# Supplementary material for: Polygenic risk scores as a marker for epilepsy risk across lifetime and after unspecified seizure events
Source: Nat Commun. 2024 Jul 25;15:6277. doi: 10.1038/s41467-024-50295-z (PMC11272783; doi:10.1038/s41467-024-50295-z)
Supplement: Supplementary file 4 — Supplementary Data 1 [file 41467_2024_50295_MOESM4_ESM.zip]

Archive with 1 entries (1 files):
- weights_renamed.tar
