# Supplementary material for: Polygenic risk scores as a marker for epilepsy risk across lifetime and after unspecified seizure events
Source: Nat Commun. 2024 Jul 25;15:6277. doi: 10.1038/s41467-024-50295-z (PMC11272783; doi:10.1038/s41467-024-50295-z)
Supplement: Supplementary file 6 — Source Data [file 41467_2024_50295_MOESM6_ESM.zip]

Archive with 16 entries (15 files):
- sourcefiles_epilepsyPRS/
- __MACOSX/._sourcefiles_epilepsyPRS
- sourcefiles_epilepsyPRS/Fig4_sourcedata_phewas_NAFE.txt
- __MACOSX/sourcefiles_epilepsyPRS/._Fig4_sourcedata_phewas_NAFE.txt
- sourcefiles_epilepsyPRS/.DS_Store
- __MACOSX/sourcefiles_epilepsyPRS/._.DS_Store
- sourcefiles_epilepsyPRS/Fig2_sourcedata_prevalence.xlsx
- __MACOSX/sourcefiles_epilepsyPRS/._Fig2_sourcedata_prevalence.xlsx
- sourcefiles_epilepsyPRS/Fig3_sourcedata_PRS_binsof1SD.xlsx
- __MACOSX/sourcefiles_epilepsyPRS/._Fig3_sourcedata_PRS_binsof1SD.xlsx
- sourcefiles_epilepsyPRS/Fig2_sourcedata_prevalence.txt
- __MACOSX/sourcefiles_epilepsyPRS/._Fig2_sourcedata_prevalence.txt
- sourcefiles_epilepsyPRS/Fig3_sourcedata_PRS_binsof1SD.txt
- __MACOSX/sourcefiles_epilepsyPRS/._Fig3_sourcedata_PRS_binsof1SD.txt
- sourcefiles_epilepsyPRS/Fig4_sourcedata_phewas_GGE.txt
- __MACOSX/sourcefiles_epilepsyPRS/._Fig4_sourcedata_phewas_GGE.txt
