# Supplementary material for: Polygenic risk scores as a marker for epilepsy risk across lifetime and after unspecified seizure events
Source: Nat Commun. 2024 Jul 25;15:6277. doi: 10.1038/s41467-024-50295-z (PMC11272783; doi:10.1038/s41467-024-50295-z)
Supplement: Supplementary file 6 — Source Data [file 41467_2024_50295_MOESM6_ESM.zip › sourcefiles_epilepsyPRS/Fig4_sourcedata_phewas_NAFE.txt]

phenotype	snp	beta	SE	OR	p	type	n_total	group	description	covariates
K11_REFLUX	prs	4075.014039	3456.479368	Inf	0.238419517	linear	240882		Gastro-oesophageal reflux disease	AGE_AT_DEATH_OR_NOW,batch,SEX_IMPUTED,SEXAGE,PC1,PC2,PC3,PC4,PC5,PC6,PC7,PC8,PC9,PC10
ST19_TOXIC_EFFECT_ETHAN	prs	450.5633849	769.8880171	4.76E+195	0.558391993	linear	260236		Toxic effect of ethanol	AGE_AT_DEATH_OR_NOW,batch,SEX_IMPUTED,SEXAGE,PC1,PC2,PC3,PC4,PC5,PC6,PC7,PC8,PC9,PC10
ST19_TOXIC_EFFECT_ALCOHOL	prs	137.3391928	556.9421198	4.42E+59	0.8052218	linear	258411		Toxic effect of alcohol	AGE_AT_DEATH_OR_NOW,batch,SEX_IMPUTED,SEXAGE,PC1,PC2,PC3,PC4,PC5,PC6,PC7,PC8,PC9,PC10
VWXY20_SUICI_OTHER_INTENTI_SELF_H	prs	524.9775863	852.4695186	9.88E+227	0.538006271	linear	260236		Suicide or other Intentional self-harm	AGE_AT_DEATH_OR_NOW,batch,SEX_IMPUTED,SEXAGE,PC1,PC2,PC3,PC4,PC5,PC6,PC7,PC8,PC9,PC10
ALCOHOLACUTE10	prs	1995.5393	1630.880195	Inf	0.221105588	linear	260236		Acute alcohol intoxication	AGE_AT_DEATH_OR_NOW,batch,SEX_IMPUTED,SEXAGE,PC1,PC2,PC3,PC4,PC5,PC6,PC7,PC8,PC9,PC10
EPISEIZALCO	prs	393.8744726	289.5793034	1.14E+171	0.173780162	linear	260236		Epileptic seizures related to alcohol	AGE_AT_DEATH_OR_NOW,batch,SEX_IMPUTED,SEXAGE,PC1,PC2,PC3,PC4,PC5,PC6,PC7,PC8,PC9,PC10
ALCOPANCACU	prs	-79.72880491	629.3929229	2.37E-35	0.899197157	linear	260236		Alcohol-induced acute pancreatitis	AGE_AT_DEATH_OR_NOW,batch,SEX_IMPUTED,SEXAGE,PC1,PC2,PC3,PC4,PC5,PC6,PC7,PC8,PC9,PC10
ALCOPANCCHRON	prs	668.9163252	910.8570928	3.21E+290	0.462717103	linear	260236		Alcohol-induced chronic pancreatitis	AGE_AT_DEATH_OR_NOW,batch,SEX_IMPUTED,SEXAGE,PC1,PC2,PC3,PC4,PC5,PC6,PC7,PC8,PC9,PC10
DENTAL_TMD	prs	5432.210309	2002.346151	Inf	0.006669705	linear	260236		TMD related pain	AGE_AT_DEATH_OR_NOW,batch,SEX_IMPUTED,SEXAGE,PC1,PC2,PC3,PC4,PC5,PC6,PC7,PC8,PC9,PC10
DENTAL_TMD_FIBRO	prs	2512.247233	1489.047673	Inf	0.091575653	linear	260236		TMD muscular pain linked with fibromyalgia	AGE_AT_DEATH_OR_NOW,batch,SEX_IMPUTED,SEXAGE,PC1,PC2,PC3,PC4,PC5,PC6,PC7,PC8,PC9,PC10
T2D_WIDE	prs	2861.912246	3891.648259	Inf	0.462097564	linear	239219		Type 2 diabetes, wide definition	AGE_AT_DEATH_OR_NOW,batch,SEX_IMPUTED,SEXAGE,PC1,PC2,PC3,PC4,PC5,PC6,PC7,PC8,PC9,PC10
GEST_DIABETES	prs	3118.535622	3822.568238	Inf	0.414603218	linear	147010		Gestational diabetes (for exclusion)	AGE_AT_DEATH_OR_NOW,batch,SEX_IMPUTED,SEXAGE,PC1,PC2,PC3,PC4,PC5,PC6,PC7,PC8,PC9,PC10
CHARCOT	prs	663.2973623	457.7076352	1.17E+288	0.147291032	linear	190832		Charcot foot	AGE_AT_DEATH_OR_NOW,batch,SEX_IMPUTED,SEXAGE,PC1,PC2,PC3,PC4,PC5,PC6,PC7,PC8,PC9,PC10
DM_NEUROPATHY	prs	-942.8332261	1458.957393	0	0.518126218	linear	192437		Diabetic neuropathy	AGE_AT_DEATH_OR_NOW,batch,SEX_IMPUTED,SEXAGE,PC1,PC2,PC3,PC4,PC5,PC6,PC7,PC8,PC9,PC10
DM_POLYNEURO	prs	-648.6221661	562.7067836	2.03E-282	0.249041862	linear	258920		Diabetic polyneuropathy	AGE_AT_DEATH_OR_NOW,batch,SEX_IMPUTED,SEXAGE,PC1,PC2,PC3,PC4,PC5,PC6,PC7,PC8,PC9,PC10
DM_PERIPH_ANGIOPATHY	prs	167.9894703	532.4708405	9.06E+72	0.752389639	linear	190900		Peripheral angiopathy	AGE_AT_DEATH_OR_NOW,batch,SEX_IMPUTED,SEXAGE,PC1,PC2,PC3,PC4,PC5,PC6,PC7,PC8,PC9,PC10
DM_SEVERAL_COMPLICATIONS	prs	-944.7025134	2975.593256	0	0.750876899	linear	199242		Diabetes, several complications	AGE_AT_DEATH_OR_NOW,batch,SEX_IMPUTED,SEXAGE,PC1,PC2,PC3,PC4,PC5,PC6,PC7,PC8,PC9,PC10
DM_KETOACIDOSIS	prs	-2583.414202	2492.020726	0	0.299888883	linear	196374		Diabetic ketoacidosis	AGE_AT_DEATH_OR_NOW,batch,SEX_IMPUTED,SEXAGE,PC1,PC2,PC3,PC4,PC5,PC6,PC7,PC8,PC9,PC10
DM_HYPOGLYC	prs	309.2698334	2331.747707	2.06E+134	0.894482704	linear	195535		Diabetic hypoglycemia	AGE_AT_DEATH_OR_NOW,batch,SEX_IMPUTED,SEXAGE,PC1,PC2,PC3,PC4,PC5,PC6,PC7,PC8,PC9,PC10
DM_RETINA_PROLIF	prs	-362.1014606	2726.471718	5.51E-158	0.894344113	linear	252999		Proliferative diabetic retinopathy	AGE_AT_DEATH_OR_NOW,batch,SEX_IMPUTED,SEXAGE,PC1,PC2,PC3,PC4,PC5,PC6,PC7,PC8,PC9,PC10
DM_VITREOUS_BLEEDING	prs	853.1505157	1153.163269	Inf	0.459400848	linear	243838		Vitreous bleeding (caused by prolif. dmrp when together with H36.03*)	AGE_AT_DEATH_OR_NOW,batch,SEX_IMPUTED,SEXAGE,PC1,PC2,PC3,PC4,PC5,PC6,PC7,PC8,PC9,PC10
DM_NEOVASCULAR_GLAUCOMA	prs	1199.304884	731.1129474	Inf	0.100926958	linear	242812		Neovascular glaucoma	AGE_AT_DEATH_OR_NOW,batch,SEX_IMPUTED,SEXAGE,PC1,PC2,PC3,PC4,PC5,PC6,PC7,PC8,PC9,PC10
DM_RETINA_NOS	prs	-541.8752244	1321.047423	4.64E-236	0.681669833	linear	244402		Unspecified diabetic retinopathy	AGE_AT_DEATH_OR_NOW,batch,SEX_IMPUTED,SEXAGE,PC1,PC2,PC3,PC4,PC5,PC6,PC7,PC8,PC9,PC10
DM_RET_ART_OCCLU_MAIN	prs	211.8648059	316.6093569	1.03E+92	0.503389127	linear	214237		Retinal artery occlusion (main artery)	AGE_AT_DEATH_OR_NOW,batch,SEX_IMPUTED,SEXAGE,PC1,PC2,PC3,PC4,PC5,PC6,PC7,PC8,PC9,PC10
DM_RET_ART_OCCLU_BRANCH	prs	-510.3725736	368.8142178	2.23E-222	0.166414951	linear	214272		Retinal artery occlusion (branch)	AGE_AT_DEATH_OR_NOW,batch,SEX_IMPUTED,SEXAGE,PC1,PC2,PC3,PC4,PC5,PC6,PC7,PC8,PC9,PC10
DM_RET_VEIN_OCCLU	prs	290.2730689	696.6479687	1.16E+126	0.67691942	linear	214617		Retinal vein occlusion (central or branch)	AGE_AT_DEATH_OR_NOW,batch,SEX_IMPUTED,SEXAGE,PC1,PC2,PC3,PC4,PC5,PC6,PC7,PC8,PC9,PC10
KRA_PSY_ANYMENTAL	prs	20639.32779	5391.213008	Inf	0.000129047	linear	260236		Any mental disorder	AGE_AT_DEATH_OR_NOW,batch,SEX_IMPUTED,SEXAGE,PC1,PC2,PC3,PC4,PC5,PC6,PC7,PC8,PC9,PC10
KRA_PSY_TIC	prs	-377.9483165	380.4072514	7.23E-165	0.320449717	linear	260236		Tic disorders	AGE_AT_DEATH_OR_NOW,batch,SEX_IMPUTED,SEXAGE,PC1,PC2,PC3,PC4,PC5,PC6,PC7,PC8,PC9,PC10
VD_SO	prs	8.368620597	251.7687072	4309.687163	0.973483769	linear	250866		Vascular dementia (sudden onset)	AGE_AT_DEATH_OR_NOW,batch,SEX_IMPUTED,SEXAGE,PC1,PC2,PC3,PC4,PC5,PC6,PC7,PC8,PC9,PC10
VD_MI	prs	388.4247544	439.1674553	4.91E+168	0.376450382	linear	251041		Vascular dementia (multiple infarctions)	AGE_AT_DEATH_OR_NOW,batch,SEX_IMPUTED,SEXAGE,PC1,PC2,PC3,PC4,PC5,PC6,PC7,PC8,PC9,PC10
VD_SC	prs	949.449317	472.6860395	Inf	0.044577915	linear	251082		Vascular dementia (subcortical)	AGE_AT_DEATH_OR_NOW,batch,SEX_IMPUTED,SEXAGE,PC1,PC2,PC3,PC4,PC5,PC6,PC7,PC8,PC9,PC10
VD_MX	prs	-129.9416767	286.3372109	3.69E-57	0.649968525	linear	250891		Vascular dementia (mixed)	AGE_AT_DEATH_OR_NOW,batch,SEX_IMPUTED,SEXAGE,PC1,PC2,PC3,PC4,PC5,PC6,PC7,PC8,PC9,PC10
VD_U	prs	920.5993447	620.4100123	Inf	0.137848285	linear	251304		Vascular dementia (undefined)	AGE_AT_DEATH_OR_NOW,batch,SEX_IMPUTED,SEXAGE,PC1,PC2,PC3,PC4,PC5,PC6,PC7,PC8,PC9,PC10
SFN	prs	-464.423179	463.6989391	2.01E-202	0.316556186	linear	256705		Small fibre neuropathy	AGE_AT_DEATH_OR_NOW,batch,SEX_IMPUTED,SEXAGE,PC1,PC2,PC3,PC4,PC5,PC6,PC7,PC8,PC9,PC10
TRAUMBRAIN_NONCONCUS	prs	316.3567598	1615.499137	2.47E+137	0.844746499	linear	260236		severe traumatic brain injury, does not include concussion	AGE_AT_DEATH_OR_NOW,batch,SEX_IMPUTED,SEXAGE,PC1,PC2,PC3,PC4,PC5,PC6,PC7,PC8,PC9,PC10
MEMLOSS	prs	-1216.490676	1091.699093	0	0.265147497	linear	251282		Memory loss	AGE_AT_DEATH_OR_NOW,batch,SEX_IMPUTED,SEXAGE,PC1,PC2,PC3,PC4,PC5,PC6,PC7,PC8,PC9,PC10
AMN2	prs	6.914141062	1060.008081	1006.406216	0.994795661	linear	250883		Transient global amnesia	AGE_AT_DEATH_OR_NOW,batch,SEX_IMPUTED,SEXAGE,PC1,PC2,PC3,PC4,PC5,PC6,PC7,PC8,PC9,PC10
ANOSMIA	prs	-862.4239264	2246.581072	0	0.701066527	linear	65767		Anosmia	AGE_AT_DEATH_OR_NOW,batch,SEX_IMPUTED,SEXAGE,PC1,PC2,PC3,PC4,PC5,PC6,PC7,PC8,PC9,PC10
CONGEN_HEART_ARTER	prs	751.5818007	1288.765605	Inf	0.559772913	linear	260236		Congenital malformations of heart and great arteries	AGE_AT_DEATH_OR_NOW,batch,SEX_IMPUTED,SEXAGE,PC1,PC2,PC3,PC4,PC5,PC6,PC7,PC8,PC9,PC10
ALLERG_RHINITIS	prs	-2533.018273	2137.958908	0	0.236104175	linear	259165		Allergic rhinitis	AGE_AT_DEATH_OR_NOW,batch,SEX_IMPUTED,SEXAGE,PC1,PC2,PC3,PC4,PC5,PC6,PC7,PC8,PC9,PC10
POLLENALLERG	prs	-2041.81312	1560.746473	0	0.190796959	linear	258580		Pollen allergy	AGE_AT_DEATH_OR_NOW,batch,SEX_IMPUTED,SEXAGE,PC1,PC2,PC3,PC4,PC5,PC6,PC7,PC8,PC9,PC10
CHILDHOOD_ALLERGY	prs	322.2092269	1458.555061	8.58E+139	0.825162776	linear	260236		Childhood allergy (age < 16)	AGE_AT_DEATH_OR_NOW,batch,SEX_IMPUTED,SEXAGE,PC1,PC2,PC3,PC4,PC5,PC6,PC7,PC8,PC9,PC10
RHINITIS_VASOMOTOR	prs	-1033.655881	898.1071198	0	0.249763267	linear	258139		Vasomotor rhinitis (mode)	AGE_AT_DEATH_OR_NOW,batch,SEX_IMPUTED,SEXAGE,PC1,PC2,PC3,PC4,PC5,PC6,PC7,PC8,PC9,PC10
INFLUENZA	prs	3584.536095	1702.500471	Inf	0.035252922	linear	226644		All influenza (not pneumonia)	AGE_AT_DEATH_OR_NOW,batch,SEX_IMPUTED,SEXAGE,PC1,PC2,PC3,PC4,PC5,PC6,PC7,PC8,PC9,PC10
VIRALPNEUMOKNOWN	prs	-171.4738714	839.1304231	3.39E-75	0.838082427	linear	253593		Viral pneumonia (known virus, not influenza)	AGE_AT_DEATH_OR_NOW,batch,SEX_IMPUTED,SEXAGE,PC1,PC2,PC3,PC4,PC5,PC6,PC7,PC8,PC9,PC10
VIRALPNEUMONAS	prs	1668.964713	681.9926034	Inf	0.014398211	linear	253501		Viral pneumonia (unknown virus, not influenza)	AGE_AT_DEATH_OR_NOW,batch,SEX_IMPUTED,SEXAGE,PC1,PC2,PC3,PC4,PC5,PC6,PC7,PC8,PC9,PC10
MYCOBLUNGATYPICA	prs	-757.470089	351.5325411	0	0.031181152	linear	253400		Atypical mycobacterium lung infection	AGE_AT_DEATH_OR_NOW,batch,SEX_IMPUTED,SEXAGE,PC1,PC2,PC3,PC4,PC5,PC6,PC7,PC8,PC9,PC10
PNEUMO_SEPTHICHE	prs	-895.4512082	609.6534203	0	0.141891696	linear	260208		Pneumococcal septicemia	AGE_AT_DEATH_OR_NOW,batch,SEX_IMPUTED,SEXAGE,PC1,PC2,PC3,PC4,PC5,PC6,PC7,PC8,PC9,PC10
COPD_MODE	prs	5889.985423	3368.295716	Inf	0.08035259	linear	167842		COPD (mode)	AGE_AT_DEATH_OR_NOW,batch,SEX_IMPUTED,SEXAGE,PC1,PC2,PC3,PC4,PC5,PC6,PC7,PC8,PC9,PC10
SMOKING_DEPEND	prs	1323.300968	913.7333211	Inf	0.147552427	linear	259710		Smoking dependency	AGE_AT_DEATH_OR_NOW,batch,SEX_IMPUTED,SEXAGE,PC1,PC2,PC3,PC4,PC5,PC6,PC7,PC8,PC9,PC10
VOCALCORDDYS	prs	1024.500601	1543.759615	Inf	0.506922153	linear	110070		Vocal cord dysfunction	AGE_AT_DEATH_OR_NOW,batch,SEX_IMPUTED,SEXAGE,PC1,PC2,PC3,PC4,PC5,PC6,PC7,PC8,PC9,PC10
ILD	prs	-88.1697371	1396.312198	5.11E-39	0.949651321	linear	235222		Interstitial lung disease	AGE_AT_DEATH_OR_NOW,batch,SEX_IMPUTED,SEXAGE,PC1,PC2,PC3,PC4,PC5,PC6,PC7,PC8,PC9,PC10
IPF	prs	-598.3838762	995.0276647	1.33E-260	0.547591421	linear	234049		Idiopathic pulmonary fibrosis	AGE_AT_DEATH_OR_NOW,batch,SEX_IMPUTED,SEXAGE,PC1,PC2,PC3,PC4,PC5,PC6,PC7,PC8,PC9,PC10
RESP_ILL_DIS_CLASS_ELSEWHERE	prs	68.71200985	369.6077758	6.94E+29	0.852519244	linear	260236		Respiratory disorders in diseases classified elsewhere	AGE_AT_DEATH_OR_NOW,batch,SEX_IMPUTED,SEXAGE,PC1,PC2,PC3,PC4,PC5,PC6,PC7,PC8,PC9,PC10
STILL_ADULT	prs	2342.540754	1861.650458	Inf	0.208279465	linear	239060		Adult-onset Still disease	AGE_AT_DEATH_OR_NOW,batch,SEX_IMPUTED,SEXAGE,PC1,PC2,PC3,PC4,PC5,PC6,PC7,PC8,PC9,PC10
SPONDYLOARTHRITIS	prs	3405.870716	1768.734517	Inf	0.054155842	linear	238584		Spondyloarthritis	AGE_AT_DEATH_OR_NOW,batch,SEX_IMPUTED,SEXAGE,PC1,PC2,PC3,PC4,PC5,PC6,PC7,PC8,PC9,PC10
CHRONSMALL	prs	1182.938735	943.183389	Inf	0.20977121	linear	250734		Crohn's disease of small intestine	AGE_AT_DEATH_OR_NOW,batch,SEX_IMPUTED,SEXAGE,PC1,PC2,PC3,PC4,PC5,PC6,PC7,PC8,PC9,PC10
CHRONLARGE	prs	1049.434172	864.4334869	Inf	0.224743604	linear	250540		Crohn's disease of large intestine	AGE_AT_DEATH_OR_NOW,batch,SEX_IMPUTED,SEXAGE,PC1,PC2,PC3,PC4,PC5,PC6,PC7,PC8,PC9,PC10
CHRONOTH	prs	-168.9688033	953.3648938	4.15E-74	0.859324627	linear	250762		Other Crohn's disease	AGE_AT_DEATH_OR_NOW,batch,SEX_IMPUTED,SEXAGE,PC1,PC2,PC3,PC4,PC5,PC6,PC7,PC8,PC9,PC10
CHRONNAS	prs	749.3586783	958.1396211	Inf	0.434157968	linear	250773		Crohn's disease NAS	AGE_AT_DEATH_OR_NOW,batch,SEX_IMPUTED,SEXAGE,PC1,PC2,PC3,PC4,PC5,PC6,PC7,PC8,PC9,PC10
ULCERENTER	prs	867.1886947	676.4094903	Inf	0.199827381	linear	250147		Ulcerative enterocolitis	AGE_AT_DEATH_OR_NOW,batch,SEX_IMPUTED,SEXAGE,PC1,PC2,PC3,PC4,PC5,PC6,PC7,PC8,PC9,PC10
ULCERILEO	prs	316.7354192	773.8357977	3.60E+137	0.682315668	linear	250339		Ulcerative ileocolitis	AGE_AT_DEATH_OR_NOW,batch,SEX_IMPUTED,SEXAGE,PC1,PC2,PC3,PC4,PC5,PC6,PC7,PC8,PC9,PC10
ULCERPROCT	prs	964.086568	879.9729671	Inf	0.273260793	linear	250576		Ulcerative proctitis	AGE_AT_DEATH_OR_NOW,batch,SEX_IMPUTED,SEXAGE,PC1,PC2,PC3,PC4,PC5,PC6,PC7,PC8,PC9,PC10
ULCERRECT	prs	-275.617809	1051.688562	2.00E-120	0.79326638	linear	251030		Ulcerative rectosigmoiditis	AGE_AT_DEATH_OR_NOW,batch,SEX_IMPUTED,SEXAGE,PC1,PC2,PC3,PC4,PC5,PC6,PC7,PC8,PC9,PC10
MUCOPROCT	prs	738.9652198	1342.11615	Inf	0.581910406	linear	252004		Mucosal proctocolitis	AGE_AT_DEATH_OR_NOW,batch,SEX_IMPUTED,SEXAGE,PC1,PC2,PC3,PC4,PC5,PC6,PC7,PC8,PC9,PC10
ULCEROTH	prs	-266.6542769	868.9971643	1.56E-116	0.758955616	linear	250550		Other ulcerative colitis	AGE_AT_DEATH_OR_NOW,batch,SEX_IMPUTED,SEXAGE,PC1,PC2,PC3,PC4,PC5,PC6,PC7,PC8,PC9,PC10
ULCERNAS	prs	-247.8113345	1409.946655	2.38E-108	0.860483133	linear	252265		Ulcerative colitis, NAS	AGE_AT_DEATH_OR_NOW,batch,SEX_IMPUTED,SEXAGE,PC1,PC2,PC3,PC4,PC5,PC6,PC7,PC8,PC9,PC10
CHRONHEP_NAS	prs	-341.8882875	401.9474483	3.31E-149	0.395003725	linear	260236		Chronic hepatitis NAS	AGE_AT_DEATH_OR_NOW,batch,SEX_IMPUTED,SEXAGE,PC1,PC2,PC3,PC4,PC5,PC6,PC7,PC8,PC9,PC10
FIBROLIV	prs	-71.12156069	243.5472433	1.30E-31	0.770268759	linear	257940		Fibrosis of liver	AGE_AT_DEATH_OR_NOW,batch,SEX_IMPUTED,SEXAGE,PC1,PC2,PC3,PC4,PC5,PC6,PC7,PC8,PC9,PC10
CHIRBIL_PRIM	prs	-0.531663444	611.9837323	0.587626672	0.999306835	linear	207925		Primary biliary cholangitis (PBC)	AGE_AT_DEATH_OR_NOW,batch,SEX_IMPUTED,SEXAGE,PC1,PC2,PC3,PC4,PC5,PC6,PC7,PC8,PC9,PC10
CHIRHEP_NAS	prs	138.4830984	652.8316192	1.39E+60	0.83200826	linear	258464		Cirrhosis of liver, NAS	AGE_AT_DEATH_OR_NOW,batch,SEX_IMPUTED,SEXAGE,PC1,PC2,PC3,PC4,PC5,PC6,PC7,PC8,PC9,PC10
NAFLD	prs	271.2373288	885.3939778	6.26E+117	0.759341098	linear	260236		Nonalcoholic fatty liver disease	AGE_AT_DEATH_OR_NOW,batch,SEX_IMPUTED,SEXAGE,PC1,PC2,PC3,PC4,PC5,PC6,PC7,PC8,PC9,PC10
NEURODEGOTH	prs	1800.45467	3209.619271	Inf	0.574828393	linear	167672		Other degenerative diseases of the nervous system	AGE_AT_DEATH_OR_NOW,batch,SEX_IMPUTED,SEXAGE,PC1,PC2,PC3,PC4,PC5,PC6,PC7,PC8,PC9,PC10
K11_CHOLANGI_STRICT	prs	137.1724745	487.7473082	3.74E+59	0.778529045	linear	246744		Cholangitis (primary sclerosing, PSC), with reimbursement 202	AGE_AT_DEATH_OR_NOW,batch,SEX_IMPUTED,SEXAGE,PC1,PC2,PC3,PC4,PC5,PC6,PC7,PC8,PC9,PC10
ARTRHO_POSTDYSENTERIC	prs	399.4764949	345.9466555	3.09E+173	0.248200284	linear	259019		Postdysenteric arthropathy	AGE_AT_DEATH_OR_NOW,batch,SEX_IMPUTED,SEXAGE,PC1,PC2,PC3,PC4,PC5,PC6,PC7,PC8,PC9,PC10
REITER	prs	275.0826619	276.3000755	2.93E+119	0.319448444	linear	258957		Reiter disease	AGE_AT_DEATH_OR_NOW,batch,SEX_IMPUTED,SEXAGE,PC1,PC2,PC3,PC4,PC5,PC6,PC7,PC8,PC9,PC10
REAC_ARTHRO_NOS	prs	2252.635789	908.3463208	Inf	0.013141426	linear	260041		Other/unspecified reactive arthropathies	AGE_AT_DEATH_OR_NOW,batch,SEX_IMPUTED,SEXAGE,PC1,PC2,PC3,PC4,PC5,PC6,PC7,PC8,PC9,PC10
FELTY	prs	279.8907346	252.6943979	3.59E+121	0.268024675	linear	254467		Felty syndrome	AGE_AT_DEATH_OR_NOW,batch,SEX_IMPUTED,SEXAGE,PC1,PC2,PC3,PC4,PC5,PC6,PC7,PC8,PC9,PC10
RHEUMA_SEROPOS_OTH	prs	2964.554182	1972.819437	Inf	0.132917844	linear	260172		Other/unspecified seropositive rheumatoid arthritis	AGE_AT_DEATH_OR_NOW,batch,SEX_IMPUTED,SEXAGE,PC1,PC2,PC3,PC4,PC5,PC6,PC7,PC8,PC9,PC10
RHEUMA_SEROPOS_WIDE	prs	3032.627411	1982.575764	Inf	0.126107051	linear	260234		Seropositive rheumatoid arthritis, wide	AGE_AT_DEATH_OR_NOW,batch,SEX_IMPUTED,SEXAGE,PC1,PC2,PC3,PC4,PC5,PC6,PC7,PC8,PC9,PC10
RHEUMA_SERONEG	prs	2549.612917	1640.436492	Inf	0.120131491	linear	206112		Seronegative rheumatoid arthritis	AGE_AT_DEATH_OR_NOW,batch,SEX_IMPUTED,SEXAGE,PC1,PC2,PC3,PC4,PC5,PC6,PC7,PC8,PC9,PC10
RHEUMA_NOS	prs	1312.504398	1307.134867	Inf	0.315327567	linear	258362		Other/unspecified rheumatoid arthritis	AGE_AT_DEATH_OR_NOW,batch,SEX_IMPUTED,SEXAGE,PC1,PC2,PC3,PC4,PC5,PC6,PC7,PC8,PC9,PC10
RHEUMA_OTHER_WIDE	prs	2785.601106	1616.502943	Inf	0.084848719	linear	259731		Other (seronegative) rheumatoid arthritis, wide	AGE_AT_DEATH_OR_NOW,batch,SEX_IMPUTED,SEXAGE,PC1,PC2,PC3,PC4,PC5,PC6,PC7,PC8,PC9,PC10
CROHN_ARTHR	prs	425.2596823	332.6665525	4.87E+184	0.201132074	linear	258157		Arthropathy in Crohn disease	AGE_AT_DEATH_OR_NOW,batch,SEX_IMPUTED,SEXAGE,PC1,PC2,PC3,PC4,PC5,PC6,PC7,PC8,PC9,PC10
ULCER_ARTHR	prs	81.2338322	368.6855778	1.90E+35	0.825611504	linear	258193		Arthropathy in ulcerative colitis	AGE_AT_DEATH_OR_NOW,batch,SEX_IMPUTED,SEXAGE,PC1,PC2,PC3,PC4,PC5,PC6,PC7,PC8,PC9,PC10
GOUT_IDIO	prs	1273.229607	889.4659531	Inf	0.152301355	linear	256856		Idiopathic gout	AGE_AT_DEATH_OR_NOW,batch,SEX_IMPUTED,SEXAGE,PC1,PC2,PC3,PC4,PC5,PC6,PC7,PC8,PC9,PC10
GOUT_KIDNEY	prs	-362.8744261	284.7140722	2.54E-158	0.202479543	linear	255847		Gout due to impairment of renal function	AGE_AT_DEATH_OR_NOW,batch,SEX_IMPUTED,SEXAGE,PC1,PC2,PC3,PC4,PC5,PC6,PC7,PC8,PC9,PC10
GOUT_NOS	prs	-440.7098871	1354.10825	4.00E-192	0.7448322	linear	258400		Gout, unspecified	AGE_AT_DEATH_OR_NOW,batch,SEX_IMPUTED,SEXAGE,PC1,PC2,PC3,PC4,PC5,PC6,PC7,PC8,PC9,PC10
CHONDRO_OTH	prs	45.73747935	306.0531753	7.30357E+19	0.881204265	linear	260159		Other chondrocalcinosis	AGE_AT_DEATH_OR_NOW,batch,SEX_IMPUTED,SEXAGE,PC1,PC2,PC3,PC4,PC5,PC6,PC7,PC8,PC9,PC10
PRIM_COXARTHROSIS	prs	3619.460356	1912.286501	Inf	0.058393654	linear	252258		Primary coxarthrosis, bilateral	AGE_AT_DEATH_OR_NOW,batch,SEX_IMPUTED,SEXAGE,PC1,PC2,PC3,PC4,PC5,PC6,PC7,PC8,PC9,PC10
SCND_OTH_COXARTHROSIS	prs	-428.7115337	626.3646778	6.50E-187	0.493695493	linear	247630		Other secondary coxarthrosis	AGE_AT_DEATH_OR_NOW,batch,SEX_IMPUTED,SEXAGE,PC1,PC2,PC3,PC4,PC5,PC6,PC7,PC8,PC9,PC10
PRIM_KNEEARTHROSIS	prs	133.6023301	2744.905801	1.05E+58	0.96118007	linear	242633		Primary gonarthrosis, bilateral	AGE_AT_DEATH_OR_NOW,batch,SEX_IMPUTED,SEXAGE,PC1,PC2,PC3,PC4,PC5,PC6,PC7,PC8,PC9,PC10
SCND_OTH_KNEEARTHROSIS	prs	-743.7694138	830.8662371	0.00E+00	0.370695288	linear	233240		Other secondary gonarthrosis	AGE_AT_DEATH_OR_NOW,batch,SEX_IMPUTED,SEXAGE,PC1,PC2,PC3,PC4,PC5,PC6,PC7,PC8,PC9,PC10
SLE_OTH	prs	-549.825164	332.7132125	1.64E-239	0.098423724	linear	259708		Other forms of systemic lupus erythematosus	AGE_AT_DEATH_OR_NOW,batch,SEX_IMPUTED,SEXAGE,PC1,PC2,PC3,PC4,PC5,PC6,PC7,PC8,PC9,PC10
CREST	prs	896.0973675	395.762752	Inf	0.023560874	linear	260236		CR(E)ST syndrome	AGE_AT_DEATH_OR_NOW,batch,SEX_IMPUTED,SEXAGE,PC1,PC2,PC3,PC4,PC5,PC6,PC7,PC8,PC9,PC10
OSTPOPATFRCTURE_POSTEMENO	prs	76.24895284	1250.380328	1.30E+33	0.951374736	linear	146899		Postmenopausal osteoporosis with pathological fracture	AGE_AT_DEATH_OR_NOW,batch,SEX_IMPUTED,SEXAGE,PC1,PC2,PC3,PC4,PC5,PC6,PC7,PC8,PC9,PC10
OSTPOPATFRACTURE	prs	165.1978761	362.9850307	5.55E+71	0.649030963	linear	259502		Drug-induced osteoporosis with pathological fracture	AGE_AT_DEATH_OR_NOW,batch,SEX_IMPUTED,SEXAGE,PC1,PC2,PC3,PC4,PC5,PC6,PC7,PC8,PC9,PC10
FALLS	prs	-197.8467557	973.4325652	1.19E-86	0.838942533	linear	260236		Falls/tendency to fall	AGE_AT_DEATH_OR_NOW,batch,SEX_IMPUTED,SEXAGE,PC1,PC2,PC3,PC4,PC5,PC6,PC7,PC8,PC9,PC10
INCREASEDMUSCLETONE	prs	-224.5259613	277.5314644	3.09E-98	0.418509655	linear	260236		Increased muscle tone	AGE_AT_DEATH_OR_NOW,batch,SEX_IMPUTED,SEXAGE,PC1,PC2,PC3,PC4,PC5,PC6,PC7,PC8,PC9,PC10
CML	prs	277.2467188	302.5623691	2.55E+120	0.359495135	linear	259284		Chronic myeloid leukaemia [CML], BCR/ABL-positive	AGE_AT_DEATH_OR_NOW,batch,SEX_IMPUTED,SEXAGE,PC1,PC2,PC3,PC4,PC5,PC6,PC7,PC8,PC9,PC10
POLYCYTVERA	prs	636.4539458	579.5238037	2.56E+276	0.272102437	linear	259636		Polycythaemia vera	AGE_AT_DEATH_OR_NOW,batch,SEX_IMPUTED,SEXAGE,PC1,PC2,PC3,PC4,PC5,PC6,PC7,PC8,PC9,PC10
CHRONMYELOPRO	prs	-302.1089681	309.4031366	6.25E-132	0.328854792	linear	259290		Chronic myeloproliferative disease	AGE_AT_DEATH_OR_NOW,batch,SEX_IMPUTED,SEXAGE,PC1,PC2,PC3,PC4,PC5,PC6,PC7,PC8,PC9,PC10
THROMBOCYTAEMIA	prs	687.4234434	577.2994007	3.50E+298	0.233749987	linear	259632		Essential (haemorrhagic) thrombocythaemia	AGE_AT_DEATH_OR_NOW,batch,SEX_IMPUTED,SEXAGE,PC1,PC2,PC3,PC4,PC5,PC6,PC7,PC8,PC9,PC10
C_STROKE	prs	6285.305952	4211.014907	Inf	0.135546817	linear	213458		STROKE	AGE_AT_DEATH_OR_NOW,batch,SEX_IMPUTED,SEXAGE,PC1,PC2,PC3,PC4,PC5,PC6,PC7,PC8,PC9,PC10
ALCOHOL_RELATED	prs	4355.135693	3164.464158	Inf	0.168741334	linear	260236		Alcohol related diseases and deaths, all endpoints	AGE_AT_DEATH_OR_NOW,batch,SEX_IMPUTED,SEXAGE,PC1,PC2,PC3,PC4,PC5,PC6,PC7,PC8,PC9,PC10
AUD_SWEDISH	prs	5180.537604	3030.186106	Inf	0.087333032	linear	260236		Alcohol use disorder, Swedish definition	AGE_AT_DEATH_OR_NOW,batch,SEX_IMPUTED,SEXAGE,PC1,PC2,PC3,PC4,PC5,PC6,PC7,PC8,PC9,PC10
SLE_FG	prs	9.185708566	860.3045521	9756.690811	0.991480939	linear	208266		SLE (Finngen)	AGE_AT_DEATH_OR_NOW,batch,SEX_IMPUTED,SEXAGE,PC1,PC2,PC3,PC4,PC5,PC6,PC7,PC8,PC9,PC10
AUTOIMMUNE	prs	8079.738197	5254.928268	Inf	0.124158815	linear	260236		Autoimmune diseases	AGE_AT_DEATH_OR_NOW,batch,SEX_IMPUTED,SEXAGE,PC1,PC2,PC3,PC4,PC5,PC6,PC7,PC8,PC9,PC10
T1D_STRICT1	prs	-1992.55163	1680.683493	0	0.235797299	linear	214900		Type 1 diabetes, strict definition, subgroup 1	AGE_AT_DEATH_OR_NOW,batch,SEX_IMPUTED,SEXAGE,PC1,PC2,PC3,PC4,PC5,PC6,PC7,PC8,PC9,PC10
T1D_WIDE2	prs	-76.43131652	465.3770092	6.40E-34	0.869546097	linear	212116		Type 1 diabetes, wide definition, subgroup 2	AGE_AT_DEATH_OR_NOW,batch,SEX_IMPUTED,SEXAGE,PC1,PC2,PC3,PC4,PC5,PC6,PC7,PC8,PC9,PC10
T1D_WIDE	prs	-2305.707861	2704.330805	0	0.39388302	linear	222754		Type 1 diabetes, wide definition	AGE_AT_DEATH_OR_NOW,batch,SEX_IMPUTED,SEXAGE,PC1,PC2,PC3,PC4,PC5,PC6,PC7,PC8,PC9,PC10
T1D	prs	-1785.16384	1780.109629	0	0.315939534	linear	217579		Type1 diabetes, definitions combined	AGE_AT_DEATH_OR_NOW,batch,SEX_IMPUTED,SEXAGE,PC1,PC2,PC3,PC4,PC5,PC6,PC7,PC8,PC9,PC10
T2D	prs	7000.055823	4638.469256	Inf	0.131266673	linear	251170		Type 2 diabetes, definitions combined	AGE_AT_DEATH_OR_NOW,batch,SEX_IMPUTED,SEXAGE,PC1,PC2,PC3,PC4,PC5,PC6,PC7,PC8,PC9,PC10
MIGRAINE_TRIPTAN	prs	12451.79308	3845.851087	Inf	0.001205036	linear	260236		Migraine, single triptan purchase ok & required. ICD-code if available is included	AGE_AT_DEATH_OR_NOW,batch,SEX_IMPUTED,SEXAGE,PC1,PC2,PC3,PC4,PC5,PC6,PC7,PC8,PC9,PC10
SLEEP	prs	2464.748161	3805.622609	Inf	0.517205692	linear	257748		Sleep disorders (combined)	AGE_AT_DEATH_OR_NOW,batch,SEX_IMPUTED,SEXAGE,PC1,PC2,PC3,PC4,PC5,PC6,PC7,PC8,PC9,PC10
MENINGITIS	prs	784.9936011	805.4548901	Inf	0.329761309	linear	258970		Meningitis	AGE_AT_DEATH_OR_NOW,batch,SEX_IMPUTED,SEXAGE,PC1,PC2,PC3,PC4,PC5,PC6,PC7,PC8,PC9,PC10
FG_CARDMYO	prs	2571.702745	1855.682899	Inf	0.16579358	linear	190230		Cardiomyopathy (excluding other)	AGE_AT_DEATH_OR_NOW,batch,SEX_IMPUTED,SEXAGE,PC1,PC2,PC3,PC4,PC5,PC6,PC7,PC8,PC9,PC10
FG_OTHHEART	prs	19838.08799	6071.653584	Inf	0.001085851	linear	208433		Other heart diseases	AGE_AT_DEATH_OR_NOW,batch,SEX_IMPUTED,SEXAGE,PC1,PC2,PC3,PC4,PC5,PC6,PC7,PC8,PC9,PC10
FG_CVD	prs	27301.59438	5713.284965	Inf	1.77E-06	linear	260236		Cardiovascular diseases (excluding rheumatic etc)	AGE_AT_DEATH_OR_NOW,batch,SEX_IMPUTED,SEXAGE,PC1,PC2,PC3,PC4,PC5,PC6,PC7,PC8,PC9,PC10
I9_CVD_HARD	prs	12578.29389	4106.75702	Inf	0.002192778	linear	260236		Hard cardiovascular diseases	AGE_AT_DEATH_OR_NOW,batch,SEX_IMPUTED,SEXAGE,PC1,PC2,PC3,PC4,PC5,PC6,PC7,PC8,PC9,PC10
I9_HEARTFAIL_AND_OVERWEIGHT	prs	4589.55408	4031.60877	Inf	0.25495758	linear	260236		Heart failure and bmi 25plus	AGE_AT_DEATH_OR_NOW,batch,SEX_IMPUTED,SEXAGE,PC1,PC2,PC3,PC4,PC5,PC6,PC7,PC8,PC9,PC10
I9_HEARTFAIL_AND_ANTIHYPERT	prs	13496.24009	5612.243058	Inf	0.016183138	linear	154079		Heart failure and antihypertensive medication	AGE_AT_DEATH_OR_NOW,batch,SEX_IMPUTED,SEXAGE,PC1,PC2,PC3,PC4,PC5,PC6,PC7,PC8,PC9,PC10
I9_HEARTFAIL_AND_HYPERTCARDIOM	prs	129.954735	500.2251418	2.75E+56	0.79502405	linear	259938		Heart failure and hypertrophic cardiomyopathy	AGE_AT_DEATH_OR_NOW,batch,SEX_IMPUTED,SEXAGE,PC1,PC2,PC3,PC4,PC5,PC6,PC7,PC8,PC9,PC10
I9_HEARTFAIL_AND_CHD	prs	1764.257289	2603.498447	Inf	0.497995111	linear	245563		Heart failure and coronary heart disease	AGE_AT_DEATH_OR_NOW,batch,SEX_IMPUTED,SEXAGE,PC1,PC2,PC3,PC4,PC5,PC6,PC7,PC8,PC9,PC10
ASTHMA_EOSINOPHIL_SUGG	prs	-1245.056638	1630.02774	0	0.44497241	linear	159747		Suggestive for eosinophilic asthma	AGE_AT_DEATH_OR_NOW,batch,SEX_IMPUTED,SEXAGE,PC1,PC2,PC3,PC4,PC5,PC6,PC7,PC8,PC9,PC10
ASTHMA_OBESITY	prs	-214.3431895	2956.734918	8.16E-94	0.942209502	linear	163479		Obesity related asthma	AGE_AT_DEATH_OR_NOW,batch,SEX_IMPUTED,SEXAGE,PC1,PC2,PC3,PC4,PC5,PC6,PC7,PC8,PC9,PC10
BRONCHITIS	prs	6838.030658	4453.404174	Inf	0.124671723	linear	260236		Bronchitis	AGE_AT_DEATH_OR_NOW,batch,SEX_IMPUTED,SEXAGE,PC1,PC2,PC3,PC4,PC5,PC6,PC7,PC8,PC9,PC10
ASTHMA_ACUTE_RESPIRATORY_INFECTIONS	prs	4162.951265	3802.874511	Inf	0.273656055	linear	167523		Asthma-related acute respiratory infections	AGE_AT_DEATH_OR_NOW,batch,SEX_IMPUTED,SEXAGE,PC1,PC2,PC3,PC4,PC5,PC6,PC7,PC8,PC9,PC10
ASTHMA_PNEUMONIA	prs	1917.533992	3344.29234	Inf	0.56639152	linear	165188		Asthma-related pneumonia	AGE_AT_DEATH_OR_NOW,batch,SEX_IMPUTED,SEXAGE,PC1,PC2,PC3,PC4,PC5,PC6,PC7,PC8,PC9,PC10
ASTHMA_INFECTIONS	prs	7416.641586	4311.306969	Inf	0.08538394	linear	170925		Asthma-related infections	AGE_AT_DEATH_OR_NOW,batch,SEX_IMPUTED,SEXAGE,PC1,PC2,PC3,PC4,PC5,PC6,PC7,PC8,PC9,PC10
ASTHMA_OPPORTUNIST_INFECTIONS	prs	-634.7127482	1146.851927	2.23E-276	0.57996352	linear	158998		Asthma and opportunity respiratory infection	AGE_AT_DEATH_OR_NOW,batch,SEX_IMPUTED,SEXAGE,PC1,PC2,PC3,PC4,PC5,PC6,PC7,PC8,PC9,PC10
SMOKING	prs	3016.942305	1748.333843	Inf	0.084419518	linear	161582		Smoking	AGE_AT_DEATH_OR_NOW,batch,SEX_IMPUTED,SEXAGE,PC1,PC2,PC3,PC4,PC5,PC6,PC7,PC8,PC9,PC10
COPD_INSUFFICIENCY	prs	942.5548843	1173.387396	Inf	0.42181562	linear	221763		COPD-related respiratory insufficiency	AGE_AT_DEATH_OR_NOW,batch,SEX_IMPUTED,SEXAGE,PC1,PC2,PC3,PC4,PC5,PC6,PC7,PC8,PC9,PC10
COPD_OPPORTUNIST_INFECTIONS	prs	176.1438418	546.2300479	3.15E+76	0.747095527	linear	220599		COPD related to chronic (opportunist) infections	AGE_AT_DEATH_OR_NOW,batch,SEX_IMPUTED,SEXAGE,PC1,PC2,PC3,PC4,PC5,PC6,PC7,PC8,PC9,PC10
CARDIAC_ARRHYTM	prs	8283.785575	5430.758368	Inf	0.127174378	linear	202994		Cardiac arrhythmias	AGE_AT_DEATH_OR_NOW,batch,SEX_IMPUTED,SEXAGE,PC1,PC2,PC3,PC4,PC5,PC6,PC7,PC8,PC9,PC10
ILD_SYST_AUTO	prs	637.8327576	654.1422054	1.02E+277	0.329527825	linear	233369		ILD related to systemic autoimmune disease	AGE_AT_DEATH_OR_NOW,batch,SEX_IMPUTED,SEXAGE,PC1,PC2,PC3,PC4,PC5,PC6,PC7,PC8,PC9,PC10
ILD_ENDPOINTS	prs	6362.199461	4098.775479	Inf	0.120610914	linear	260236		Interstitial lung disease endpoints	AGE_AT_DEATH_OR_NOW,batch,SEX_IMPUTED,SEXAGE,PC1,PC2,PC3,PC4,PC5,PC6,PC7,PC8,PC9,PC10
PULM_INFECTIONS	prs	12359.47292	5927.521736	Inf	0.037061237	linear	260236		COPD/asthma/ILD related infections	AGE_AT_DEATH_OR_NOW,batch,SEX_IMPUTED,SEXAGE,PC1,PC2,PC3,PC4,PC5,PC6,PC7,PC8,PC9,PC10
ILD_INSUFFICIENCY	prs	1547.663564	1019.40888	Inf	0.12896608	linear	234095		ILD-related respiratory insufficiency	AGE_AT_DEATH_OR_NOW,batch,SEX_IMPUTED,SEXAGE,PC1,PC2,PC3,PC4,PC5,PC6,PC7,PC8,PC9,PC10
CIRRHOSIS_BROAD	prs	191.0664155	1275.953782	9.53E+82	0.880966713	linear	260236		Cirrhosis, broad definition used in the article https://doi.org/10.1101/594523	AGE_AT_DEATH_OR_NOW,batch,SEX_IMPUTED,SEXAGE,PC1,PC2,PC3,PC4,PC5,PC6,PC7,PC8,PC9,PC10
THYROTOXICOSIS	prs	-3002.292891	1870.37937	0	0.10845573	linear	259108		Thyrotoxicosis	AGE_AT_DEATH_OR_NOW,batch,SEX_IMPUTED,SEXAGE,PC1,PC2,PC3,PC4,PC5,PC6,PC7,PC8,PC9,PC10
THYROIDITIS	prs	-1291.783752	904.8465943	0	0.15340037	linear	255106		Thyroiditis	AGE_AT_DEATH_OR_NOW,batch,SEX_IMPUTED,SEXAGE,PC1,PC2,PC3,PC4,PC5,PC6,PC7,PC8,PC9,PC10
K11_IBD_STRICT_PSC	prs	255.2204532	381.9007717	6.93E+110	0.50394917	linear	236512		IBD (strict) with PSC	AGE_AT_DEATH_OR_NOW,batch,SEX_IMPUTED,SEXAGE,PC1,PC2,PC3,PC4,PC5,PC6,PC7,PC8,PC9,PC10
K11_UC_STRICT_PSC	prs	375.0899108	341.702659	7.93E+162	0.272332903	linear	239639		Ulcerative colitis (strict) with PSC	AGE_AT_DEATH_OR_NOW,batch,SEX_IMPUTED,SEXAGE,PC1,PC2,PC3,PC4,PC5,PC6,PC7,PC8,PC9,PC10
RHEUMA_ARHTROPAT_REACTIVE	prs	3829.915633	1241.318849	Inf	0.002033329	linear	205016		Reactive arthropathies, FINNGEN	AGE_AT_DEATH_OR_NOW,batch,SEX_IMPUTED,SEXAGE,PC1,PC2,PC3,PC4,PC5,PC6,PC7,PC8,PC9,PC10
RHEUMA_SEROPOS	prs	4419.761261	2445.865739	Inf	0.070758495	linear	209485		Seropositive rheumatoid arthritis	AGE_AT_DEATH_OR_NOW,batch,SEX_IMPUTED,SEXAGE,PC1,PC2,PC3,PC4,PC5,PC6,PC7,PC8,PC9,PC10
JUVEN_ARTHR	prs	2308.39196	1055.260791	Inf	0.028706551	linear	204629		Juvenile arthritis (FINNGEN)	AGE_AT_DEATH_OR_NOW,batch,SEX_IMPUTED,SEXAGE,PC1,PC2,PC3,PC4,PC5,PC6,PC7,PC8,PC9,PC10
ARTHRO_SPEC	prs	1309.449153	668.5925173	Inf	0.050170855	linear	204025		Other specific arthropathies	AGE_AT_DEATH_OR_NOW,batch,SEX_IMPUTED,SEXAGE,PC1,PC2,PC3,PC4,PC5,PC6,PC7,PC8,PC9,PC10
RHEU_ARTHRITIS_OTH	prs	6693.839782	2580.150148	Inf	0.009477363	linear	210123		Other arthritis (FG)	AGE_AT_DEATH_OR_NOW,batch,SEX_IMPUTED,SEXAGE,PC1,PC2,PC3,PC4,PC5,PC6,PC7,PC8,PC9,PC10
NECROVASC_FG	prs	1088.121593	1072.480451	Inf	0.310305331	linear	204662		Other necrotizing vasculopathies (FG)	AGE_AT_DEATH_OR_NOW,batch,SEX_IMPUTED,SEXAGE,PC1,PC2,PC3,PC4,PC5,PC6,PC7,PC8,PC9,PC10
DERMATOPOLY_FG	prs	139.5622747	533.2631326	4.08E+60	0.793542432	linear	203880		Dermatopolymyositis (FG)	AGE_AT_DEATH_OR_NOW,batch,SEX_IMPUTED,SEXAGE,PC1,PC2,PC3,PC4,PC5,PC6,PC7,PC8,PC9,PC10
OTHER_SYSTCON_FG	prs	4802.23237	2312.951134	Inf	0.037873352	linear	208796		Other systemic involvement of connective tissue (FG)	AGE_AT_DEATH_OR_NOW,batch,SEX_IMPUTED,SEXAGE,PC1,PC2,PC3,PC4,PC5,PC6,PC7,PC8,PC9,PC10
SPONDYLOPATHY_FG	prs	4481.57325	1772.416015	Inf	0.011455491	linear	206523		Spondylopathies (FG)	AGE_AT_DEATH_OR_NOW,batch,SEX_IMPUTED,SEXAGE,PC1,PC2,PC3,PC4,PC5,PC6,PC7,PC8,PC9,PC10
OSTEOPOROSIS_FRACTURE_FG	prs	427.8376527	1009.59174	6.42E+185	0.671731866	linear	204551		Osteoporosis with pathological fracture (FG)	AGE_AT_DEATH_OR_NOW,batch,SEX_IMPUTED,SEXAGE,PC1,PC2,PC3,PC4,PC5,PC6,PC7,PC8,PC9,PC10
SLE_STRICT	prs	-231.5015567	675.5999245	2.89E-101	0.731853993	linear	260236		SLE, strict definition	AGE_AT_DEATH_OR_NOW,batch,SEX_IMPUTED,SEXAGE,PC1,PC2,PC3,PC4,PC5,PC6,PC7,PC8,PC9,PC10
PAIN	prs	42521.64802	6521.562514	Inf	7.04E-11	linear	259743		Pain (limb, back, neck, head abdominally)	AGE_AT_DEATH_OR_NOW,batch,SEX_IMPUTED,SEXAGE,PC1,PC2,PC3,PC4,PC5,PC6,PC7,PC8,PC9,PC10
MYELOPROF_NONCML	prs	962.9707042	811.2526406	Inf	0.235221986	linear	260105		Myeloproliferative diseases (CML excluded)	AGE_AT_DEATH_OR_NOW,batch,SEX_IMPUTED,SEXAGE,PC1,PC2,PC3,PC4,PC5,PC6,PC7,PC8,PC9,PC10
CPAP	prs	5679.073683	3276.149168	Inf	0.083016308	linear	129887		Continuous positive airway pressure	AGE_AT_DEATH_OR_NOW,batch,SEX_IMPUTED,SEXAGE,PC1,PC2,PC3,PC4,PC5,PC6,PC7,PC8,PC9,PC10
NIV	prs	213.8155692	2008.5791	7.23E+92	0.915224574	linear	126998		Non-invasive ventilation	AGE_AT_DEATH_OR_NOW,batch,SEX_IMPUTED,SEXAGE,PC1,PC2,PC3,PC4,PC5,PC6,PC7,PC8,PC9,PC10
INV_VENT	prs	183.0582372	732.1427572	3.17E+79	0.802563731	linear	258889		Invasive ventilation	AGE_AT_DEATH_OR_NOW,batch,SEX_IMPUTED,SEXAGE,PC1,PC2,PC3,PC4,PC5,PC6,PC7,PC8,PC9,PC10
RX_CROHN_1STLINE	prs	14908.63225	5208.659269	Inf	0.00420641	linear	260236		First line medication for Crohn's disease	AGE_AT_DEATH_OR_NOW,batch,SEX_IMPUTED,SEXAGE,PC1,PC2,PC3,PC4,PC5,PC6,PC7,PC8,PC9,PC10
RX_CROHN_2NDLINE	prs	3874.280985	2956.844502	Inf	0.190103801	linear	260236		Second line medication for Crohn's disease	AGE_AT_DEATH_OR_NOW,batch,SEX_IMPUTED,SEXAGE,PC1,PC2,PC3,PC4,PC5,PC6,PC7,PC8,PC9,PC10
RX_RHEUMA_BIOLOGICAL	prs	1187.423256	1346.061534	Inf	0.377698491	linear	260236		Biological medication for rheuma	AGE_AT_DEATH_OR_NOW,batch,SEX_IMPUTED,SEXAGE,PC1,PC2,PC3,PC4,PC5,PC6,PC7,PC8,PC9,PC10
RX_PARACETAMOL_NSAID	prs	13298.21678	4990.695807	Inf	0.00770843	linear	260236		Paracetamol of NSAID medication	AGE_AT_DEATH_OR_NOW,batch,SEX_IMPUTED,SEXAGE,PC1,PC2,PC3,PC4,PC5,PC6,PC7,PC8,PC9,PC10
RX_CODEINE_TRAMADOL	prs	15786.16974	4682.875457	Inf	0.000748953	linear	260236		Codeine or tramadol medication	AGE_AT_DEATH_OR_NOW,batch,SEX_IMPUTED,SEXAGE,PC1,PC2,PC3,PC4,PC5,PC6,PC7,PC8,PC9,PC10
RX_GLUCOSAMINE	prs	-4418.670431	2888.065906	0	0.126023979	linear	260236		Glucosamine medication	AGE_AT_DEATH_OR_NOW,batch,SEX_IMPUTED,SEXAGE,PC1,PC2,PC3,PC4,PC5,PC6,PC7,PC8,PC9,PC10
RX_ANTIHYP	prs	23711.44093	5752.256852	Inf	3.76E-05	linear	260236		Antihypertensive medication - note that there are other indications	AGE_AT_DEATH_OR_NOW,batch,SEX_IMPUTED,SEXAGE,PC1,PC2,PC3,PC4,PC5,PC6,PC7,PC8,PC9,PC10
RX_INFERTILITY	prs	4470.930088	2811.960762	Inf	0.111843973	linear	147010		Medical treatment for female infertility	AGE_AT_DEATH_OR_NOW,batch,SEX_IMPUTED,SEXAGE,PC1,PC2,PC3,PC4,PC5,PC6,PC7,PC8,PC9,PC10
ALCO_PRESCRIPTION	prs	1100.309419	1164.403134	Inf	0.344682353	linear	260236		Use of disulfiram, acamprosate or naltrexone	AGE_AT_DEATH_OR_NOW,batch,SEX_IMPUTED,SEXAGE,PC1,PC2,PC3,PC4,PC5,PC6,PC7,PC8,PC9,PC10
GOUT_STRICT	prs	-620.6603974	1275.487706	2.82E-270	0.626537745	linear	259246		Gout, strict definition	AGE_AT_DEATH_OR_NOW,batch,SEX_IMPUTED,SEXAGE,PC1,PC2,PC3,PC4,PC5,PC6,PC7,PC8,PC9,PC10
ANTIDEPRESSANTS	prs	41062.3349	8158.959343	Inf	4.84E-07	linear	139851		Depression medications	AGE_AT_DEATH_OR_NOW,batch,SEX_IMPUTED,SEXAGE,PC1,PC2,PC3,PC4,PC5,PC6,PC7,PC8,PC9,PC10
K11_REIMB_202	prs	5323.059541	2991.549343	Inf	0.075181034	linear	260236		KELA_REIMBURSEMENT_202	AGE_AT_DEATH_OR_NOW,batch,SEX_IMPUTED,SEXAGE,PC1,PC2,PC3,PC4,PC5,PC6,PC7,PC8,PC9,PC10
RHEUMA_SEROPOS_STRICT	prs	30.81249205	1059.416941	2.40822E+13	0.976797311	linear	256161		Seropositive rheumatoid arthritis, strict definition	AGE_AT_DEATH_OR_NOW,batch,SEX_IMPUTED,SEXAGE,PC1,PC2,PC3,PC4,PC5,PC6,PC7,PC8,PC9,PC10
SYSTSCLE_STRICT	prs	387.4533819	305.1303276	1.86E+168	0.204158312	linear	259988		Systemic sclerosis,strict definition	AGE_AT_DEATH_OR_NOW,batch,SEX_IMPUTED,SEXAGE,PC1,PC2,PC3,PC4,PC5,PC6,PC7,PC8,PC9,PC10
DM_RETINOPATHY_EXMORE	prs	-221.3349758	3843.103792	7.51E-97	0.954073064	linear	224292		Diabetic retinopathy (more control exclusions)	AGE_AT_DEATH_OR_NOW,batch,SEX_IMPUTED,SEXAGE,PC1,PC2,PC3,PC4,PC5,PC6,PC7,PC8,PC9,PC10
DM_MACULOPATHY_EXMORE	prs	11.83082352	1488.713391	137423.6151	0.993659276	linear	216405		Diabetic maculopathy (more control exclusions)	AGE_AT_DEATH_OR_NOW,batch,SEX_IMPUTED,SEXAGE,PC1,PC2,PC3,PC4,PC5,PC6,PC7,PC8,PC9,PC10
DM_NEPHROPATHY_EXMORE	prs	1080.113833	1950.13674	Inf	0.579671337	linear	217123		Diabetic nephropathy (more control exclusions)	AGE_AT_DEATH_OR_NOW,batch,SEX_IMPUTED,SEXAGE,PC1,PC2,PC3,PC4,PC5,PC6,PC7,PC8,PC9,PC10
KELA_DIAB_INSUL_EXMORE	prs	2350.160838	4635.970952	Inf	0.612197105	linear	249624		Diabetes, insulin treatment (Kela reimbursement) (more control exclusions)	AGE_AT_DEATH_OR_NOW,batch,SEX_IMPUTED,SEXAGE,PC1,PC2,PC3,PC4,PC5,PC6,PC7,PC8,PC9,PC10
NONALLERG_ASTHMA_EXMORE	prs	949.8355093	2844.202069	Inf	0.738413959	linear	157565		Non-allergic asthma (mode) (more control exclusions)	AGE_AT_DEATH_OR_NOW,batch,SEX_IMPUTED,SEXAGE,PC1,PC2,PC3,PC4,PC5,PC6,PC7,PC8,PC9,PC10
ASTHMA_CHILD_EXMORE	prs	340.3953585	2528.534735	6.79E+147	0.892911246	linear	156787		Childhood asthma (age<16) (more control exclusions)	AGE_AT_DEATH_OR_NOW,batch,SEX_IMPUTED,SEXAGE,PC1,PC2,PC3,PC4,PC5,PC6,PC7,PC8,PC9,PC10
ASTHMA_MIXED_EXMORE	prs	-458.2061664	1400.711679	1.01E-199	0.743574675	linear	154136		Asthma mixed form (mode) (more control exclusions)	AGE_AT_DEATH_OR_NOW,batch,SEX_IMPUTED,SEXAGE,PC1,PC2,PC3,PC4,PC5,PC6,PC7,PC8,PC9,PC10
AD_EO_EXMORE	prs	656.8172537	1339.85015	1.79E+285	0.623981206	linear	131616		Alzheimer’s disease (Early onset) (more control exclusions)	AGE_AT_DEATH_OR_NOW,batch,SEX_IMPUTED,SEXAGE,PC1,PC2,PC3,PC4,PC5,PC6,PC7,PC8,PC9,PC10
AD_LO_EXMORE	prs	1304.512486	2703.482887	Inf	0.629430047	linear	134039		Alzheimer’s disease (Late onset) (more control exclusions)	AGE_AT_DEATH_OR_NOW,batch,SEX_IMPUTED,SEXAGE,PC1,PC2,PC3,PC4,PC5,PC6,PC7,PC8,PC9,PC10
AD_AM_EXMORE	prs	1988.666152	1567.309131	Inf	0.204500005	linear	131881		Alzheimer’s disease (Atypical or mixed) (more control exclusions)	AGE_AT_DEATH_OR_NOW,batch,SEX_IMPUTED,SEXAGE,PC1,PC2,PC3,PC4,PC5,PC6,PC7,PC8,PC9,PC10
AD_U_EXMORE	prs	1789.872082	750.6615859	Inf	0.017108745	linear	131144		Alzheimer’s disease (undefined) (more control exclusions)	AGE_AT_DEATH_OR_NOW,batch,SEX_IMPUTED,SEXAGE,PC1,PC2,PC3,PC4,PC5,PC6,PC7,PC8,PC9,PC10
PDSTRICT_EXMORE	prs	-4678.240915	2428.10997	0	0.054019076	linear	133474		Parkinson's disease, strict definition (more control exclusions)	AGE_AT_DEATH_OR_NOW,batch,SEX_IMPUTED,SEXAGE,PC1,PC2,PC3,PC4,PC5,PC6,PC7,PC8,PC9,PC10
PD_DEMENTIA_EXMORE	prs	-54.85554325	902.9711701	1.50E-24	0.951558364	linear	131410		Dementia due to Parkinson's disease (more control exclusions)	AGE_AT_DEATH_OR_NOW,batch,SEX_IMPUTED,SEXAGE,PC1,PC2,PC3,PC4,PC5,PC6,PC7,PC8,PC9,PC10
PD2ND_EXMORE	prs	-973.927262	951.6222341	0	0.306102233	linear	131587		Secondary parkinsonism (more control exclusions)	AGE_AT_DEATH_OR_NOW,batch,SEX_IMPUTED,SEXAGE,PC1,PC2,PC3,PC4,PC5,PC6,PC7,PC8,PC9,PC10
KRA_PSY_DEMENTIA_EXMORE	prs	52.91579707	2624.604405	9.57E+22	0.98391461	linear	204947		Any dementia (more control exclusions)	AGE_AT_DEATH_OR_NOW,batch,SEX_IMPUTED,SEXAGE,PC1,PC2,PC3,PC4,PC5,PC6,PC7,PC8,PC9,PC10
KRA_PSY_SUBSTANCE_EXMORE	prs	9206.39993	3462.14481	Inf	0.00783414	linear	213358		Substance abuse (more control exclusions)	AGE_AT_DEATH_OR_NOW,batch,SEX_IMPUTED,SEXAGE,PC1,PC2,PC3,PC4,PC5,PC6,PC7,PC8,PC9,PC10
KRA_PSY_ALCOH_EXMORE	prs	3973.46486	1743.483662	Inf	0.022665873	linear	201083		Alcohol abuse, main dg (more control exclusions)	AGE_AT_DEATH_OR_NOW,batch,SEX_IMPUTED,SEXAGE,PC1,PC2,PC3,PC4,PC5,PC6,PC7,PC8,PC9,PC10
KRA_PSY_SCHIZODEL_EXMORE	prs	1485.703252	2054.127077	Inf	0.469510417	linear	208698		Schizophrenia or delusion (more control exclusions)	AGE_AT_DEATH_OR_NOW,batch,SEX_IMPUTED,SEXAGE,PC1,PC2,PC3,PC4,PC5,PC6,PC7,PC8,PC9,PC10
KRA_PSY_MOOD_EXMORE	prs	15660.47143	4522.030178	Inf	0.000533987	linear	229490		Mood disorders (more control exclusions)	AGE_AT_DEATH_OR_NOW,batch,SEX_IMPUTED,SEXAGE,PC1,PC2,PC3,PC4,PC5,PC6,PC7,PC8,PC9,PC10
KRA_PSY_ANXIETY_EXMORE	prs	17214.21469	4240.393387	Inf	4.92E-05	linear	223162		Anxiety disorders (more control exclusions)	AGE_AT_DEATH_OR_NOW,batch,SEX_IMPUTED,SEXAGE,PC1,PC2,PC3,PC4,PC5,PC6,PC7,PC8,PC9,PC10
KRA_PSY_EATING_EXMORE	prs	2131.992871	1327.109726	Inf	0.108167149	linear	199727		KRA_PSY_EATING (more control exclusions)	AGE_AT_DEATH_OR_NOW,batch,SEX_IMPUTED,SEXAGE,PC1,PC2,PC3,PC4,PC5,PC6,PC7,PC8,PC9,PC10
KRA_PSY_SLEEP_NONORG_EXMORE	prs	1263.031251	1595.276075	Inf	0.428517847	linear	200580		Nonorganic sleeping disorders (more control exclusions)	AGE_AT_DEATH_OR_NOW,batch,SEX_IMPUTED,SEXAGE,PC1,PC2,PC3,PC4,PC5,PC6,PC7,PC8,PC9,PC10
KRA_PSY_PUERPER_EXMORE	prs	1461.007661	806.2124218	Inf	0.069959996	linear	111637		Mental and behavioural disorders of puerperium, not classified elsewhere (more control exclusions)	AGE_AT_DEATH_OR_NOW,batch,SEX_IMPUTED,SEXAGE,PC1,PC2,PC3,PC4,PC5,PC6,PC7,PC8,PC9,PC10
KRA_PSY_PERSON_EXMORE	prs	6930.014265	2295.989954	Inf	0.002542182	linear	205055		Personality disorders (more control exclusions)	AGE_AT_DEATH_OR_NOW,batch,SEX_IMPUTED,SEXAGE,PC1,PC2,PC3,PC4,PC5,PC6,PC7,PC8,PC9,PC10
KRA_PSY_MENTALRET_EXMORE	prs	85.32246739	813.0126654	1.14E+37	0.916418725	linear	198670		Mental retardation (more control exclusions)	AGE_AT_DEATH_OR_NOW,batch,SEX_IMPUTED,SEXAGE,PC1,PC2,PC3,PC4,PC5,PC6,PC7,PC8,PC9,PC10
KRA_PSY_SPEELING_EXMORE	prs	1209.269019	1254.012029	Inf	0.334886631	linear	199492		Speech and linguistic disorders (more control exclusions)	AGE_AT_DEATH_OR_NOW,batch,SEX_IMPUTED,SEXAGE,PC1,PC2,PC3,PC4,PC5,PC6,PC7,PC8,PC9,PC10
KRA_PSY_MOTOR_EXMORE	prs	-456.0562153	546.2010619	8.66E-199	0.403741055	linear	198207		Motor disorders (more control exclusions)	AGE_AT_DEATH_OR_NOW,batch,SEX_IMPUTED,SEXAGE,PC1,PC2,PC3,PC4,PC5,PC6,PC7,PC8,PC9,PC10
KRA_PSY_DEVWIDE_EXMORE	prs	-108.001744	661.0791102	1.25E-47	0.8702258	linear	198409		Wide developmental disorders (more control exclusions)	AGE_AT_DEATH_OR_NOW,batch,SEX_IMPUTED,SEXAGE,PC1,PC2,PC3,PC4,PC5,PC6,PC7,PC8,PC9,PC10
KRA_PSY_AUTISM_EXMORE	prs	650.1607705	572.0718412	2.30E+282	0.255747919	linear	198273		Autism spe (more control exclusions)	AGE_AT_DEATH_OR_NOW,batch,SEX_IMPUTED,SEXAGE,PC1,PC2,PC3,PC4,PC5,PC6,PC7,PC8,PC9,PC10
KRA_PSY_HYPERKIN_EXMORE	prs	1330.639792	1064.123607	Inf	0.211134475	linear	199083		Hyperkinetic disorders (more control exclusions)	AGE_AT_DEATH_OR_NOW,batch,SEX_IMPUTED,SEXAGE,PC1,PC2,PC3,PC4,PC5,PC6,PC7,PC8,PC9,PC10
KRA_PSY_BEHAV_EXMORE	prs	1216.333491	630.1625139	Inf	0.053584703	linear	198381		Behavioural disorders (more control exclusions)	AGE_AT_DEATH_OR_NOW,batch,SEX_IMPUTED,SEXAGE,PC1,PC2,PC3,PC4,PC5,PC6,PC7,PC8,PC9,PC10
KRA_PSY_CODUCTEMOT_EXMORE	prs	1127.656869	657.0766876	Inf	0.086132057	linear	198406		Mixed disorders of conduct and emotions (more control exclusions)	AGE_AT_DEATH_OR_NOW,batch,SEX_IMPUTED,SEXAGE,PC1,PC2,PC3,PC4,PC5,PC6,PC7,PC8,PC9,PC10
KRA_PSY_CHILDEMOT_EXMORE	prs	1747.389208	919.9222308	Inf	0.057500651	linear	198887		Emotional disorders starting during childhood or adolescence (more control exclusions)	AGE_AT_DEATH_OR_NOW,batch,SEX_IMPUTED,SEXAGE,PC1,PC2,PC3,PC4,PC5,PC6,PC7,PC8,PC9,PC10
KRA_PSY_CHILDSOC_EXMORE	prs	1001.588557	399.4802343	Inf	0.012168968	linear	198088		Social disorders starting during childhood or adolescence (more control exclusions)	AGE_AT_DEATH_OR_NOW,batch,SEX_IMPUTED,SEXAGE,PC1,PC2,PC3,PC4,PC5,PC6,PC7,PC8,PC9,PC10
KRA_PSY_TIC_EXMORE	prs	-366.2953657	489.0279001	8.32E-160	0.453841495	linear	198147		Tic disorders (more control exclusions)	AGE_AT_DEATH_OR_NOW,batch,SEX_IMPUTED,SEXAGE,PC1,PC2,PC3,PC4,PC5,PC6,PC7,PC8,PC9,PC10
CAMPYLOENTERITIS	prs	232.3096474	550.253404	7.78E+100	0.67288913	linear	257322	I Certain infectious and parasitic diseases (AB1_)	Campylobacter enteritis	AGE_AT_DEATH_OR_NOW,batch,SEX_IMPUTED,SEXAGE,PC1,PC2,PC3,PC4,PC5,PC6,PC7,PC8,PC9,PC10
C_DIFFICILE_ENTEROCOLITIS	prs	-1115.300757	1117.184253	0	0.318128022	linear	258691	I Certain infectious and parasitic diseases (AB1_)	Enterocolitis due to Clostridium difficile	AGE_AT_DEATH_OR_NOW,batch,SEX_IMPUTED,SEXAGE,PC1,PC2,PC3,PC4,PC5,PC6,PC7,PC8,PC9,PC10
BACT_INTEST_INFECTION_NOS	prs	-491.474775	871.7829443	3.59E-214	0.5729192	linear	257977	I Certain infectious and parasitic diseases (AB1_)	Other specified/unspecified bacterial intestinal infections	AGE_AT_DEATH_OR_NOW,batch,SEX_IMPUTED,SEXAGE,PC1,PC2,PC3,PC4,PC5,PC6,PC7,PC8,PC9,PC10
CMV_NOS	prs	-712.8463995	412.2361954	0.00E+00	0.083771207	linear	260174	I Certain infectious and parasitic diseases (AB1_)	Other/unspecified cytomegaloviral diseases	AGE_AT_DEATH_OR_NOW,batch,SEX_IMPUTED,SEXAGE,PC1,PC2,PC3,PC4,PC5,PC6,PC7,PC8,PC9,PC10
AB1_INTESTINAL_INFECTIONS	prs	5108.004763	4012.385988	Inf	0.202998185	linear	260236	I Certain infectious and parasitic diseases (AB1_)	Intestinal infectious diseases	AGE_AT_DEATH_OR_NOW,batch,SEX_IMPUTED,SEXAGE,PC1,PC2,PC3,PC4,PC5,PC6,PC7,PC8,PC9,PC10
AB1_CHOLERA	prs	-842.0520581	893.9046807	0	0.346197131	linear	235217	I Certain infectious and parasitic diseases (AB1_)	Cholera	AGE_AT_DEATH_OR_NOW,batch,SEX_IMPUTED,SEXAGE,PC1,PC2,PC3,PC4,PC5,PC6,PC7,PC8,PC9,PC10
AB1_SALMONELLA_OTH	prs	-211.7603637	778.7717387	1.08E-92	0.785686978	linear	234982	I Certain infectious and parasitic diseases (AB1_)	Other salmonella infections	AGE_AT_DEATH_OR_NOW,batch,SEX_IMPUTED,SEXAGE,PC1,PC2,PC3,PC4,PC5,PC6,PC7,PC8,PC9,PC10
AB1_BACT_INTEST_OTH	prs	-1095.933626	1651.307758	0	0.506898232	linear	237600	I Certain infectious and parasitic diseases (AB1_)	Other bacterial intestinal infections	AGE_AT_DEATH_OR_NOW,batch,SEX_IMPUTED,SEXAGE,PC1,PC2,PC3,PC4,PC5,PC6,PC7,PC8,PC9,PC10
AB1_AMOEBIASIS	prs	50.13702932	295.5623289	5.95E+21	0.865299168	linear	234370	I Certain infectious and parasitic diseases (AB1_)	Amoebiasis	AGE_AT_DEATH_OR_NOW,batch,SEX_IMPUTED,SEXAGE,PC1,PC2,PC3,PC4,PC5,PC6,PC7,PC8,PC9,PC10
AB1_OTHER_PROTOZOAL	prs	510.6695201	386.9689106	6.04E+221	0.186948013	linear	234443	I Certain infectious and parasitic diseases (AB1_)	Other protozoal intestinal diseases	AGE_AT_DEATH_OR_NOW,batch,SEX_IMPUTED,SEXAGE,PC1,PC2,PC3,PC4,PC5,PC6,PC7,PC8,PC9,PC10
AB1_VIRAL_OTHER_INTEST_INFECTIONS	prs	950.9274011	1971.934978	Inf	0.629642578	linear	239184	I Certain infectious and parasitic diseases (AB1_)	Viral and other specified intestinal infections	AGE_AT_DEATH_OR_NOW,batch,SEX_IMPUTED,SEXAGE,PC1,PC2,PC3,PC4,PC5,PC6,PC7,PC8,PC9,PC10
AB1_GASTROENTERITIS_NOS	prs	5210.792836	3548.771038	Inf	0.142013872	linear	252854	I Certain infectious and parasitic diseases (AB1_)	Diarrhoea and gastroenteritis of presumed infectious origin	AGE_AT_DEATH_OR_NOW,batch,SEX_IMPUTED,SEXAGE,PC1,PC2,PC3,PC4,PC5,PC6,PC7,PC8,PC9,PC10
AB1_TUBERCULOSIS	prs	-798.4771099	1018.172581	0	0.432908399	linear	260236	I Certain infectious and parasitic diseases (AB1_)	Tuberculosis	AGE_AT_DEATH_OR_NOW,batch,SEX_IMPUTED,SEXAGE,PC1,PC2,PC3,PC4,PC5,PC6,PC7,PC8,PC9,PC10
AB1_RESP_TUBERCU_CONF	prs	10.8340933	471.351192	50720.89832	0.98166211	linear	259044	I Certain infectious and parasitic diseases (AB1_)	Respiratory tuberculosis, bacteriologically and histologically confirmed	AGE_AT_DEATH_OR_NOW,batch,SEX_IMPUTED,SEXAGE,PC1,PC2,PC3,PC4,PC5,PC6,PC7,PC8,PC9,PC10
AB1_RESP_TUBERCU_NONCONF	prs	-998.5160304	753.5491314	0	0.185144401	linear	259545	I Certain infectious and parasitic diseases (AB1_)	Respiratory tuberculosis, not confirmed bacteriologically or histologically	AGE_AT_DEATH_OR_NOW,batch,SEX_IMPUTED,SEXAGE,PC1,PC2,PC3,PC4,PC5,PC6,PC7,PC8,PC9,PC10
AB1_TUBERCU_OTH_ORG	prs	-150.4375879	538.8172419	4.63E-66	0.780091831	linear	259142	I Certain infectious and parasitic diseases (AB1_)	Tuberculosis of other organs	AGE_AT_DEATH_OR_NOW,batch,SEX_IMPUTED,SEXAGE,PC1,PC2,PC3,PC4,PC5,PC6,PC7,PC8,PC9,PC10
AB1_ZOONOTIC_BACTERIAL	prs	-297.7759516	448.3719718	4.76E-130	0.506609592	linear	260236	I Certain infectious and parasitic diseases (AB1_)	Certain zoonotic bacterial diseases	AGE_AT_DEATH_OR_NOW,batch,SEX_IMPUTED,SEXAGE,PC1,PC2,PC3,PC4,PC5,PC6,PC7,PC8,PC9,PC10
AB1_TULARAEMIA	prs	-136.4320593	368.7815099	5.60E-60	0.71141734	linear	260142	I Certain infectious and parasitic diseases (AB1_)	Tularaemia	AGE_AT_DEATH_OR_NOW,batch,SEX_IMPUTED,SEXAGE,PC1,PC2,PC3,PC4,PC5,PC6,PC7,PC8,PC9,PC10
AB1_OTHER_BACTERIAL	prs	939.8016193	3934.149965	Inf	0.811196482	linear	260236	I Certain infectious and parasitic diseases (AB1_)	Other bacterial diseases	AGE_AT_DEATH_OR_NOW,batch,SEX_IMPUTED,SEXAGE,PC1,PC2,PC3,PC4,PC5,PC6,PC7,PC8,PC9,PC10
AB1_OTHER_MYCOBAC	prs	-930.8793558	444.3959392	0	0.036198102	linear	234818	I Certain infectious and parasitic diseases (AB1_)	Infection due to other mycobacteria	AGE_AT_DEATH_OR_NOW,batch,SEX_IMPUTED,SEXAGE,PC1,PC2,PC3,PC4,PC5,PC6,PC7,PC8,PC9,PC10
AB1_WHOOPCOUGH	prs	58.1610965	303.5394228	1.82E+25	0.848048113	linear	234694	I Certain infectious and parasitic diseases (AB1_)	Whooping cough	AGE_AT_DEATH_OR_NOW,batch,SEX_IMPUTED,SEXAGE,PC1,PC2,PC3,PC4,PC5,PC6,PC7,PC8,PC9,PC10
AB1_SCARLET_FEVER	prs	-147.4081601	326.5133224	9.58E-65	0.65165746	linear	234711	I Certain infectious and parasitic diseases (AB1_)	Scarlet fever	AGE_AT_DEATH_OR_NOW,batch,SEX_IMPUTED,SEXAGE,PC1,PC2,PC3,PC4,PC5,PC6,PC7,PC8,PC9,PC10
AB1_MENINGOCOCCAL	prs	-310.145607	358.8310844	2.02E-135	0.387411902	linear	234737	I Certain infectious and parasitic diseases (AB1_)	Meningococcal infection	AGE_AT_DEATH_OR_NOW,batch,SEX_IMPUTED,SEXAGE,PC1,PC2,PC3,PC4,PC5,PC6,PC7,PC8,PC9,PC10
AB1_STREPTO_SEPSIS	prs	-1492.721457	1049.745047	0	0.155031998	linear	235902	I Certain infectious and parasitic diseases (AB1_)	Streptococcal septicaemia	AGE_AT_DEATH_OR_NOW,batch,SEX_IMPUTED,SEXAGE,PC1,PC2,PC3,PC4,PC5,PC6,PC7,PC8,PC9,PC10
AB1_OTHER_SEPSIS	prs	476.9601406	2244.107189	1.38E+207	0.83168679	linear	241099	I Certain infectious and parasitic diseases (AB1_)	Other septicaemia	AGE_AT_DEATH_OR_NOW,batch,SEX_IMPUTED,SEXAGE,PC1,PC2,PC3,PC4,PC5,PC6,PC7,PC8,PC9,PC10
AB1_ERYSIPELAS	prs	849.6548821	2953.675366	Inf	0.773607091	linear	246746	I Certain infectious and parasitic diseases (AB1_)	Erysipelas	AGE_AT_DEATH_OR_NOW,batch,SEX_IMPUTED,SEXAGE,PC1,PC2,PC3,PC4,PC5,PC6,PC7,PC8,PC9,PC10
AB1_BACTINF_NOS	prs	1810.371535	3924.171216	Inf	0.644556103	linear	260044	I Certain infectious and parasitic diseases (AB1_)	Bacterial infection, other or unspecified	AGE_AT_DEATH_OR_NOW,batch,SEX_IMPUTED,SEXAGE,PC1,PC2,PC3,PC4,PC5,PC6,PC7,PC8,PC9,PC10
AB1_SEXUAL_TRANSMISSION	prs	-1512.836824	2170.47234	0	0.485798341	linear	260236	I Certain infectious and parasitic diseases (AB1_)	Infections with a predominantly sexual mode of transmission	AGE_AT_DEATH_OR_NOW,batch,SEX_IMPUTED,SEXAGE,PC1,PC2,PC3,PC4,PC5,PC6,PC7,PC8,PC9,PC10
AB1_EARLY_SYPHILIS	prs	-190.0296643	373.6489536	2.96E-83	0.611048446	linear	253368	I Certain infectious and parasitic diseases (AB1_)	Early syphilis	AGE_AT_DEATH_OR_NOW,batch,SEX_IMPUTED,SEXAGE,PC1,PC2,PC3,PC4,PC5,PC6,PC7,PC8,PC9,PC10
AB1_LATE_SYPHILIS	prs	260.8676909	398.2915327	1.97E+113	0.512489789	linear	253394	I Certain infectious and parasitic diseases (AB1_)	Late syphilis	AGE_AT_DEATH_OR_NOW,batch,SEX_IMPUTED,SEXAGE,PC1,PC2,PC3,PC4,PC5,PC6,PC7,PC8,PC9,PC10
AB1_GONOCOCCAL	prs	-438.2105997	654.0179576	4.87E-191	0.502840302	linear	253765	I Certain infectious and parasitic diseases (AB1_)	Gonococcal infection	AGE_AT_DEATH_OR_NOW,batch,SEX_IMPUTED,SEXAGE,PC1,PC2,PC3,PC4,PC5,PC6,PC7,PC8,PC9,PC10
AB1_CHLAMYDIA_OTHER	prs	1179.775646	948.358006	Inf	0.213493613	linear	254432	I Certain infectious and parasitic diseases (AB1_)	Other sexually transmitted chlamydial diseases	AGE_AT_DEATH_OR_NOW,batch,SEX_IMPUTED,SEXAGE,PC1,PC2,PC3,PC4,PC5,PC6,PC7,PC8,PC9,PC10
AB1_TRICHOMONIASIS	prs	225.8794716	338.8277911	1.25E+98	0.504996473	linear	253334	I Certain infectious and parasitic diseases (AB1_)	Trichomoniasis	AGE_AT_DEATH_OR_NOW,batch,SEX_IMPUTED,SEXAGE,PC1,PC2,PC3,PC4,PC5,PC6,PC7,PC8,PC9,PC10
AB1_ANOGENITAL_HERPES_SIMPLEX	prs	-137.4507067	891.4818888	2.02E-60	0.877466139	linear	254278	I Certain infectious and parasitic diseases (AB1_)	Anogenital herpesviral [herpes simplex] infection	AGE_AT_DEATH_OR_NOW,batch,SEX_IMPUTED,SEXAGE,PC1,PC2,PC3,PC4,PC5,PC6,PC7,PC8,PC9,PC10
AB1_SEXUAL_TRANSMISSION_NOS	prs	-2259.762833	1612.316348	0	0.16104701	linear	256911	I Certain infectious and parasitic diseases (AB1_)	Other predominantly sexually transmitted diseases, not elsewhere classified	AGE_AT_DEATH_OR_NOW,batch,SEX_IMPUTED,SEXAGE,PC1,PC2,PC3,PC4,PC5,PC6,PC7,PC8,PC9,PC10
AB1_OTHER_SPIROCHAETAL	prs	684.1194084	984.2429938	1.29E+297	0.487011017	linear	260236	I Certain infectious and parasitic diseases (AB1_)	Other spirochaetal diseases	AGE_AT_DEATH_OR_NOW,batch,SEX_IMPUTED,SEXAGE,PC1,PC2,PC3,PC4,PC5,PC6,PC7,PC8,PC9,PC10
AB1_OTHER_CHLAMYDIAE	prs	690.1830446	392.3094838	5.53E+299	0.078530784	linear	260236	I Certain infectious and parasitic diseases (AB1_)	Other diseases caused by chlamydiae	AGE_AT_DEATH_OR_NOW,batch,SEX_IMPUTED,SEXAGE,PC1,PC2,PC3,PC4,PC5,PC6,PC7,PC8,PC9,PC10
AB1_VIRAL_CNS	prs	-344.3861516	980.9776014	2.72E-150	0.725540443	linear	260236	I Certain infectious and parasitic diseases (AB1_)	Viral infections of the central nervous system	AGE_AT_DEATH_OR_NOW,batch,SEX_IMPUTED,SEXAGE,PC1,PC2,PC3,PC4,PC5,PC6,PC7,PC8,PC9,PC10
AB1_POLIOMYELITIS	prs	-848.4821246	443.2451052	0	0.055589268	linear	259123	I Certain infectious and parasitic diseases (AB1_)	Acute poliomyelitis	AGE_AT_DEATH_OR_NOW,batch,SEX_IMPUTED,SEXAGE,PC1,PC2,PC3,PC4,PC5,PC6,PC7,PC8,PC9,PC10
AB1_ATYPICAL_CNS_VIRUS	prs	-787.8775116	351.0564992	0	0.024813688	linear	259018	I Certain infectious and parasitic diseases (AB1_)	Atypical virus infections of central nervous system	AGE_AT_DEATH_OR_NOW,batch,SEX_IMPUTED,SEXAGE,PC1,PC2,PC3,PC4,PC5,PC6,PC7,PC8,PC9,PC10
AB1_VIRAL_ENCEPHALITIS_NOS	prs	-292.8431873	476.6497266	6.60E-128	0.538965997	linear	259167	I Certain infectious and parasitic diseases (AB1_)	Viral encephalitis, not elsewhere classified/unspecified	AGE_AT_DEATH_OR_NOW,batch,SEX_IMPUTED,SEXAGE,PC1,PC2,PC3,PC4,PC5,PC6,PC7,PC8,PC9,PC10
AB1_VIRAL_MENINGITIS	prs	287.0990459	676.8322005	4.85E+124	0.671434506	linear	259500	I Certain infectious and parasitic diseases (AB1_)	Viral meningitis	AGE_AT_DEATH_OR_NOW,batch,SEX_IMPUTED,SEXAGE,PC1,PC2,PC3,PC4,PC5,PC6,PC7,PC8,PC9,PC10
AB1_VIRAN_CNS_INFECTIONS_NOS	prs	-95.91422833	385.235362	2.21E-42	0.803379807	linear	259054	I Certain infectious and parasitic diseases (AB1_)	Viral infections of central nervous system, not elsewhere classified/unspecified	AGE_AT_DEATH_OR_NOW,batch,SEX_IMPUTED,SEXAGE,PC1,PC2,PC3,PC4,PC5,PC6,PC7,PC8,PC9,PC10
AB1_VIRAL_HEMOR_FEVER_NOS	prs	491.5355458	982.9909488	2.96E+213	0.617046798	linear	259870	I Certain infectious and parasitic diseases (AB1_)	Viral haemorrhagic fevers, not elsewhere classified/unspecified	AGE_AT_DEATH_OR_NOW,batch,SEX_IMPUTED,SEXAGE,PC1,PC2,PC3,PC4,PC5,PC6,PC7,PC8,PC9,PC10
AB1_VIRAL_SKIN_MUCOUS_MEMBRANE	prs	2659.584577	2382.093844	Inf	0.264213368	linear	260236	I Certain infectious and parasitic diseases (AB1_)	Viral infections characterized by skin and mucous membrane lesions	AGE_AT_DEATH_OR_NOW,batch,SEX_IMPUTED,SEXAGE,PC1,PC2,PC3,PC4,PC5,PC6,PC7,PC8,PC9,PC10
AB1_HERPES_SIMPLEX	prs	2706.966479	1194.522956	Inf	0.023443127	linear	253748	I Certain infectious and parasitic diseases (AB1_)	Herpesviral [herpes simplex] infections	AGE_AT_DEATH_OR_NOW,batch,SEX_IMPUTED,SEXAGE,PC1,PC2,PC3,PC4,PC5,PC6,PC7,PC8,PC9,PC10
AB1_VARICELLA	prs	1391.534025	779.9482346	Inf	0.074402706	linear	252609	I Certain infectious and parasitic diseases (AB1_)	Varicella [chickenpox]	AGE_AT_DEATH_OR_NOW,batch,SEX_IMPUTED,SEXAGE,PC1,PC2,PC3,PC4,PC5,PC6,PC7,PC8,PC9,PC10
AB1_ZOSTER	prs	167.470354	1358.532581	5.39E+72	0.901891037	linear	254353	I Certain infectious and parasitic diseases (AB1_)	Zoster [herpes zoster]	AGE_AT_DEATH_OR_NOW,batch,SEX_IMPUTED,SEXAGE,PC1,PC2,PC3,PC4,PC5,PC6,PC7,PC8,PC9,PC10
AB1_MEASLES	prs	599.4217775	397.8575705	2.12E+260	0.131908308	linear	251993	I Certain infectious and parasitic diseases (AB1_)	Measles	AGE_AT_DEATH_OR_NOW,batch,SEX_IMPUTED,SEXAGE,PC1,PC2,PC3,PC4,PC5,PC6,PC7,PC8,PC9,PC10
AB1_RUBELLA	prs	1206.80853	687.7813083	Inf	0.079322135	linear	252424	I Certain infectious and parasitic diseases (AB1_)	Rubella [German measles]	AGE_AT_DEATH_OR_NOW,batch,SEX_IMPUTED,SEXAGE,PC1,PC2,PC3,PC4,PC5,PC6,PC7,PC8,PC9,PC10
AB1_VIRAL_WARTS	prs	-1538.766361	1158.132388	0	0.183960741	linear	253630	I Certain infectious and parasitic diseases (AB1_)	Viral warts	AGE_AT_DEATH_OR_NOW,batch,SEX_IMPUTED,SEXAGE,PC1,PC2,PC3,PC4,PC5,PC6,PC7,PC8,PC9,PC10
AB1_VIRAL_SKIN_NOS	prs	-659.3521233	695.8812686	4.44E-287	0.343381581	linear	252439	I Certain infectious and parasitic diseases (AB1_)	Other viral infections characterized by skin and mucous membrane lesions, not elsewhere classified	AGE_AT_DEATH_OR_NOW,batch,SEX_IMPUTED,SEXAGE,PC1,PC2,PC3,PC4,PC5,PC6,PC7,PC8,PC9,PC10
AB1_VIRAL_HEPATITIS	prs	778.9890838	1004.717126	Inf	0.43814436	linear	260236	I Certain infectious and parasitic diseases (AB1_)	Viral hepatitis	AGE_AT_DEATH_OR_NOW,batch,SEX_IMPUTED,SEXAGE,PC1,PC2,PC3,PC4,PC5,PC6,PC7,PC8,PC9,PC10
AB1_HEPATITIS_A	prs	326.2330158	255.4224275	4.80E+141	0.201522441	linear	258853	I Certain infectious and parasitic diseases (AB1_)	Acute hepatitis A	AGE_AT_DEATH_OR_NOW,batch,SEX_IMPUTED,SEXAGE,PC1,PC2,PC3,PC4,PC5,PC6,PC7,PC8,PC9,PC10
AB1_HEPATITIS_B	prs	-6.855963532	236.9030346	0.001053156	0.976912501	linear	258840	I Certain infectious and parasitic diseases (AB1_)	Acute hepatitis B	AGE_AT_DEATH_OR_NOW,batch,SEX_IMPUTED,SEXAGE,PC1,PC2,PC3,PC4,PC5,PC6,PC7,PC8,PC9,PC10
AB1_HEPATITIS_OTHER_VIRAL	prs	696.4558599	912.0461516	2.93E+302	0.445094958	linear	259975	I Certain infectious and parasitic diseases (AB1_)	Other viral hepatitis	AGE_AT_DEATH_OR_NOW,batch,SEX_IMPUTED,SEXAGE,PC1,PC2,PC3,PC4,PC5,PC6,PC7,PC8,PC9,PC10
AB1_OTHER_CONDITIONS	prs	-429.5077298	505.6240951	2.93E-187	0.395625846	linear	260206	I Certain infectious and parasitic diseases (AB1_)	Human immunodeficiency virus [HIV] disease resulting in other conditions	AGE_AT_DEATH_OR_NOW,batch,SEX_IMPUTED,SEXAGE,PC1,PC2,PC3,PC4,PC5,PC6,PC7,PC8,PC9,PC10
AB1_HIV_NOS	prs	-448.1803925	350.4974034	2.28E-195	0.201004502	linear	260013	I Certain infectious and parasitic diseases (AB1_)	Unspecified human immunodeficiency virus [HIV] disease	AGE_AT_DEATH_OR_NOW,batch,SEX_IMPUTED,SEXAGE,PC1,PC2,PC3,PC4,PC5,PC6,PC7,PC8,PC9,PC10
AB1_OTHER_VIRAL	prs	1043.888469	2056.696986	Inf	0.61176533	linear	260236	I Certain infectious and parasitic diseases (AB1_)	Other viral diseases	AGE_AT_DEATH_OR_NOW,batch,SEX_IMPUTED,SEXAGE,PC1,PC2,PC3,PC4,PC5,PC6,PC7,PC8,PC9,PC10
AB1_MUMPS	prs	164.3396327	612.0308251	2.35E+71	0.788302927	linear	254474	I Certain infectious and parasitic diseases (AB1_)	Mumps	AGE_AT_DEATH_OR_NOW,batch,SEX_IMPUTED,SEXAGE,PC1,PC2,PC3,PC4,PC5,PC6,PC7,PC8,PC9,PC10
AB1_EBV	prs	55.63385945	1039.121569	1.45E+24	0.957302247	linear	255474	I Certain infectious and parasitic diseases (AB1_)	Infectious mononucleosis	AGE_AT_DEATH_OR_NOW,batch,SEX_IMPUTED,SEXAGE,PC1,PC2,PC3,PC4,PC5,PC6,PC7,PC8,PC9,PC10
AB1_VIRAAL_CONJUNCT	prs	272.2583163	513.3481099	1.74E+118	0.59586415	linear	254320	I Certain infectious and parasitic diseases (AB1_)	Viral conjunctivitis	AGE_AT_DEATH_OR_NOW,batch,SEX_IMPUTED,SEXAGE,PC1,PC2,PC3,PC4,PC5,PC6,PC7,PC8,PC9,PC10
AB1_VIRAL_NOS	prs	1570.94043	1612.317375	Inf	0.329890168	linear	257691	I Certain infectious and parasitic diseases (AB1_)	Other viral diseases, not elsewhere classified	AGE_AT_DEATH_OR_NOW,batch,SEX_IMPUTED,SEXAGE,PC1,PC2,PC3,PC4,PC5,PC6,PC7,PC8,PC9,PC10
AB1_MYCOSES	prs	3489.256947	1804.804418	Inf	0.053198387	linear	260236	I Certain infectious and parasitic diseases (AB1_)	Mycoses	AGE_AT_DEATH_OR_NOW,batch,SEX_IMPUTED,SEXAGE,PC1,PC2,PC3,PC4,PC5,PC6,PC7,PC8,PC9,PC10
AB1_DERMATOPHYTOSIS	prs	357.771251	1184.918074	2.39E+155	0.76269992	linear	257447	I Certain infectious and parasitic diseases (AB1_)	Dermatophytosis	AGE_AT_DEATH_OR_NOW,batch,SEX_IMPUTED,SEXAGE,PC1,PC2,PC3,PC4,PC5,PC6,PC7,PC8,PC9,PC10
AB1_OTHER_SUPERF_MYCOSIS	prs	-131.5685581	450.470887	7.25E-58	0.770234145	linear	255729	I Certain infectious and parasitic diseases (AB1_)	Other superficial mycoses	AGE_AT_DEATH_OR_NOW,batch,SEX_IMPUTED,SEXAGE,PC1,PC2,PC3,PC4,PC5,PC6,PC7,PC8,PC9,PC10
AB1_CANDIDIASIS	prs	3638.207001	1296.186833	Inf	0.005003169	linear	257850	I Certain infectious and parasitic diseases (AB1_)	Candidiasis	AGE_AT_DEATH_OR_NOW,batch,SEX_IMPUTED,SEXAGE,PC1,PC2,PC3,PC4,PC5,PC6,PC7,PC8,PC9,PC10
AB1_ASPERGILLOSIS	prs	-14.23763839	275.9756064	6.56E-07	0.958855264	linear	255552	I Certain infectious and parasitic diseases (AB1_)	Aspergillosis	AGE_AT_DEATH_OR_NOW,batch,SEX_IMPUTED,SEXAGE,PC1,PC2,PC3,PC4,PC5,PC6,PC7,PC8,PC9,PC10
AB1_PROTOZOAL	prs	-117.797008	522.5621224	6.94E-52	0.821651162	linear	260236	I Certain infectious and parasitic diseases (AB1_)	Protozoal diseases	AGE_AT_DEATH_OR_NOW,batch,SEX_IMPUTED,SEXAGE,PC1,PC2,PC3,PC4,PC5,PC6,PC7,PC8,PC9,PC10
AB1_TOXOPLASMOSIS	prs	-311.4420489	271.5338552	5.53E-136	0.251393762	linear	259948	I Certain infectious and parasitic diseases (AB1_)	Toxoplasmosis	AGE_AT_DEATH_OR_NOW,batch,SEX_IMPUTED,SEXAGE,PC1,PC2,PC3,PC4,PC5,PC6,PC7,PC8,PC9,PC10
AB1_PNEUMOCYSTOSIS	prs	-67.05527907	349.6992019	7.56E-30	0.847937164	linear	260018	I Certain infectious and parasitic diseases (AB1_)	Pneumocystosis	AGE_AT_DEATH_OR_NOW,batch,SEX_IMPUTED,SEXAGE,PC1,PC2,PC3,PC4,PC5,PC6,PC7,PC8,PC9,PC10
AB1_HELMINTIASES	prs	-44.91885673	443.7274382	3.10E-20	0.919367373	linear	260236	I Certain infectious and parasitic diseases (AB1_)	Helminthiases	AGE_AT_DEATH_OR_NOW,batch,SEX_IMPUTED,SEXAGE,PC1,PC2,PC3,PC4,PC5,PC6,PC7,PC8,PC9,PC10
AB1_PEDICULOSIS_ACARIASIS_OTHERINFEST	prs	755.5196029	817.0533295	Inf	0.355128958	linear	260236	I Certain infectious and parasitic diseases (AB1_)	Pediculosis, acariasis and other infestations	AGE_AT_DEATH_OR_NOW,batch,SEX_IMPUTED,SEXAGE,PC1,PC2,PC3,PC4,PC5,PC6,PC7,PC8,PC9,PC10
AB1_SCABIES	prs	778.19975	690.1436624	Inf	0.25949375	linear	259957	I Certain infectious and parasitic diseases (AB1_)	Scabies	AGE_AT_DEATH_OR_NOW,batch,SEX_IMPUTED,SEXAGE,PC1,PC2,PC3,PC4,PC5,PC6,PC7,PC8,PC9,PC10
AB1_PARASITIC_NOS	prs	509.5332425	321.4199367	1.94E+221	0.112909147	linear	259418	I Certain infectious and parasitic diseases (AB1_)	Unspecified parasitic disease	AGE_AT_DEATH_OR_NOW,batch,SEX_IMPUTED,SEXAGE,PC1,PC2,PC3,PC4,PC5,PC6,PC7,PC8,PC9,PC10
AB1_SEQULEAE_OF_INFECTIONS_AND_PARASITES	prs	1623.89738	1050.727525	Inf	0.122227048	linear	260236	I Certain infectious and parasitic diseases (AB1_)	Sequelae of infectious and parasitic diseases	AGE_AT_DEATH_OR_NOW,batch,SEX_IMPUTED,SEXAGE,PC1,PC2,PC3,PC4,PC5,PC6,PC7,PC8,PC9,PC10
AB1_SEQULAE_TUBERCU	prs	-65.17358938	491.5486847	4.96E-29	0.894519113	linear	258981	I Certain infectious and parasitic diseases (AB1_)	Sequelae of tuberculosis	AGE_AT_DEATH_OR_NOW,batch,SEX_IMPUTED,SEXAGE,PC1,PC2,PC3,PC4,PC5,PC6,PC7,PC8,PC9,PC10
AB1_SEQULAE_POLIO	prs	59.00980671	313.3473235	4.24E+25	0.850625359	linear	258775	I Certain infectious and parasitic diseases (AB1_)	Sequelae of poliomyelitis	AGE_AT_DEATH_OR_NOW,batch,SEX_IMPUTED,SEXAGE,PC1,PC2,PC3,PC4,PC5,PC6,PC7,PC8,PC9,PC10
AB1_SEQULAE_INF_NOS	prs	1640.517504	880.8364859	Inf	0.062540241	linear	259754	I Certain infectious and parasitic diseases (AB1_)	Sequelae of other and unspecified infectious and parasitic diseases	AGE_AT_DEATH_OR_NOW,batch,SEX_IMPUTED,SEXAGE,PC1,PC2,PC3,PC4,PC5,PC6,PC7,PC8,PC9,PC10
AB1_BACT_BIR_OTHER_INF_AGENTS	prs	818.088144	1084.357153	Inf	0.45058257	linear	260236	I Certain infectious and parasitic diseases (AB1_)	Bacterial, viral and other infectious agents	AGE_AT_DEATH_OR_NOW,batch,SEX_IMPUTED,SEXAGE,PC1,PC2,PC3,PC4,PC5,PC6,PC7,PC8,PC9,PC10
AB1_STREPTSTAPHYCOCC_INOTHER	prs	-113.1944778	284.176525	6.92E-50	0.690391317	linear	258643	I Certain infectious and parasitic diseases (AB1_)	Streptococcus and staphylococcus as the cause of diseases classified to other chapters	AGE_AT_DEATH_OR_NOW,batch,SEX_IMPUTED,SEXAGE,PC1,PC2,PC3,PC4,PC5,PC6,PC7,PC8,PC9,PC10
AB1_OTHER_BACT_INOTHER	prs	-69.03725713	335.1222689	1.04E-30	0.836786249	linear	258688	I Certain infectious and parasitic diseases (AB1_)	Other bacterial agents as the cause of diseases classified to other chapters	AGE_AT_DEATH_OR_NOW,batch,SEX_IMPUTED,SEXAGE,PC1,PC2,PC3,PC4,PC5,PC6,PC7,PC8,PC9,PC10
AB1_VIRAL_INOTHER	prs	121.5897976	471.197074	6.39E+52	0.796372795	linear	258845	I Certain infectious and parasitic diseases (AB1_)	Viral agents as the cause of diseases classified to other chapters	AGE_AT_DEATH_OR_NOW,batch,SEX_IMPUTED,SEXAGE,PC1,PC2,PC3,PC4,PC5,PC6,PC7,PC8,PC9,PC10
AB1_OTHER_INFECTIONS	prs	39.36735593	1002.644778	1.25033E+17	0.968680327	linear	260236	I Certain infectious and parasitic diseases (AB1_)	Other infectious diseases	AGE_AT_DEATH_OR_NOW,batch,SEX_IMPUTED,SEXAGE,PC1,PC2,PC3,PC4,PC5,PC6,PC7,PC8,PC9,PC10
TBC_RESP	prs	-850.5223294	866.524206	0	0.326330755	linear	259861	I Certain infectious and parasitic diseases (AB1_)	Respiratory tuberculosis	AGE_AT_DEATH_OR_NOW,batch,SEX_IMPUTED,SEXAGE,PC1,PC2,PC3,PC4,PC5,PC6,PC7,PC8,PC9,PC10
AB1_SYPHILIS	prs	20.15112617	554.6180974	564316697	0.971016597	linear	253599	I Certain infectious and parasitic diseases (AB1_)	Syphilis	AGE_AT_DEATH_OR_NOW,batch,SEX_IMPUTED,SEXAGE,PC1,PC2,PC3,PC4,PC5,PC6,PC7,PC8,PC9,PC10
AB1_MALARIA	prs	208.6952517	259.7583026	4.32E+90	0.421732229	linear	259939	I Certain infectious and parasitic diseases (AB1_)	Malaria	AGE_AT_DEATH_OR_NOW,batch,SEX_IMPUTED,SEXAGE,PC1,PC2,PC3,PC4,PC5,PC6,PC7,PC8,PC9,PC10
CD2_BENIGN_APPENDIX	prs	235.2390983	326.8162667	1.46E+102	0.471654916	linear	260236	II Neoplasms from hospital discharges (CD2_)	Benign neoplasm: Appendix	AGE_AT_DEATH_OR_NOW,batch,SEX_IMPUTED,SEXAGE,PC1,PC2,PC3,PC4,PC5,PC6,PC7,PC8,PC9,PC10
CD2_BENIGN_ASCENDING_COLON	prs	882.2072508	1050.162481	Inf	0.400871377	linear	260236	II Neoplasms from hospital discharges (CD2_)	Benign neoplasm: Ascending colon	AGE_AT_DEATH_OR_NOW,batch,SEX_IMPUTED,SEXAGE,PC1,PC2,PC3,PC4,PC5,PC6,PC7,PC8,PC9,PC10
CD2_BENIGN_TRANSVERSE_COLON	prs	-402.7947428	931.737323	1.17E-175	0.665520081	linear	260236	II Neoplasms from hospital discharges (CD2_)	Benign neoplasm: Transverse colon	AGE_AT_DEATH_OR_NOW,batch,SEX_IMPUTED,SEXAGE,PC1,PC2,PC3,PC4,PC5,PC6,PC7,PC8,PC9,PC10
CD2_BENIGN_DESCENDING_COLON	prs	1381.466014	767.8005475	Inf	0.071980121	linear	260236	II Neoplasms from hospital discharges (CD2_)	Benign neoplasm: Descending colon	AGE_AT_DEATH_OR_NOW,batch,SEX_IMPUTED,SEXAGE,PC1,PC2,PC3,PC4,PC5,PC6,PC7,PC8,PC9,PC10
CD2_BENIGN_SIGMOID_COLON	prs	959.6211236	1356.849053	Inf	0.479416513	linear	260236	II Neoplasms from hospital discharges (CD2_)	Benign neoplasm: Sigmoid colon	AGE_AT_DEATH_OR_NOW,batch,SEX_IMPUTED,SEXAGE,PC1,PC2,PC3,PC4,PC5,PC6,PC7,PC8,PC9,PC10
CD2_BENIGN_COLON_NOS	prs	560.4935556	1669.852476	2.63E+243	0.737131665	linear	260236	II Neoplasms from hospital discharges (CD2_)	Benign neoplasm: Colon, unspecified	AGE_AT_DEATH_OR_NOW,batch,SEX_IMPUTED,SEXAGE,PC1,PC2,PC3,PC4,PC5,PC6,PC7,PC8,PC9,PC10
CD2_BENIGN_RECTOSIGMOID_JUNC	prs	-500.8732382	644.6862149	2.98E-218	0.43720336	linear	260236	II Neoplasms from hospital discharges (CD2_)	Benign neoplasm: Rectosigmoid junction	AGE_AT_DEATH_OR_NOW,batch,SEX_IMPUTED,SEXAGE,PC1,PC2,PC3,PC4,PC5,PC6,PC7,PC8,PC9,PC10
CD2_BENIGN_RECTUM	prs	1000.540411	1337.286449	Inf	0.454348014	linear	260236	II Neoplasms from hospital discharges (CD2_)	Benign neoplasm: Rectum	AGE_AT_DEATH_OR_NOW,batch,SEX_IMPUTED,SEXAGE,PC1,PC2,PC3,PC4,PC5,PC6,PC7,PC8,PC9,PC10
CD2_BENIGN_ANUS_ANAL_CANAL	prs	181.569675	571.0357626	7.16E+78	0.750511358	linear	260236	II Neoplasms from hospital discharges (CD2_)	Benign neoplasm: Anus and anal canal	AGE_AT_DEATH_OR_NOW,batch,SEX_IMPUTED,SEXAGE,PC1,PC2,PC3,PC4,PC5,PC6,PC7,PC8,PC9,PC10
CD2_BENIGN_RECTUM_ANAL_CANAL_ICD9	prs	653.6030828	361.8966365	7.18E+283	0.070911831	linear	260236	II Neoplasms from hospital discharges (CD2_)	Benign neoplasm: Rectum/anal canal icd-9	AGE_AT_DEATH_OR_NOW,batch,SEX_IMPUTED,SEXAGE,PC1,PC2,PC3,PC4,PC5,PC6,PC7,PC8,PC9,PC10
CD2_BENIGN_OTHERDIGESTIVE	prs	1074.739504	1399.756845	Inf	0.44260408	linear	260236	II Neoplasms from hospital discharges (CD2_)	Benign neoplasm of other and ill-defined parts of digestive system	AGE_AT_DEATH_OR_NOW,batch,SEX_IMPUTED,SEXAGE,PC1,PC2,PC3,PC4,PC5,PC6,PC7,PC8,PC9,PC10
CD2_BENIGN_OESOPHAGUS	prs	89.79952867	344.3981563	9.99E+38	0.794290641	linear	260236	II Neoplasms from hospital discharges (CD2_)	Benign neoplasm: Oesophagus	AGE_AT_DEATH_OR_NOW,batch,SEX_IMPUTED,SEXAGE,PC1,PC2,PC3,PC4,PC5,PC6,PC7,PC8,PC9,PC10
CD2_BENIGN_STOMACH	prs	2194.685073	1027.576231	Inf	0.032697621	linear	260236	II Neoplasms from hospital discharges (CD2_)	Benign neoplasm: Stomach	AGE_AT_DEATH_OR_NOW,batch,SEX_IMPUTED,SEXAGE,PC1,PC2,PC3,PC4,PC5,PC6,PC7,PC8,PC9,PC10
CD2_BENIGN_DUODENUM	prs	327.7817647	503.5079298	2.26E+142	0.515049495	linear	260236	II Neoplasms from hospital discharges (CD2_)	Benign neoplasm: Duodenum	AGE_AT_DEATH_OR_NOW,batch,SEX_IMPUTED,SEXAGE,PC1,PC2,PC3,PC4,PC5,PC6,PC7,PC8,PC9,PC10
CD2_BENIGN_SMALL_INTESTINE_OTH	prs	-232.5985866	460.9744239	9.63E-102	0.613854117	linear	260236	II Neoplasms from hospital discharges (CD2_)	Benign neoplasm: Other and unspecified parts of small intestine	AGE_AT_DEATH_OR_NOW,batch,SEX_IMPUTED,SEXAGE,PC1,PC2,PC3,PC4,PC5,PC6,PC7,PC8,PC9,PC10
CD2_BENIGN_LIVER	prs	-328.9911448	450.6427787	1.32E-143	0.465361115	linear	260236	II Neoplasms from hospital discharges (CD2_)	Benign neoplasm: Liver	AGE_AT_DEATH_OR_NOW,batch,SEX_IMPUTED,SEXAGE,PC1,PC2,PC3,PC4,PC5,PC6,PC7,PC8,PC9,PC10
CD2_BENIGN_PANCREAS	prs	-215.7884487	385.1621802	1.92E-94	0.575307041	linear	260236	II Neoplasms from hospital discharges (CD2_)	Benign neoplasm: Pancreas	AGE_AT_DEATH_OR_NOW,batch,SEX_IMPUTED,SEXAGE,PC1,PC2,PC3,PC4,PC5,PC6,PC7,PC8,PC9,PC10
CD2_BENIGN_EAR_RESP	prs	1618.593529	949.4273326	Inf	0.088230997	linear	260236	II Neoplasms from hospital discharges (CD2_)	Benign neoplasm of middle ear and respiratory system	AGE_AT_DEATH_OR_NOW,batch,SEX_IMPUTED,SEXAGE,PC1,PC2,PC3,PC4,PC5,PC6,PC7,PC8,PC9,PC10
CD2_BENIGN_EAR_NASAL_SINUS	prs	477.0014277	654.5147337	1.44E+207	0.466132996	linear	260236	II Neoplasms from hospital discharges (CD2_)	Benign neoplasm: Middle ear, nasal cavity and accessory sinuses	AGE_AT_DEATH_OR_NOW,batch,SEX_IMPUTED,SEXAGE,PC1,PC2,PC3,PC4,PC5,PC6,PC7,PC8,PC9,PC10
CD2_BENIGN_LARYNX	prs	601.7539398	591.2815762	2.18E+261	0.308816123	linear	260236	II Neoplasms from hospital discharges (CD2_)	Benign neoplasm: Larynx	AGE_AT_DEATH_OR_NOW,batch,SEX_IMPUTED,SEXAGE,PC1,PC2,PC3,PC4,PC5,PC6,PC7,PC8,PC9,PC10
CD2_BENIGN_BRONCHUS_LUNG	prs	135.1262938	362.0150903	4.84E+58	0.708954136	linear	260236	II Neoplasms from hospital discharges (CD2_)	Benign neoplasm: Bronchus and lung	AGE_AT_DEATH_OR_NOW,batch,SEX_IMPUTED,SEXAGE,PC1,PC2,PC3,PC4,PC5,PC6,PC7,PC8,PC9,PC10
CD2_BENIGN_INTRATHORACIC	prs	-127.2686957	340.3485004	5.34E-56	0.708451933	linear	260236	II Neoplasms from hospital discharges (CD2_)	Benign neoplasm of other and unspecified intrathoracic organs	AGE_AT_DEATH_OR_NOW,batch,SEX_IMPUTED,SEXAGE,PC1,PC2,PC3,PC4,PC5,PC6,PC7,PC8,PC9,PC10
CD2_BENIGN_BONE_CARTILAGE	prs	69.95104914	995.2546636	2.40E+30	0.943967215	linear	260236	II Neoplasms from hospital discharges (CD2_)	Benign neoplasm of bone and articular cartilage	AGE_AT_DEATH_OR_NOW,batch,SEX_IMPUTED,SEXAGE,PC1,PC2,PC3,PC4,PC5,PC6,PC7,PC8,PC9,PC10
CD2_BENIGN_BONE_SCAPULA_LONG_UPPER	prs	442.8076587	327.9175296	2.04E+192	0.176900787	linear	260236	II Neoplasms from hospital discharges (CD2_)	Benign neoplasm: Scapula and long bones of upper limb	AGE_AT_DEATH_OR_NOW,batch,SEX_IMPUTED,SEXAGE,PC1,PC2,PC3,PC4,PC5,PC6,PC7,PC8,PC9,PC10
CD2_BENIGN_BONE_SHORT_UPPER	prs	153.5224297	408.8319492	4.72E+66	0.70727798	linear	260236	II Neoplasms from hospital discharges (CD2_)	Benign neoplasm: Short bones of upper limb	AGE_AT_DEATH_OR_NOW,batch,SEX_IMPUTED,SEXAGE,PC1,PC2,PC3,PC4,PC5,PC6,PC7,PC8,PC9,PC10
CD2_BENIGN_BONE_LONG_LOWER	prs	224.7966702	609.2873553	4.25E+97	0.712165171	linear	260236	II Neoplasms from hospital discharges (CD2_)	Benign neoplasm: Long bones of lower limb	AGE_AT_DEATH_OR_NOW,batch,SEX_IMPUTED,SEXAGE,PC1,PC2,PC3,PC4,PC5,PC6,PC7,PC8,PC9,PC10
CD2_BENIGN_BONE_SHORT_LOWER	prs	-201.8294813	328.9806757	2.22E-88	0.539546647	linear	260236	II Neoplasms from hospital discharges (CD2_)	Benign neoplasm: Short bones of lower limb	AGE_AT_DEATH_OR_NOW,batch,SEX_IMPUTED,SEXAGE,PC1,PC2,PC3,PC4,PC5,PC6,PC7,PC8,PC9,PC10
CD2_BENIGN_BONE_SKULL_FACE	prs	34.40096575	308.2947257	8.71264E+14	0.911152812	linear	260236	II Neoplasms from hospital discharges (CD2_)	Benign neoplasm: Bones of skull and face	AGE_AT_DEATH_OR_NOW,batch,SEX_IMPUTED,SEXAGE,PC1,PC2,PC3,PC4,PC5,PC6,PC7,PC8,PC9,PC10
CD2_BENIGN_BONE_CARTILAGE_NOS	prs	-80.67842649	278.7829134	9.16E-36	0.772279227	linear	260236	II Neoplasms from hospital discharges (CD2_)	Benign neoplasm: Bone and articular cartilage, unspecified	AGE_AT_DEATH_OR_NOW,batch,SEX_IMPUTED,SEXAGE,PC1,PC2,PC3,PC4,PC5,PC6,PC7,PC8,PC9,PC10
CD2_BENIGN_LIPOMATOUS	prs	237.2357758	1993.380498	1.07E+103	0.905266109	linear	260236	II Neoplasms from hospital discharges (CD2_)	Benign lipomatous neoplasm	AGE_AT_DEATH_OR_NOW,batch,SEX_IMPUTED,SEXAGE,PC1,PC2,PC3,PC4,PC5,PC6,PC7,PC8,PC9,PC10
CD2_BENIGN_LIPO_SKIN_HEADFACENECK	prs	-506.8618012	875.5224295	7.46E-221	0.562640298	linear	260236	II Neoplasms from hospital discharges (CD2_)	Benign lipomatous neoplasm of skin and subcutaneous tissue of head, face and neck	AGE_AT_DEATH_OR_NOW,batch,SEX_IMPUTED,SEXAGE,PC1,PC2,PC3,PC4,PC5,PC6,PC7,PC8,PC9,PC10
CD2_BENIGN_LIPO_SKIN_TRUNK	prs	111.7050606	1246.426615	3.26E+48	0.928589064	linear	260236	II Neoplasms from hospital discharges (CD2_)	Benign lipomatous neoplasm of skin and subcutaneous tissue of trunk	AGE_AT_DEATH_OR_NOW,batch,SEX_IMPUTED,SEXAGE,PC1,PC2,PC3,PC4,PC5,PC6,PC7,PC8,PC9,PC10
CD2_BENIGN_LIPO_SKIN_LIMBS	prs	-3.821251118	953.3850534	0.021900384	0.99680202	linear	260236	II Neoplasms from hospital discharges (CD2_)	Benign lipomatous neoplasm of skin and subcutaneous tissue of limbs	AGE_AT_DEATH_OR_NOW,batch,SEX_IMPUTED,SEXAGE,PC1,PC2,PC3,PC4,PC5,PC6,PC7,PC8,PC9,PC10
CD2_BENIGN_LIPO_SKIN_NOS	prs	-136.6773333	300.3022221	4.38E-60	0.649014221	linear	260236	II Neoplasms from hospital discharges (CD2_)	Benign lipomatous neoplasm of skin and subcutaneous tissue of other and unspecified sites	AGE_AT_DEATH_OR_NOW,batch,SEX_IMPUTED,SEXAGE,PC1,PC2,PC3,PC4,PC5,PC6,PC7,PC8,PC9,PC10
CD2_BENIGN_LIPO_NOS	prs	1090.151166	1080.099595	Inf	0.31282877	linear	260236	II Neoplasms from hospital discharges (CD2_)	Benign lipomatous neoplasm of other sites/unspecified	AGE_AT_DEATH_OR_NOW,batch,SEX_IMPUTED,SEXAGE,PC1,PC2,PC3,PC4,PC5,PC6,PC7,PC8,PC9,PC10
CD2_BENIGN_HEAMANGIOMA_LYMPHANGIOMA	prs	490.111123	1020.421406	7.12E+212	0.631012596	linear	260236	II Neoplasms from hospital discharges (CD2_)	Haemangioma and lymphangioma, any site	AGE_AT_DEATH_OR_NOW,batch,SEX_IMPUTED,SEXAGE,PC1,PC2,PC3,PC4,PC5,PC6,PC7,PC8,PC9,PC10
CD2_BENIGN_HEMANGIOMA	prs	514.9327451	978.5088898	4.29E+223	0.598720333	linear	260236	II Neoplasms from hospital discharges (CD2_)	Haemangioma, any site	AGE_AT_DEATH_OR_NOW,batch,SEX_IMPUTED,SEXAGE,PC1,PC2,PC3,PC4,PC5,PC6,PC7,PC8,PC9,PC10
CD2_BENIGN_LYMPHANGIOMA	prs	-328.6167577	306.0444492	1.92E-143	0.282933499	linear	260236	II Neoplasms from hospital discharges (CD2_)	Lymphangioma, anys site	AGE_AT_DEATH_OR_NOW,batch,SEX_IMPUTED,SEXAGE,PC1,PC2,PC3,PC4,PC5,PC6,PC7,PC8,PC9,PC10
CD2_BENIGN_RETROPERITONEUM_PERITONEUM	prs	-450.1798701	245.6989789	3.09E-196	0.066916588	linear	260236	II Neoplasms from hospital discharges (CD2_)	Benign neoplasm of soft tissue of retroperitoneum and peritoneum	AGE_AT_DEATH_OR_NOW,batch,SEX_IMPUTED,SEXAGE,PC1,PC2,PC3,PC4,PC5,PC6,PC7,PC8,PC9,PC10
CD2_BENIGN_CONNECTIVE_SOFT	prs	-1053.782863	1117.971189	0	0.345894095	linear	260236	II Neoplasms from hospital discharges (CD2_)	Other benign neoplasms of connective and other soft tissue	AGE_AT_DEATH_OR_NOW,batch,SEX_IMPUTED,SEXAGE,PC1,PC2,PC3,PC4,PC5,PC6,PC7,PC8,PC9,PC10
CD2_BENIGN_CONNSOFT_UPPERLIMB	prs	-717.7151854	708.2737814	0.00E+00	0.310903428	linear	260236	II Neoplasms from hospital discharges (CD2_)	Benign neoplasm: Connective and other soft tissue of upper limb, including shoulder	AGE_AT_DEATH_OR_NOW,batch,SEX_IMPUTED,SEXAGE,PC1,PC2,PC3,PC4,PC5,PC6,PC7,PC8,PC9,PC10
CD2_BENIGN_CONNSOFT_TRUNK	prs	242.4563069	273.7553549	1.98E+105	0.375797375	linear	260236	II Neoplasms from hospital discharges (CD2_)	Benign neoplasm: Connective and other soft tissue of trunk, unspecified	AGE_AT_DEATH_OR_NOW,batch,SEX_IMPUTED,SEXAGE,PC1,PC2,PC3,PC4,PC5,PC6,PC7,PC8,PC9,PC10
CD2_BENIGN_MELANOCYTIC	prs	5446.127557	1830.947357	Inf	0.002935066	linear	260236	II Neoplasms from hospital discharges (CD2_)	Melanocytic naevi	AGE_AT_DEATH_OR_NOW,batch,SEX_IMPUTED,SEXAGE,PC1,PC2,PC3,PC4,PC5,PC6,PC7,PC8,PC9,PC10
CD2_BENIGN_MELANOCYTIC_LIP	prs	574.2781529	325.7938083	2.55E+249	0.077951546	linear	260236	II Neoplasms from hospital discharges (CD2_)	Melanocytic naevi of lip	AGE_AT_DEATH_OR_NOW,batch,SEX_IMPUTED,SEXAGE,PC1,PC2,PC3,PC4,PC5,PC6,PC7,PC8,PC9,PC10
CD2_BENIGN_MELANOCYTIC_EYELID	prs	263.1301062	316.0684075	1.89E+114	0.405121907	linear	260236	II Neoplasms from hospital discharges (CD2_)	Melanocytic naevi of eyelid, including canthus	AGE_AT_DEATH_OR_NOW,batch,SEX_IMPUTED,SEXAGE,PC1,PC2,PC3,PC4,PC5,PC6,PC7,PC8,PC9,PC10
CD2_BENIGN_MELANOCYTIC_FACE	prs	120.3073624	834.3093906	1.77E+52	0.885342702	linear	260236	II Neoplasms from hospital discharges (CD2_)	Melanocytic naevi of other and unspecified parts of face	AGE_AT_DEATH_OR_NOW,batch,SEX_IMPUTED,SEXAGE,PC1,PC2,PC3,PC4,PC5,PC6,PC7,PC8,PC9,PC10
CD2_BENIGN_MELANOCYTIC_SCALPNECK	prs	-106.0559742	505.7234935	8.72E-47	0.833893103	linear	260236	II Neoplasms from hospital discharges (CD2_)	Melanocytic naevi of scalp and neck	AGE_AT_DEATH_OR_NOW,batch,SEX_IMPUTED,SEXAGE,PC1,PC2,PC3,PC4,PC5,PC6,PC7,PC8,PC9,PC10
CD2_BENIGN_MELANOCYTIC_TRUNK	prs	2156.172784	1116.290428	Inf	0.053415935	linear	260236	II Neoplasms from hospital discharges (CD2_)	Melanocytic naevi of trunk	AGE_AT_DEATH_OR_NOW,batch,SEX_IMPUTED,SEXAGE,PC1,PC2,PC3,PC4,PC5,PC6,PC7,PC8,PC9,PC10
CD2_BENIGN_MELANOCYTIC_UPPERLIMB	prs	1123.844456	476.1183139	Inf	0.018254444	linear	260236	II Neoplasms from hospital discharges (CD2_)	Melanocytic naevi of upper limb, including shoulder	AGE_AT_DEATH_OR_NOW,batch,SEX_IMPUTED,SEXAGE,PC1,PC2,PC3,PC4,PC5,PC6,PC7,PC8,PC9,PC10
CD2_BENIGN_MELANOCYTIC_LOWERLIMB	prs	1689.96579	657.1872886	Inf	0.010126066	linear	260236	II Neoplasms from hospital discharges (CD2_)	Melanocytic naevi of lower limb, including hip	AGE_AT_DEATH_OR_NOW,batch,SEX_IMPUTED,SEXAGE,PC1,PC2,PC3,PC4,PC5,PC6,PC7,PC8,PC9,PC10
CD2_BENIGN_MELANOCYTIC_NOS	prs	918.2398049	858.9399318	Inf	0.28505334	linear	260236	II Neoplasms from hospital discharges (CD2_)	Melanocytic naevi, other sites/unspecified	AGE_AT_DEATH_OR_NOW,batch,SEX_IMPUTED,SEXAGE,PC1,PC2,PC3,PC4,PC5,PC6,PC7,PC8,PC9,PC10
CD2_BENIGN_SKIN	prs	4119.524476	2267.10723	Inf	0.069205389	linear	260236	II Neoplasms from hospital discharges (CD2_)	Other benign neoplasms of skin	AGE_AT_DEATH_OR_NOW,batch,SEX_IMPUTED,SEXAGE,PC1,PC2,PC3,PC4,PC5,PC6,PC7,PC8,PC9,PC10
CD2_BENIGN_BREAST	prs	577.8998255	2300.957628	9.52E+250	0.801693681	linear	147010	II Neoplasms from hospital discharges (CD2_)	Benign neoplasm of breast	AGE_AT_DEATH_OR_NOW,batch,SEX_IMPUTED,SEXAGE,PC1,PC2,PC3,PC4,PC5,PC6,PC7,PC8,PC9,PC10
CD2_BENIGN_LEIOMYOMA_UTERI	prs	9269.675312	6123.962681	Inf	0.130111016	linear	147010	II Neoplasms from hospital discharges (CD2_)	Leiomyoma of uterus	AGE_AT_DEATH_OR_NOW,batch,SEX_IMPUTED,SEXAGE,PC1,PC2,PC3,PC4,PC5,PC6,PC7,PC8,PC9,PC10
CD2_BENIGN_UTERUS_OTH	prs	-194.1627202	1506.47194	4.74E-85	0.897448253	linear	147010	II Neoplasms from hospital discharges (CD2_)	Other benign neoplasms of uterus	AGE_AT_DEATH_OR_NOW,batch,SEX_IMPUTED,SEXAGE,PC1,PC2,PC3,PC4,PC5,PC6,PC7,PC8,PC9,PC10
CD2_BENIGN_CERVIX_UTERI	prs	506.3399317	447.7742474	7.95E+219	0.258144122	linear	147010	II Neoplasms from hospital discharges (CD2_)	Other benign neoplasm of uterus: Cervix uteri	AGE_AT_DEATH_OR_NOW,batch,SEX_IMPUTED,SEXAGE,PC1,PC2,PC3,PC4,PC5,PC6,PC7,PC8,PC9,PC10
CD2_BENIGN_CORPUS_UTERI	prs	-441.013552	491.6663393	2.95E-192	0.369732493	linear	147010	II Neoplasms from hospital discharges (CD2_)	Other benign neoplasm of uterus: Corpus uteri	AGE_AT_DEATH_OR_NOW,batch,SEX_IMPUTED,SEXAGE,PC1,PC2,PC3,PC4,PC5,PC6,PC7,PC8,PC9,PC10
CD2_BENIGN_UTERUS_NOS	prs	-211.1333235	1356.592726	2.02E-92	0.87632094	linear	147010	II Neoplasms from hospital discharges (CD2_)	Other benign neoplasm of uterus: Other parts/unspecified	AGE_AT_DEATH_OR_NOW,batch,SEX_IMPUTED,SEXAGE,PC1,PC2,PC3,PC4,PC5,PC6,PC7,PC8,PC9,PC10
CD2_BENIGN_OVARY	prs	-1280.934071	2768.541747	0	0.64359828	linear	147010	II Neoplasms from hospital discharges (CD2_)	Benign neoplasm of ovary	AGE_AT_DEATH_OR_NOW,batch,SEX_IMPUTED,SEXAGE,PC1,PC2,PC3,PC4,PC5,PC6,PC7,PC8,PC9,PC10
CD2_BENIGN_FEMALE_GEN_OTH	prs	2218.946484	1305.54197	Inf	0.08920148	linear	147010	II Neoplasms from hospital discharges (CD2_)	Benign neoplasm of other and unspecified female genital organs	AGE_AT_DEATH_OR_NOW,batch,SEX_IMPUTED,SEXAGE,PC1,PC2,PC3,PC4,PC5,PC6,PC7,PC8,PC9,PC10
CD2_BENIGN_VAGINA	prs	980.0724368	899.2626315	Inf	0.275775595	linear	147010	II Neoplasms from hospital discharges (CD2_)	Benign neoplasm: Vulva	AGE_AT_DEATH_OR_NOW,batch,SEX_IMPUTED,SEXAGE,PC1,PC2,PC3,PC4,PC5,PC6,PC7,PC8,PC9,PC10
CD2_BENIGN_VULVA	prs	510.6579584	704.4642008	5.97E+221	0.468521625	linear	147010	II Neoplasms from hospital discharges (CD2_)	Benign neoplasm: Vagina	AGE_AT_DEATH_OR_NOW,batch,SEX_IMPUTED,SEXAGE,PC1,PC2,PC3,PC4,PC5,PC6,PC7,PC8,PC9,PC10
CD2_BENIGN_UTERINE_TUBES_LIGAMENTS	prs	220.0954224	487.3396988	3.86E+95	0.651538891	linear	147010	II Neoplasms from hospital discharges (CD2_)	Benign neoplasm: Uterine tubes and ligaments	AGE_AT_DEATH_OR_NOW,batch,SEX_IMPUTED,SEXAGE,PC1,PC2,PC3,PC4,PC5,PC6,PC7,PC8,PC9,PC10
CD2_BENIGN_MALE_GEN	prs	-691.7410715	1117.803903	3.81E-301	0.536023424	linear	113226	II Neoplasms from hospital discharges (CD2_)	Benign neoplasm of male genital organs	AGE_AT_DEATH_OR_NOW,batch,SEX_IMPUTED,SEXAGE,PC1,PC2,PC3,PC4,PC5,PC6,PC7,PC8,PC9,PC10
CD2_BENIGN_PROSTATE	prs	457.4365426	633.3152067	4.59E+198	0.47011837	linear	113226	II Neoplasms from hospital discharges (CD2_)	Benign neoplasm: Prostate	AGE_AT_DEATH_OR_NOW,batch,SEX_IMPUTED,SEXAGE,PC1,PC2,PC3,PC4,PC5,PC6,PC7,PC8,PC9,PC10
CD2_BENIGN_URINARY	prs	929.6699901	684.2216894	Inf	0.17423452	linear	260236	II Neoplasms from hospital discharges (CD2_)	Benign neoplasm of urinary organs	AGE_AT_DEATH_OR_NOW,batch,SEX_IMPUTED,SEXAGE,PC1,PC2,PC3,PC4,PC5,PC6,PC7,PC8,PC9,PC10
CD2_BENIGN_KIDNEY	prs	697.0582095	560.6631413	5.35E+302	0.213767803	linear	260236	II Neoplasms from hospital discharges (CD2_)	Benign neoplasm: Kidney	AGE_AT_DEATH_OR_NOW,batch,SEX_IMPUTED,SEXAGE,PC1,PC2,PC3,PC4,PC5,PC6,PC7,PC8,PC9,PC10
CD2_BENIGN_BLADDER	prs	481.2935012	312.6755838	1.05E+209	0.123738553	linear	260236	II Neoplasms from hospital discharges (CD2_)	Benign neoplasm: Bladder	AGE_AT_DEATH_OR_NOW,batch,SEX_IMPUTED,SEXAGE,PC1,PC2,PC3,PC4,PC5,PC6,PC7,PC8,PC9,PC10
CD2_BENIGN_EYE	prs	582.7738034	997.4060194	1.25E+253	0.559026103	linear	260236	II Neoplasms from hospital discharges (CD2_)	Benign neoplasm of eye and adnexa	AGE_AT_DEATH_OR_NOW,batch,SEX_IMPUTED,SEXAGE,PC1,PC2,PC3,PC4,PC5,PC6,PC7,PC8,PC9,PC10
CD2_BENIGN_CONJUNCTIVA	prs	-480.8281489	585.5667556	1.51E-209	0.411571304	linear	260236	II Neoplasms from hospital discharges (CD2_)	Benign neoplasm: Conjunctiva	AGE_AT_DEATH_OR_NOW,batch,SEX_IMPUTED,SEXAGE,PC1,PC2,PC3,PC4,PC5,PC6,PC7,PC8,PC9,PC10
CD2_BENIGN_CHOROID	prs	827.9912956	694.70088	Inf	0.23331435	linear	260236	II Neoplasms from hospital discharges (CD2_)	Benign neoplasm: Choroid	AGE_AT_DEATH_OR_NOW,batch,SEX_IMPUTED,SEXAGE,PC1,PC2,PC3,PC4,PC5,PC6,PC7,PC8,PC9,PC10
CD2_BENIGN_ORBIT_NOS	prs	-100.4300293	258.0943065	2.42E-44	0.697186629	linear	260236	II Neoplasms from hospital discharges (CD2_)	Benign neoplasm: Orbit, unspecified	AGE_AT_DEATH_OR_NOW,batch,SEX_IMPUTED,SEXAGE,PC1,PC2,PC3,PC4,PC5,PC6,PC7,PC8,PC9,PC10
CD2_BENIGN_MENINGES	prs	1847.797758	1021.824095	Inf	0.070555915	linear	260236	II Neoplasms from hospital discharges (CD2_)	Benign neoplasm of meninges	AGE_AT_DEATH_OR_NOW,batch,SEX_IMPUTED,SEXAGE,PC1,PC2,PC3,PC4,PC5,PC6,PC7,PC8,PC9,PC10
CD2_BENIGN_MENINGES_CEREBRAL	prs	1356.838665	966.2435013	Inf	0.160248314	linear	260236	II Neoplasms from hospital discharges (CD2_)	Benign neoplasm: Cerebral meninges	AGE_AT_DEATH_OR_NOW,batch,SEX_IMPUTED,SEXAGE,PC1,PC2,PC3,PC4,PC5,PC6,PC7,PC8,PC9,PC10
CD2_BENIGN_MENINGES_SPINAL	prs	590.493674	316.022199	2.81E+256	0.061690803	linear	260236	II Neoplasms from hospital discharges (CD2_)	Benign neoplasm: Spinal meninges	AGE_AT_DEATH_OR_NOW,batch,SEX_IMPUTED,SEXAGE,PC1,PC2,PC3,PC4,PC5,PC6,PC7,PC8,PC9,PC10
CD2_BENIGN_MENINGES_NOS	prs	926.6362717	418.731433	Inf	0.026901209	linear	260236	II Neoplasms from hospital discharges (CD2_)	Beningn neoplasm: Meninges, unspecified	AGE_AT_DEATH_OR_NOW,batch,SEX_IMPUTED,SEXAGE,PC1,PC2,PC3,PC4,PC5,PC6,PC7,PC8,PC9,PC10
CD2_BENIGN_BRAIN_CNS	prs	346.348307	868.5904066	2.61E+150	0.690079546	linear	260236	II Neoplasms from hospital discharges (CD2_)	Benign neoplasm of brain and other parts of central nervous system	AGE_AT_DEATH_OR_NOW,batch,SEX_IMPUTED,SEXAGE,PC1,PC2,PC3,PC4,PC5,PC6,PC7,PC8,PC9,PC10
CD2_BENIGN_BRAIN_SUPRATENT	prs	1019.897642	427.0347633	Inf	0.016926093	linear	260236	II Neoplasms from hospital discharges (CD2_)	Benign neoplasm: Brain, supratentorial	AGE_AT_DEATH_OR_NOW,batch,SEX_IMPUTED,SEXAGE,PC1,PC2,PC3,PC4,PC5,PC6,PC7,PC8,PC9,PC10
CD2_BENIGN_BRAIN_INFRATENT	prs	22.11646298	245.7014022	4027706664	0.928276492	linear	260236	II Neoplasms from hospital discharges (CD2_)	Benign neoplasm: Brain, infratentorial	AGE_AT_DEATH_OR_NOW,batch,SEX_IMPUTED,SEXAGE,PC1,PC2,PC3,PC4,PC5,PC6,PC7,PC8,PC9,PC10
CD2_BENIGN_BRAIN_NOS	prs	23.96370233	266.0448416	25544869553	0.928228541	linear	260236	II Neoplasms from hospital discharges (CD2_)	Benign neoplasm: Brain, unspecified	AGE_AT_DEATH_OR_NOW,batch,SEX_IMPUTED,SEXAGE,PC1,PC2,PC3,PC4,PC5,PC6,PC7,PC8,PC9,PC10
CD2_BENIGN_CRANIAL_NERVE	prs	-82.83988737	550.1920662	1.05E-36	0.880318675	linear	260236	II Neoplasms from hospital discharges (CD2_)	Benign neoplasm: Cranial nerves	AGE_AT_DEATH_OR_NOW,batch,SEX_IMPUTED,SEXAGE,PC1,PC2,PC3,PC4,PC5,PC6,PC7,PC8,PC9,PC10
CD2_BENIGN_SPINAL_CORD	prs	-180.7630275	398.5205259	3.13E-79	0.650127759	linear	260236	II Neoplasms from hospital discharges (CD2_)	Benign neoplasm: Spinal cord	AGE_AT_DEATH_OR_NOW,batch,SEX_IMPUTED,SEXAGE,PC1,PC2,PC3,PC4,PC5,PC6,PC7,PC8,PC9,PC10
CD2_BENIGN_THYROID	prs	164.2212813	622.4635976	2.09E+71	0.791915198	linear	260236	II Neoplasms from hospital discharges (CD2_)	Benign neoplasm of thyroid gland	AGE_AT_DEATH_OR_NOW,batch,SEX_IMPUTED,SEXAGE,PC1,PC2,PC3,PC4,PC5,PC6,PC7,PC8,PC9,PC10
CD2_BENIGN_ENDOCRINE_OTH	prs	604.138627	1166.642844	2.37E+262	0.604567778	linear	260236	II Neoplasms from hospital discharges (CD2_)	Benign neoplasm of other and unspecified endocrine glands	AGE_AT_DEATH_OR_NOW,batch,SEX_IMPUTED,SEXAGE,PC1,PC2,PC3,PC4,PC5,PC6,PC7,PC8,PC9,PC10
CD2_BENIGN_ADRENAL	prs	-871.9250255	792.3408401	0	0.271140668	linear	260236	II Neoplasms from hospital discharges (CD2_)	Benign neoplasm: Adrenal gland	AGE_AT_DEATH_OR_NOW,batch,SEX_IMPUTED,SEXAGE,PC1,PC2,PC3,PC4,PC5,PC6,PC7,PC8,PC9,PC10
CD2_BENIGN_PARATHYROID	prs	317.8083718	329.9694525	1.05E+138	0.335475743	linear	260236	II Neoplasms from hospital discharges (CD2_)	Benign neoplasm: Parathyroid gland	AGE_AT_DEATH_OR_NOW,batch,SEX_IMPUTED,SEXAGE,PC1,PC2,PC3,PC4,PC5,PC6,PC7,PC8,PC9,PC10
CD2_BENIGN_PITUITARY_CRANIPHAR	prs	867.389529	777.6993333	Inf	0.264711094	linear	260236	II Neoplasms from hospital discharges (CD2_)	Benign neoplasm: Pituitary gland, craniopharyngeal duct	AGE_AT_DEATH_OR_NOW,batch,SEX_IMPUTED,SEXAGE,PC1,PC2,PC3,PC4,PC5,PC6,PC7,PC8,PC9,PC10
CD2_BENIGN_OTHER_NOS	prs	583.6168164	621.6126049	2.89E+253	0.347795565	linear	260236	II Neoplasms from hospital discharges (CD2_)	Benign neoplasm of other and unspecified sites	AGE_AT_DEATH_OR_NOW,batch,SEX_IMPUTED,SEXAGE,PC1,PC2,PC3,PC4,PC5,PC6,PC7,PC8,PC9,PC10
CD2_BENIGN_PERIPH_AUTO_NEURO	prs	-80.25281298	407.9432936	1.40E-35	0.844042576	linear	260236	II Neoplasms from hospital discharges (CD2_)	Benign neoplasm: Peripheral nerves and autonomic nervous system	AGE_AT_DEATH_OR_NOW,batch,SEX_IMPUTED,SEXAGE,PC1,PC2,PC3,PC4,PC5,PC6,PC7,PC8,PC9,PC10
CD2_BENIGN_NOS	prs	684.3758347	439.8136358	1.66E+297	0.119695351	linear	260236	II Neoplasms from hospital discharges (CD2_)	Benign neoplasm: Other/unspecified site	AGE_AT_DEATH_OR_NOW,batch,SEX_IMPUTED,SEXAGE,PC1,PC2,PC3,PC4,PC5,PC6,PC7,PC8,PC9,PC10
CD2_BENIGN_RECTUM_ANAL	prs	1442.871937	1465.801974	Inf	0.324941094	linear	260236	II Neoplasms from hospital discharges (CD2_)	Benign neoplasm: Rectum, anus and anal canal	AGE_AT_DEATH_OR_NOW,batch,SEX_IMPUTED,SEXAGE,PC1,PC2,PC3,PC4,PC5,PC6,PC7,PC8,PC9,PC10
CD2_BENIGN_SMALL_INTESTINE	prs	110.9890076	674.8895603	1.59E+48	0.869373044	linear	260236	II Neoplasms from hospital discharges (CD2_)	Benign neoplasm: Small intestine	AGE_AT_DEATH_OR_NOW,batch,SEX_IMPUTED,SEXAGE,PC1,PC2,PC3,PC4,PC5,PC6,PC7,PC8,PC9,PC10
CD2_BENIGN_LIVE_BILE	prs	-500.6563324	476.7849627	3.70E-218	0.293688114	linear	260236	II Neoplasms from hospital discharges (CD2_)	Benign neoplasm: Liver/bile ducts	AGE_AT_DEATH_OR_NOW,batch,SEX_IMPUTED,SEXAGE,PC1,PC2,PC3,PC4,PC5,PC6,PC7,PC8,PC9,PC10
CD2_UVEAMELANOMA_EXALLC	prs	-428.7757902	407.2863071	6.10E-187	0.292451029	linear	209081	II Neoplasms from hospital discharges (CD2_)	Melanoma of uvea (controls excluding all cancers)	AGE_AT_DEATH_OR_NOW,batch,SEX_IMPUTED,SEXAGE,PC1,PC2,PC3,PC4,PC5,PC6,PC7,PC8,PC9,PC10
CD2_PRIMARY_LYMPHOID_HEMATOPOIETIC_EXALLC	prs	1128.290806	2052.457265	Inf	0.582507334	linear	213160	II Neoplasms from hospital discharges (CD2_)	Primary_lymphoid and hematopoietic malignant neoplasms (controls excluding all cancers)	AGE_AT_DEATH_OR_NOW,batch,SEX_IMPUTED,SEXAGE,PC1,PC2,PC3,PC4,PC5,PC6,PC7,PC8,PC9,PC10
CD2_HODGKIN_LYMPHOMA_EXALLC	prs	729.9525094	697.6036623	Inf	0.295390808	linear	209419	II Neoplasms from hospital discharges (CD2_)	Hodgkin lymphoma (controls excluding all cancers)	AGE_AT_DEATH_OR_NOW,batch,SEX_IMPUTED,SEXAGE,PC1,PC2,PC3,PC4,PC5,PC6,PC7,PC8,PC9,PC10
CD2_FOLLICULAR_LYMPHOMA_EXALLC	prs	591.387735	809.5712312	6.86E+256	0.465088486	linear	209579	II Neoplasms from hospital discharges (CD2_)	Follicular lymphoma (controls excluding all cancers)	AGE_AT_DEATH_OR_NOW,batch,SEX_IMPUTED,SEXAGE,PC1,PC2,PC3,PC4,PC5,PC6,PC7,PC8,PC9,PC10
CD2_NONFOLLICULAR_LYMPHOMA_EXALLC	prs	1659.066044	1256.56194	Inf	0.186729057	linear	210468	II Neoplasms from hospital discharges (CD2_)	Non-follicular lymphoma (controls excluding all cancers)	AGE_AT_DEATH_OR_NOW,batch,SEX_IMPUTED,SEXAGE,PC1,PC2,PC3,PC4,PC5,PC6,PC7,PC8,PC9,PC10
CD2_TNK_LYMPHOMA_EXALLC	prs	91.84724063	436.5283769	7.74E+39	0.833352712	linear	209142	II Neoplasms from hospital discharges (CD2_)	Mature T/NK-cell lymphomas (controls excluding all cancers)	AGE_AT_DEATH_OR_NOW,batch,SEX_IMPUTED,SEXAGE,PC1,PC2,PC3,PC4,PC5,PC6,PC7,PC8,PC9,PC10
CD2_NONHODGKIN_NAS_EXALLC	prs	-385.2831822	828.4666009	4.72E-168	0.641891994	linear	209608	II Neoplasms from hospital discharges (CD2_)	Other and unspecified types of non-Hodgkin lymphoma (controls excluding all cancers)	AGE_AT_DEATH_OR_NOW,batch,SEX_IMPUTED,SEXAGE,PC1,PC2,PC3,PC4,PC5,PC6,PC7,PC8,PC9,PC10
CD2_IMMUNOPROLIFERATIVE_EXALLC	prs	-635.7892371	364.0590472	7.59E-277	0.0807446	linear	209088	II Neoplasms from hospital discharges (CD2_)	Malignant immunoproliferative diseases (controls excluding all cancers)	AGE_AT_DEATH_OR_NOW,batch,SEX_IMPUTED,SEXAGE,PC1,PC2,PC3,PC4,PC5,PC6,PC7,PC8,PC9,PC10
CD2_MULTIPLE_MYELOMA_PLASMA_CELL_EXALLC	prs	-37.65946362	859.5728186	4.41E-17	0.965054434	linear	209658	II Neoplasms from hospital discharges (CD2_)	Multiple myeloma and malignant plasma cell neoplasms (controls excluding all cancers)	AGE_AT_DEATH_OR_NOW,batch,SEX_IMPUTED,SEXAGE,PC1,PC2,PC3,PC4,PC5,PC6,PC7,PC8,PC9,PC10
CD2_LYMPHOID_LEUKAEMIA_EXALLC	prs	-2568.463886	927.442244	0	0.005616358	linear	209773	II Neoplasms from hospital discharges (CD2_)	Lymphoid leukaemia (controls excluding all cancers)	AGE_AT_DEATH_OR_NOW,batch,SEX_IMPUTED,SEXAGE,PC1,PC2,PC3,PC4,PC5,PC6,PC7,PC8,PC9,PC10
CD2_MYELOID_LEUKAEMIA_EXALLC	prs	239.3766163	604.1860816	9.12E+103	0.691960226	linear	209305	II Neoplasms from hospital discharges (CD2_)	Myeloid leukaemia (controls excluding all cancers)	AGE_AT_DEATH_OR_NOW,batch,SEX_IMPUTED,SEXAGE,PC1,PC2,PC3,PC4,PC5,PC6,PC7,PC8,PC9,PC10
CD2_LEUKAEMIA_NAS_EXALLC	prs	-108.6721902	359.648597	6.37E-48	0.762528764	linear	209085	II Neoplasms from hospital discharges (CD2_)	Leukaemia of unspecified cell type (controls excluding all cancers)	AGE_AT_DEATH_OR_NOW,batch,SEX_IMPUTED,SEXAGE,PC1,PC2,PC3,PC4,PC5,PC6,PC7,PC8,PC9,PC10
CD2_PRIMARY_LYMPHOID_HEMATOPOIETIC_NAS_EXALLC	prs	-32.54750154	395.2346624	7.32E-15	0.934368621	linear	209110	II Neoplasms from hospital discharges (CD2_)	Other and unspecified malignant neoplasms of lymphoid, haematopoietic and related tissue (controls excluding all cancers)	AGE_AT_DEATH_OR_NOW,batch,SEX_IMPUTED,SEXAGE,PC1,PC2,PC3,PC4,PC5,PC6,PC7,PC8,PC9,PC10
CD2_INSITU_MELANOMA_EXALLC	prs	217.9741748	724.5738746	4.62E+94	0.763543781	linear	209310	II Neoplasms from hospital discharges (CD2_)	Melanoma in situ (controls excluding all cancers)	AGE_AT_DEATH_OR_NOW,batch,SEX_IMPUTED,SEXAGE,PC1,PC2,PC3,PC4,PC5,PC6,PC7,PC8,PC9,PC10
CD2_INSITU_SKIN_EXALLC	prs	-1361.731511	1327.494004	0	0.304991252	linear	210092	II Neoplasms from hospital discharges (CD2_)	Carcinoma in situ of skin (controls excluding all cancers)	AGE_AT_DEATH_OR_NOW,batch,SEX_IMPUTED,SEXAGE,PC1,PC2,PC3,PC4,PC5,PC6,PC7,PC8,PC9,PC10
CD2_INSITU_BREAST_EXALLC	prs	-1887.942932	2098.34295	0	0.368265546	linear	120277	II Neoplasms from hospital discharges (CD2_)	Carcinoma in situ of breast (controls excluding all cancers)	AGE_AT_DEATH_OR_NOW,batch,SEX_IMPUTED,SEXAGE,PC1,PC2,PC3,PC4,PC5,PC6,PC7,PC8,PC9,PC10
CD2_INSITU_BREAST_LOBULAR_EXALLC	prs	-102.166534	563.1680879	4.26E-45	0.856042998	linear	119011	II Neoplasms from hospital discharges (CD2_)	Carcinoma in situ of breast, lobular (controls excluding all cancers)	AGE_AT_DEATH_OR_NOW,batch,SEX_IMPUTED,SEXAGE,PC1,PC2,PC3,PC4,PC5,PC6,PC7,PC8,PC9,PC10
CD2_INSITU_BREAST_INTRADUCTAL_EXALLC	prs	-1969.595649	1998.659568	0	0.324400993	linear	120155	II Neoplasms from hospital discharges (CD2_)	Carcinoma in situ of breast, intraductal (controls excluding all cancers)	AGE_AT_DEATH_OR_NOW,batch,SEX_IMPUTED,SEXAGE,PC1,PC2,PC3,PC4,PC5,PC6,PC7,PC8,PC9,PC10
CD2_INSITU_CERVIX_UTERI_EXALLC	prs	1349.744142	1089.746789	Inf	0.215501626	linear	119266	II Neoplasms from hospital discharges (CD2_)	Carcinoma in situ of cervix uteri (controls excluding all cancers)	AGE_AT_DEATH_OR_NOW,batch,SEX_IMPUTED,SEXAGE,PC1,PC2,PC3,PC4,PC5,PC6,PC7,PC8,PC9,PC10
C3_LIP_ORAL_PHARYNX_EXALLC	prs	206.7414794	484.3922704	6.12E+89	0.669521158	linear	204109	II Neoplasms, from cancer register (ICD-O-3)	Malignant neoplasm of lip, oral cavity and pharynx (controls excluding all cancers)	AGE_AT_DEATH_OR_NOW,batch,SEX_IMPUTED,SEXAGE,PC1,PC2,PC3,PC4,PC5,PC6,PC7,PC8,PC9,PC10
C3_DIGESTIVE_ORGANS_EXALLC	prs	487.9722794	2729.576597	8.39E+211	0.858116785	linear	211539	II Neoplasms, from cancer register (ICD-O-3)	Malignant neoplasm of digestive organs (controls excluding all cancers)	AGE_AT_DEATH_OR_NOW,batch,SEX_IMPUTED,SEXAGE,PC1,PC2,PC3,PC4,PC5,PC6,PC7,PC8,PC9,PC10
C3_OESOPHAGUS_EXALLC	prs	-485.6072989	634.5769618	1.27E-211	0.444126129	linear	204259	II Neoplasms, from cancer register (ICD-O-3)	Malignant neoplasm of oesophagus (controls excluding all cancers)	AGE_AT_DEATH_OR_NOW,batch,SEX_IMPUTED,SEXAGE,PC1,PC2,PC3,PC4,PC5,PC6,PC7,PC8,PC9,PC10
C3_STOMACH_EXALLC	prs	1700.926612	994.3874933	Inf	0.087169988	linear	204790	II Neoplasms, from cancer register (ICD-O-3)	Malignant neoplasm of stomach (controls excluding all cancers)	AGE_AT_DEATH_OR_NOW,batch,SEX_IMPUTED,SEXAGE,PC1,PC2,PC3,PC4,PC5,PC6,PC7,PC8,PC9,PC10
C3_SMALL_INTESTINE_EXALLC	prs	630.1125178	626.7600356	4.51E+273	0.314730064	linear	204250	II Neoplasms, from cancer register (ICD-O-3)	Malignant neoplasm of small intestine (controls excluding all cancers)	AGE_AT_DEATH_OR_NOW,batch,SEX_IMPUTED,SEXAGE,PC1,PC2,PC3,PC4,PC5,PC6,PC7,PC8,PC9,PC10
C3_COLORECTAL_EXALLC	prs	-1602.708582	2135.581568	0	0.452967267	linear	208302	II Neoplasms, from cancer register (ICD-O-3)	Colorectal cancer (controls excluding all cancers)	AGE_AT_DEATH_OR_NOW,batch,SEX_IMPUTED,SEXAGE,PC1,PC2,PC3,PC4,PC5,PC6,PC7,PC8,PC9,PC10
C3_COLON_EXALLC	prs	-1627.755554	1670.490096	0	0.329850197	linear	206495	II Neoplasms, from cancer register (ICD-O-3)	Malignant neoplasm of colon (controls excluding all cancers)	AGE_AT_DEATH_OR_NOW,batch,SEX_IMPUTED,SEXAGE,PC1,PC2,PC3,PC4,PC5,PC6,PC7,PC8,PC9,PC10
C3_RECTUM_EXALLC	prs	-948.1525263	1326.993827	0	0.474911677	linear	205510	II Neoplasms, from cancer register (ICD-O-3)	Malignant neoplasm of rectum (controls excluding all cancers)	AGE_AT_DEATH_OR_NOW,batch,SEX_IMPUTED,SEXAGE,PC1,PC2,PC3,PC4,PC5,PC6,PC7,PC8,PC9,PC10
C3_ANUS_ANALCANAL_EXALLC	prs	-51.24928803	426.5529721	5.53E-23	0.904366396	linear	204062	II Neoplasms, from cancer register (ICD-O-3)	Malignant neoplasm of anus and anal canal (controls excluding all cancers)	AGE_AT_DEATH_OR_NOW,batch,SEX_IMPUTED,SEXAGE,PC1,PC2,PC3,PC4,PC5,PC6,PC7,PC8,PC9,PC10
C3_LIVER_INTRAHEPATIC_BILE_DUCTS_EXALLC	prs	-1335.097278	703.7226218	0	0.057803946	linear	204343	II Neoplasms, from cancer register (ICD-O-3)	Malignant neoplasm of liver and intrahepatic bile ducts (controls excluding all cancers)	AGE_AT_DEATH_OR_NOW,batch,SEX_IMPUTED,SEXAGE,PC1,PC2,PC3,PC4,PC5,PC6,PC7,PC8,PC9,PC10
C3_BILIARY_TRACT_EXALLC	prs	204.619787	421.1175878	7.33E+88	0.627040693	linear	204058	II Neoplasms, from cancer register (ICD-O-3)	Malignant neoplasm of other and unspecified parts of biliary tract (controls excluding all cancers)	AGE_AT_DEATH_OR_NOW,batch,SEX_IMPUTED,SEXAGE,PC1,PC2,PC3,PC4,PC5,PC6,PC7,PC8,PC9,PC10
C3_PANCREAS_EXALLC	prs	1999.938503	989.8298356	Inf	0.043334177	linear	204782	II Neoplasms, from cancer register (ICD-O-3)	Malignant neoplasm of pancreas (controls excluding all cancers)	AGE_AT_DEATH_OR_NOW,batch,SEX_IMPUTED,SEXAGE,PC1,PC2,PC3,PC4,PC5,PC6,PC7,PC8,PC9,PC10
C3_RESPIRATORY_INTRATHORACIC_EXALLC	prs	2865.66032	1933.181304	Inf	0.13824747	linear	207507	II Neoplasms, from cancer register (ICD-O-3)	Malignant neoplasm of respiratory system and intrathoracic organs (controls excluding all cancers)	AGE_AT_DEATH_OR_NOW,batch,SEX_IMPUTED,SEXAGE,PC1,PC2,PC3,PC4,PC5,PC6,PC7,PC8,PC9,PC10
C3_LARYNX_EXALLC	prs	499.5271129	559.8989846	8.75E+216	0.372300923	linear	204176	II Neoplasms, from cancer register (ICD-O-3)	Malignant neoplasm of larynx (controls excluding all cancers)	AGE_AT_DEATH_OR_NOW,batch,SEX_IMPUTED,SEXAGE,PC1,PC2,PC3,PC4,PC5,PC6,PC7,PC8,PC9,PC10
C3_BRONCHUS_LUNG_EXALLC	prs	1820.799054	1771.11299	Inf	0.303925826	linear	206913	II Neoplasms, from cancer register (ICD-O-3)	Malignant neoplasm of bronchus and lung (controls excluding all cancers)	AGE_AT_DEATH_OR_NOW,batch,SEX_IMPUTED,SEXAGE,PC1,PC2,PC3,PC4,PC5,PC6,PC7,PC8,PC9,PC10
C3_LUNG_NONSMALL_EXALLC	prs	296.2739024	1496.570714	4.68E+128	0.843069882	linear	205986	II Neoplasms, from cancer register (ICD-O-3)	Non-small cell lung cancer (controls excluding all cancers)	AGE_AT_DEATH_OR_NOW,batch,SEX_IMPUTED,SEXAGE,PC1,PC2,PC3,PC4,PC5,PC6,PC7,PC8,PC9,PC10
C3_HEART_MEDIASTINUM_PLEURA_EXALLC	prs	247.30296	434.2002802	2.53E+107	0.568977029	linear	204064	II Neoplasms, from cancer register (ICD-O-3)	Malignant neoplasm of heart, mediastinum and pleura (controls excluding all cancers)	AGE_AT_DEATH_OR_NOW,batch,SEX_IMPUTED,SEXAGE,PC1,PC2,PC3,PC4,PC5,PC6,PC7,PC8,PC9,PC10
C3_BONE_CARTILAGE_EXALLC	prs	-482.2931492	426.5976434	3.49E-210	0.258242729	linear	204062	II Neoplasms, from cancer register (ICD-O-3)	Malignant neoplasm of bone and articular cartilage (controls excluding all cancers)	AGE_AT_DEATH_OR_NOW,batch,SEX_IMPUTED,SEXAGE,PC1,PC2,PC3,PC4,PC5,PC6,PC7,PC8,PC9,PC10
C3_SKIN_EXALLC	prs	2050.843027	3448.543731	Inf	0.55204579	linear	217608	II Neoplasms, from cancer register (ICD-O-3)	Malignant neoplasm of skin (controls excluding all cancers)	AGE_AT_DEATH_OR_NOW,batch,SEX_IMPUTED,SEXAGE,PC1,PC2,PC3,PC4,PC5,PC6,PC7,PC8,PC9,PC10
C3_MELANOMA_SKIN_EXALLC	prs	-49.61584816	401.8218266	2.83E-22	0.901729322	linear	204044	II Neoplasms, from cancer register (ICD-O-3)	Malignant melanoma of skin (controls excluding all cancers)	AGE_AT_DEATH_OR_NOW,batch,SEX_IMPUTED,SEXAGE,PC1,PC2,PC3,PC4,PC5,PC6,PC7,PC8,PC9,PC10
C3_OTHER_SKIN_EXALLC	prs	2025.080368	3448.283222	Inf	0.557021617	linear	217606	II Neoplasms, from cancer register (ICD-O-3)	Other malignant neoplasms of skin (=non-melanoma skin cancer) (controls excluding all cancers)	AGE_AT_DEATH_OR_NOW,batch,SEX_IMPUTED,SEXAGE,PC1,PC2,PC3,PC4,PC5,PC6,PC7,PC8,PC9,PC10
C3_MESOTHELIOMA_EXALLC	prs	48.49855831	435.4942751	1.16E+21	0.911327499	linear	204069	II Neoplasms, from cancer register (ICD-O-3)	Mesothelioma (controls excluding all cancers)	AGE_AT_DEATH_OR_NOW,batch,SEX_IMPUTED,SEXAGE,PC1,PC2,PC3,PC4,PC5,PC6,PC7,PC8,PC9,PC10
C3_CONNECTIVE_SOFT_NAS_EXALLC	prs	1092.665664	677.5731285	Inf	0.106829378	linear	204309	II Neoplasms, from cancer register (ICD-O-3)	Malignant neoplasm of other connective and soft tissue (controls excluding all cancers)	AGE_AT_DEATH_OR_NOW,batch,SEX_IMPUTED,SEXAGE,PC1,PC2,PC3,PC4,PC5,PC6,PC7,PC8,PC9,PC10
C3_BREAST_EXALLC	prs	-2449.756586	5321.322389	0	0.645254222	linear	128503	II Neoplasms, from cancer register (ICD-O-3)	Malignant neoplasm of breast (controls excluding all cancers)	AGE_AT_DEATH_OR_NOW,batch,SEX_IMPUTED,SEXAGE,PC1,PC2,PC3,PC4,PC5,PC6,PC7,PC8,PC9,PC10
C3_FEMALE_GENITAL_EXALLC	prs	3037.863	3896.269618	Inf	0.435577821	linear	121975	II Neoplasms, from cancer register (ICD-O-3)	malignant neoplasm of female genital organs (controls excluding all cancers)	AGE_AT_DEATH_OR_NOW,batch,SEX_IMPUTED,SEXAGE,PC1,PC2,PC3,PC4,PC5,PC6,PC7,PC8,PC9,PC10
C3_VULVA_EXALLC	prs	167.5217775	804.0711561	5.67E+72	0.834962317	linear	117118	II Neoplasms, from cancer register (ICD-O-3)	Malignant neoplasm of vulva (controls excluding all cancers)	AGE_AT_DEATH_OR_NOW,batch,SEX_IMPUTED,SEXAGE,PC1,PC2,PC3,PC4,PC5,PC6,PC7,PC8,PC9,PC10
C3_CERVIX_UTERI_EXALLC	prs	3846.321252	2697.677669	Inf	0.153931653	linear	119159	II Neoplasms, from cancer register (ICD-O-3)	Malignant neoplasm of cervix uteri (controls excluding all cancers)	AGE_AT_DEATH_OR_NOW,batch,SEX_IMPUTED,SEXAGE,PC1,PC2,PC3,PC4,PC5,PC6,PC7,PC8,PC9,PC10
C3_CORPUS_UTERI_EXALLC	prs	-777.4232067	2167.128683	0	0.71979457	linear	118360	II Neoplasms, from cancer register (ICD-O-3)	Malignant neoplasm of corpus uteri (controls excluding all cancers)	AGE_AT_DEATH_OR_NOW,batch,SEX_IMPUTED,SEXAGE,PC1,PC2,PC3,PC4,PC5,PC6,PC7,PC8,PC9,PC10
C3_OVARY_EXALLC	prs	-898.8759012	1868.015625	0	0.630380282	linear	117971	II Neoplasms, from cancer register (ICD-O-3)	Malignant neoplasm of ovary (controls excluding all cancers)	AGE_AT_DEATH_OR_NOW,batch,SEX_IMPUTED,SEXAGE,PC1,PC2,PC3,PC4,PC5,PC6,PC7,PC8,PC9,PC10
C3_MALE_GENITAL_EXALLC	prs	1434.86079	6147.26326	Inf	0.815440001	linear	95996	II Neoplasms, from cancer register (ICD-O-3)	malignant neoplasm of male genital organs (controls excluding all cancers)	AGE_AT_DEATH_OR_NOW,batch,SEX_IMPUTED,SEXAGE,PC1,PC2,PC3,PC4,PC5,PC6,PC7,PC8,PC9,PC10
C3_PROSTATE_EXALLC	prs	1521.428886	6056.953353	Inf	0.801669954	linear	95680	II Neoplasms, from cancer register (ICD-O-3)	Malignant neoplasm of prostate (controls excluding all cancers)	AGE_AT_DEATH_OR_NOW,batch,SEX_IMPUTED,SEXAGE,PC1,PC2,PC3,PC4,PC5,PC6,PC7,PC8,PC9,PC10
C3_TESTIS_EXALLC	prs	-1134.511025	1282.564767	0	0.3763941	linear	87239	II Neoplasms, from cancer register (ICD-O-3)	Malignant neoplasm of testis (controls excluding all cancers)	AGE_AT_DEATH_OR_NOW,batch,SEX_IMPUTED,SEXAGE,PC1,PC2,PC3,PC4,PC5,PC6,PC7,PC8,PC9,PC10
C3_URINARY_TRACT_EXALLC	prs	383.9321892	1836.235847	5.49E+166	0.834380892	linear	207110	II Neoplasms, from cancer register (ICD-O-3)	Malignant neoplasm of urinary organs (controls excluding all cancers)	AGE_AT_DEATH_OR_NOW,batch,SEX_IMPUTED,SEXAGE,PC1,PC2,PC3,PC4,PC5,PC6,PC7,PC8,PC9,PC10
C3_KIDNEY_NOTRENALPELVIS_EXALLC	prs	137.5173471	1238.857156	5.28E+59	0.911613765	linear	205294	II Neoplasms, from cancer register (ICD-O-3)	Malignant neoplasm of kidney, except renal pelvis (controls excluding all cancers)	AGE_AT_DEATH_OR_NOW,batch,SEX_IMPUTED,SEXAGE,PC1,PC2,PC3,PC4,PC5,PC6,PC7,PC8,PC9,PC10
C3_RENAL_PELVIS_EXALLC	prs	111.150455	310.0662985	1.87E+48	0.719989599	linear	203986	II Neoplasms, from cancer register (ICD-O-3)	Malignant neoplasm of renal pelvis (controls excluding all cancers)	AGE_AT_DEATH_OR_NOW,batch,SEX_IMPUTED,SEXAGE,PC1,PC2,PC3,PC4,PC5,PC6,PC7,PC8,PC9,PC10
C3_BLADDER_EXALLC	prs	-25.76914264	1355.323321	6.44E-12	0.984830529	linear	205602	II Neoplasms, from cancer register (ICD-O-3)	Malignant neoplasm of bladder (controls excluding all cancers)	AGE_AT_DEATH_OR_NOW,batch,SEX_IMPUTED,SEXAGE,PC1,PC2,PC3,PC4,PC5,PC6,PC7,PC8,PC9,PC10
C3_EYE_ADNEXA_EXALLC	prs	-51.55958676	481.0809686	4.05E-23	0.914650692	linear	204106	II Neoplasms, from cancer register (ICD-O-3)	Malignant neoplasm of eye and adnexa (controls excluding all cancers)	AGE_AT_DEATH_OR_NOW,batch,SEX_IMPUTED,SEXAGE,PC1,PC2,PC3,PC4,PC5,PC6,PC7,PC8,PC9,PC10
C3_MENINGES_EXALLC	prs	2280.845756	972.458092	Inf	0.019005395	linear	204749	II Neoplasms, from cancer register (ICD-O-3)	Malignant neoplasm of meninges (controls excluding all cancers)	AGE_AT_DEATH_OR_NOW,batch,SEX_IMPUTED,SEXAGE,PC1,PC2,PC3,PC4,PC5,PC6,PC7,PC8,PC9,PC10
C3_BRAIN_EXALLC	prs	985.7037472	830.7439003	Inf	0.235413876	linear	204516	II Neoplasms, from cancer register (ICD-O-3)	Malignant neoplasm of brain (controls excluding all cancers)	AGE_AT_DEATH_OR_NOW,batch,SEX_IMPUTED,SEXAGE,PC1,PC2,PC3,PC4,PC5,PC6,PC7,PC8,PC9,PC10
C3_SPINAL_CORD_CRANIAL_AND_OTHER_CNS_EXALLC	prs	-308.9575009	536.462875	6.63E-135	0.564672661	linear	204156	II Neoplasms, from cancer register (ICD-O-3)	Malignant neoplasm of spinal cord, cranial nerves and other parts of central nervous system (controls excluding all cancers)	AGE_AT_DEATH_OR_NOW,batch,SEX_IMPUTED,SEXAGE,PC1,PC2,PC3,PC4,PC5,PC6,PC7,PC8,PC9,PC10
C3_ENDOCRINE_EXALLC	prs	-1894.012029	1230.111226	0	0.123633101	linear	205270	II Neoplasms, from cancer register (ICD-O-3)	Malignant neoplasm of endocrine gland (controls excluding all cancers)	AGE_AT_DEATH_OR_NOW,batch,SEX_IMPUTED,SEXAGE,PC1,PC2,PC3,PC4,PC5,PC6,PC7,PC8,PC9,PC10
C3_THYROID_GLAND_EXALLC	prs	-1914.894356	1179.621777	0	0.104524232	linear	205158	II Neoplasms, from cancer register (ICD-O-3)	Malignant neoplasm of thyroid gland (controls excluding all cancers)	AGE_AT_DEATH_OR_NOW,batch,SEX_IMPUTED,SEXAGE,PC1,PC2,PC3,PC4,PC5,PC6,PC7,PC8,PC9,PC10
C3_NSCLC_SQUAM_EXALLC	prs	1031.608037	874.6323442	Inf	0.238209979	linear	204588	II Neoplasms, from cancer register (ICD-O-3)	Non-small cell lung cancer, squamous (controls excluding all cancers)	AGE_AT_DEATH_OR_NOW,batch,SEX_IMPUTED,SEXAGE,PC1,PC2,PC3,PC4,PC5,PC6,PC7,PC8,PC9,PC10
C3_NSCLC_ADENO_EXALLC	prs	-332.174233	1015.61099	5.48E-145	0.743616507	linear	204817	II Neoplasms, from cancer register (ICD-O-3)	Non-small cell lung cancer, adenocarcinoma (controls excluding all cancers)	AGE_AT_DEATH_OR_NOW,batch,SEX_IMPUTED,SEXAGE,PC1,PC2,PC3,PC4,PC5,PC6,PC7,PC8,PC9,PC10
C3_SCLC_EXALLC	prs	1202.38762	620.8775507	Inf	0.052796394	linear	204247	II Neoplasms, from cancer register (ICD-O-3)	Small cell lung cancer (controls excluding all cancers)	AGE_AT_DEATH_OR_NOW,batch,SEX_IMPUTED,SEXAGE,PC1,PC2,PC3,PC4,PC5,PC6,PC7,PC8,PC9,PC10
C3_CLL_EXALLC	prs	-796.8192344	650.9678971	0	0.220933631	linear	204273	II Neoplasms, from cancer register (ICD-O-3)	Chronic lymphocytic leukaemia (controls excluding all cancers)	AGE_AT_DEATH_OR_NOW,batch,SEX_IMPUTED,SEXAGE,PC1,PC2,PC3,PC4,PC5,PC6,PC7,PC8,PC9,PC10
C3_AML_EXALLC	prs	-385.4233782	365.2262704	4.10E-168	0.291289272	linear	204018	II Neoplasms, from cancer register (ICD-O-3)	Acute myeloid leukaemia (controls excluding all cancers)	AGE_AT_DEATH_OR_NOW,batch,SEX_IMPUTED,SEXAGE,PC1,PC2,PC3,PC4,PC5,PC6,PC7,PC8,PC9,PC10
C3_DLBCL_EXALLC	prs	-48.72787949	606.8502535	6.88E-22	0.936001615	linear	204228	II Neoplasms, from cancer register (ICD-O-3)	Diffuse large B-cell lymphoma (controls excluding all cancers)	AGE_AT_DEATH_OR_NOW,batch,SEX_IMPUTED,SEXAGE,PC1,PC2,PC3,PC4,PC5,PC6,PC7,PC8,PC9,PC10
C3_GBM_EXALLC	prs	85.38319226	404.8554666	1.21E+37	0.832967106	linear	204046	II Neoplasms, from cancer register (ICD-O-3)	Brain glioblastoma (controls excluding all cancers)	AGE_AT_DEATH_OR_NOW,batch,SEX_IMPUTED,SEXAGE,PC1,PC2,PC3,PC4,PC5,PC6,PC7,PC8,PC9,PC10
C3_COLON_ADENO_EXALLC	prs	-1632.576899	1477.847674	0	0.269291313	linear	205910	II Neoplasms, from cancer register (ICD-O-3)	Colon adenocarcinoma (controls excluding all cancers)	AGE_AT_DEATH_OR_NOW,batch,SEX_IMPUTED,SEXAGE,PC1,PC2,PC3,PC4,PC5,PC6,PC7,PC8,PC9,PC10
C3_BREAST_HERPLUS_EXALLC	prs	-4542.127852	4249.881901	0	0.28517737	linear	123206	II Neoplasms, from cancer register (ICD-O-3)	Malignant neoplasm of breast, HER-positive (controls excluding all cancers)	AGE_AT_DEATH_OR_NOW,batch,SEX_IMPUTED,SEXAGE,PC1,PC2,PC3,PC4,PC5,PC6,PC7,PC8,PC9,PC10
C3_BREAST_HERNEG_EXALLC	prs	1460.115902	3558.942676	Inf	0.681610995	linear	121020	II Neoplasms, from cancer register (ICD-O-3)	Malignant neoplasm of breast, HER-negative (controls excluding all cancers)	AGE_AT_DEATH_OR_NOW,batch,SEX_IMPUTED,SEXAGE,PC1,PC2,PC3,PC4,PC5,PC6,PC7,PC8,PC9,PC10
C3_BREAST_HER2NEG_EXALLC	prs	-2751.73132	5141.523187	0	0.592514099	linear	127468	II Neoplasms, from cancer register (ICD-O-3)	Malignant neoplasm of breast, HER2-negative (controls excluding all cancers)	AGE_AT_DEATH_OR_NOW,batch,SEX_IMPUTED,SEXAGE,PC1,PC2,PC3,PC4,PC5,PC6,PC7,PC8,PC9,PC10
D3_SARCOIDOSIS	prs	-508.8438016	1315.123081	1.03E-221	0.698817791	linear	258976	III Diseases of the blood and blood-forming organs and certain disorders involving the immune mechanism (D3_)	Sarcoidosis	AGE_AT_DEATH_OR_NOW,batch,SEX_IMPUTED,SEXAGE,PC1,PC2,PC3,PC4,PC5,PC6,PC7,PC8,PC9,PC10
ESOSINOPHIL_DISEASE	prs	-565.3144763	636.5593777	3.07E-246	0.374500049	linear	160071	III Diseases of the blood and blood-forming organs and certain disorders involving the immune mechanism (D3_)	Eosinophilic disease (BM)	AGE_AT_DEATH_OR_NOW,batch,SEX_IMPUTED,SEXAGE,PC1,PC2,PC3,PC4,PC5,PC6,PC7,PC8,PC9,PC10
D3_IMMUDEFANTIBODY	prs	180.2908681	561.0038389	1.99E+78	0.747928839	linear	256923	III Diseases of the blood and blood-forming organs and certain disorders involving the immune mechanism (D3_)	Immunodeficiency with predominantly antibody defects	AGE_AT_DEATH_OR_NOW,batch,SEX_IMPUTED,SEXAGE,PC1,PC2,PC3,PC4,PC5,PC6,PC7,PC8,PC9,PC10
D3_NONHEREDHYPOGAMMA	prs	-417.7291132	348.1758865	3.82E-182	0.230231873	linear	256650	III Diseases of the blood and blood-forming organs and certain disorders involving the immune mechanism (D3_)	Nonhereditary hypogammaglobulinemia	AGE_AT_DEATH_OR_NOW,batch,SEX_IMPUTED,SEXAGE,PC1,PC2,PC3,PC4,PC5,PC6,PC7,PC8,PC9,PC10
D3_DEF_IGG	prs	127.3610058	285.1786715	2.05E+55	0.655163738	linear	256594	III Diseases of the blood and blood-forming organs and certain disorders involving the immune mechanism (D3_)	Selective deficiency of immunoglobulin G [IgG] subclasses	AGE_AT_DEATH_OR_NOW,batch,SEX_IMPUTED,SEXAGE,PC1,PC2,PC3,PC4,PC5,PC6,PC7,PC8,PC9,PC10
D3_IMMUDEFANTIBODYNAS	prs	-395.1709194	380.3613957	2.40E-172	0.298835759	linear	256683	III Diseases of the blood and blood-forming organs and certain disorders involving the immune mechanism (D3_)	Other and unspecified immunodeficiencies with predominantly antibody defects	AGE_AT_DEATH_OR_NOW,batch,SEX_IMPUTED,SEXAGE,PC1,PC2,PC3,PC4,PC5,PC6,PC7,PC8,PC9,PC10
D3_COMBIMMUDEF	prs	439.2586988	385.0301291	5.86E+190	0.253936575	linear	256688	III Diseases of the blood and blood-forming organs and certain disorders involving the immune mechanism (D3_)	Combined immunodeficiencies	AGE_AT_DEATH_OR_NOW,batch,SEX_IMPUTED,SEXAGE,PC1,PC2,PC3,PC4,PC5,PC6,PC7,PC8,PC9,PC10
D3_NEFELOF	prs	121.9586552	253.4604485	9.25E+52	0.630393032	linear	256570	III Diseases of the blood and blood-forming organs and certain disorders involving the immune mechanism (D3_)	Nezelof syndrome	AGE_AT_DEATH_OR_NOW,batch,SEX_IMPUTED,SEXAGE,PC1,PC2,PC3,PC4,PC5,PC6,PC7,PC8,PC9,PC10
D3_CVID	prs	352.7535412	281.4235446	1.58E+153	0.210038993	linear	256591	III Diseases of the blood and blood-forming organs and certain disorders involving the immune mechanism (D3_)	Common variable immunodeficiency	AGE_AT_DEATH_OR_NOW,batch,SEX_IMPUTED,SEXAGE,PC1,PC2,PC3,PC4,PC5,PC6,PC7,PC8,PC9,PC10
D3_IMMUDEFOTHER	prs	-231.8714497	339.9213625	1.99E-101	0.495155712	linear	256642	III Diseases of the blood and blood-forming organs and certain disorders involving the immune mechanism (D3_)	Other immunodeficiencies	AGE_AT_DEATH_OR_NOW,batch,SEX_IMPUTED,SEXAGE,PC1,PC2,PC3,PC4,PC5,PC6,PC7,PC8,PC9,PC10
D3_COMPLEMENTDEF	prs	-34.21322589	256.2510948	1.38E-15	0.893786636	linear	256572	III Diseases of the blood and blood-forming organs and certain disorders involving the immune mechanism (D3_)	Defects in the complement system	AGE_AT_DEATH_OR_NOW,batch,SEX_IMPUTED,SEXAGE,PC1,PC2,PC3,PC4,PC5,PC6,PC7,PC8,PC9,PC10
D3_ANAEMIA_IRONDEF_BLOODLOSS	prs	2107.894596	1424.445954	Inf	0.13892797	linear	253673	III Diseases of the blood and blood-forming organs and certain disorders involving the immune mechanism (D3_)	Iron deficiency anaemia secondary to blood loss (chronic)	AGE_AT_DEATH_OR_NOW,batch,SEX_IMPUTED,SEXAGE,PC1,PC2,PC3,PC4,PC5,PC6,PC7,PC8,PC9,PC10
D3_ANAEMIA_IRONDEF_NAS	prs	1895.236009	1935.790747	Inf	0.32755618	linear	256231	III Diseases of the blood and blood-forming organs and certain disorders involving the immune mechanism (D3_)	Other and unspecified iron deficiency	AGE_AT_DEATH_OR_NOW,batch,SEX_IMPUTED,SEXAGE,PC1,PC2,PC3,PC4,PC5,PC6,PC7,PC8,PC9,PC10
D3_ANAEMIA_B12_DEF	prs	635.0520675	1223.760612	6.30E+275	0.603806607	linear	252914	III Diseases of the blood and blood-forming organs and certain disorders involving the immune mechanism (D3_)	Vitamin B12 deficiency anaemia	AGE_AT_DEATH_OR_NOW,batch,SEX_IMPUTED,SEXAGE,PC1,PC2,PC3,PC4,PC5,PC6,PC7,PC8,PC9,PC10
D3_ANAEMIA_FOLATEDEF	prs	14.4987599	251.8410796	1980301.967	0.954090342	linear	250935	III Diseases of the blood and blood-forming organs and certain disorders involving the immune mechanism (D3_)	Folate deficiency anaemia	AGE_AT_DEATH_OR_NOW,batch,SEX_IMPUTED,SEXAGE,PC1,PC2,PC3,PC4,PC5,PC6,PC7,PC8,PC9,PC10
D3_NUTRIANAEMIAOTHER	prs	419.9018489	353.8299855	2.30E+182	0.235333934	linear	251018	III Diseases of the blood and blood-forming organs and certain disorders involving the immune mechanism (D3_)	Other nutritional anaemias	AGE_AT_DEATH_OR_NOW,batch,SEX_IMPUTED,SEXAGE,PC1,PC2,PC3,PC4,PC5,PC6,PC7,PC8,PC9,PC10
D3_HEREDHAEMOLYTICANAEMIAOTHER	prs	402.4012458	235.9878352	5.76E+174	0.088162443	linear	259817	III Diseases of the blood and blood-forming organs and certain disorders involving the immune mechanism (D3_)	Other hereditary haemolytic anaemias	AGE_AT_DEATH_OR_NOW,batch,SEX_IMPUTED,SEXAGE,PC1,PC2,PC3,PC4,PC5,PC6,PC7,PC8,PC9,PC10
D3_ACQHAEMOLYTICANAEMIA	prs	437.2657974	499.7757403	7.98E+189	0.381616059	linear	260097	III Diseases of the blood and blood-forming organs and certain disorders involving the immune mechanism (D3_)	Acquired haemolytic anaemia	AGE_AT_DEATH_OR_NOW,batch,SEX_IMPUTED,SEXAGE,PC1,PC2,PC3,PC4,PC5,PC6,PC7,PC8,PC9,PC10
D3_AIHA_OTHER	prs	276.4457544	332.5410498	1.15E+120	0.4057975	linear	259896	III Diseases of the blood and blood-forming organs and certain disorders involving the immune mechanism (D3_)	Other autoimmune haemolytic anaemias	AGE_AT_DEATH_OR_NOW,batch,SEX_IMPUTED,SEXAGE,PC1,PC2,PC3,PC4,PC5,PC6,PC7,PC8,PC9,PC10
D3_ACQHAEMOLYTICANAEMIANAS	prs	299.6625469	326.2162572	1.39E+130	0.358305215	linear	259890	III Diseases of the blood and blood-forming organs and certain disorders involving the immune mechanism (D3_)	Other and unspecified acquired haemolytic anaemias	AGE_AT_DEATH_OR_NOW,batch,SEX_IMPUTED,SEXAGE,PC1,PC2,PC3,PC4,PC5,PC6,PC7,PC8,PC9,PC10
D3_ACQPUREREDCLLAPLASIA	prs	-31.88740277	244.6441843	1.42E-14	0.896295987	linear	252183	III Diseases of the blood and blood-forming organs and certain disorders involving the immune mechanism (D3_)	Acquired pure red cell aplasia [erythroblastopenia]	AGE_AT_DEATH_OR_NOW,batch,SEX_IMPUTED,SEXAGE,PC1,PC2,PC3,PC4,PC5,PC6,PC7,PC8,PC9,PC10
D3_OTHERAPLASTICANAEMIA	prs	-58.3950704	362.4364781	4.36E-26	0.872000528	linear	252280	III Diseases of the blood and blood-forming organs and certain disorders involving the immune mechanism (D3_)	Other and unspecified aplastic anaemias	AGE_AT_DEATH_OR_NOW,batch,SEX_IMPUTED,SEXAGE,PC1,PC2,PC3,PC4,PC5,PC6,PC7,PC8,PC9,PC10
D3_ACUTEPOSTBLEEDANAEMIA	prs	451.1264471	647.0473056	8.35E+195	0.485673382	linear	252673	III Diseases of the blood and blood-forming organs and certain disorders involving the immune mechanism (D3_)	Acute posthaemorrhagic anaemia	AGE_AT_DEATH_OR_NOW,batch,SEX_IMPUTED,SEXAGE,PC1,PC2,PC3,PC4,PC5,PC6,PC7,PC8,PC9,PC10
D3_ANAEMIAINCHRONICDISEASE	prs	252.1772524	419.701212	3.31E+109	0.547940788	linear	252341	III Diseases of the blood and blood-forming organs and certain disorders involving the immune mechanism (D3_)	Anaemia in chronic diseases classified elsewhere	AGE_AT_DEATH_OR_NOW,batch,SEX_IMPUTED,SEXAGE,PC1,PC2,PC3,PC4,PC5,PC6,PC7,PC8,PC9,PC10
D3_ANAEMIANAS	prs	2519.479199	2217.713178	Inf	0.255927981	linear	259475	III Diseases of the blood and blood-forming organs and certain disorders involving the immune mechanism (D3_)	Other and unspecified anaemias	AGE_AT_DEATH_OR_NOW,batch,SEX_IMPUTED,SEXAGE,PC1,PC2,PC3,PC4,PC5,PC6,PC7,PC8,PC9,PC10
D3_COAGOTHER	prs	1783.654826	878.1149543	Inf	0.042232532	linear	257982	III Diseases of the blood and blood-forming organs and certain disorders involving the immune mechanism (D3_)	Other coagulation defects	AGE_AT_DEATH_OR_NOW,batch,SEX_IMPUTED,SEXAGE,PC1,PC2,PC3,PC4,PC5,PC6,PC7,PC8,PC9,PC10
D3_VONVILLEBRAND	prs	317.7832895	366.4679198	1.03E+138	0.385859691	linear	257074	III Diseases of the blood and blood-forming organs and certain disorders involving the immune mechanism (D3_)	Von Willebrand disease	AGE_AT_DEATH_OR_NOW,batch,SEX_IMPUTED,SEXAGE,PC1,PC2,PC3,PC4,PC5,PC6,PC7,PC8,PC9,PC10
D3_HEREDOTHCLOFACTORS	prs	215.9912209	304.10612	6.36E+93	0.477550072	linear	257015	III Diseases of the blood and blood-forming organs and certain disorders involving the immune mechanism (D3_)	Hereditary deficiency of other clotting factors	AGE_AT_DEATH_OR_NOW,batch,SEX_IMPUTED,SEXAGE,PC1,PC2,PC3,PC4,PC5,PC6,PC7,PC8,PC9,PC10
D3_HAEMORRHAGCIRGUANTICO	prs	344.1050679	336.1509165	2.77E+149	0.305995705	linear	257044	III Diseases of the blood and blood-forming organs and certain disorders involving the immune mechanism (D3_)	Haemorrhagic disorder due to circulating anticoagulants	AGE_AT_DEATH_OR_NOW,batch,SEX_IMPUTED,SEXAGE,PC1,PC2,PC3,PC4,PC5,PC6,PC7,PC8,PC9,PC10
D3_COAGDEFNAS	prs	1108.518746	701.0711453	Inf	0.113838418	linear	257581	III Diseases of the blood and blood-forming organs and certain disorders involving the immune mechanism (D3_)	Other and unspecified coagulation defects	AGE_AT_DEATH_OR_NOW,batch,SEX_IMPUTED,SEXAGE,PC1,PC2,PC3,PC4,PC5,PC6,PC7,PC8,PC9,PC10
D3_PURPURA_AND3_OTHER_HAEMORRHAGIC	prs	1271.050605	1251.090107	Inf	0.30965201	linear	259143	III Diseases of the blood and blood-forming organs and certain disorders involving the immune mechanism (D3_)	Purpura and other haemorrhagic conditions	AGE_AT_DEATH_OR_NOW,batch,SEX_IMPUTED,SEXAGE,PC1,PC2,PC3,PC4,PC5,PC6,PC7,PC8,PC9,PC10
D3_ALLERGPURPURA	prs	456.9545032	626.7552559	2.84E+198	0.465953605	linear	257440	III Diseases of the blood and blood-forming organs and certain disorders involving the immune mechanism (D3_)	Allergic purpura	AGE_AT_DEATH_OR_NOW,batch,SEX_IMPUTED,SEXAGE,PC1,PC2,PC3,PC4,PC5,PC6,PC7,PC8,PC9,PC10
D3_OTHNONTHROMBOCYTOPENPURPURA	prs	251.3503258	293.4084992	1.45E+109	0.391635497	linear	257006	III Diseases of the blood and blood-forming organs and certain disorders involving the immune mechanism (D3_)	Other nonthrombocytopenic purpura	AGE_AT_DEATH_OR_NOW,batch,SEX_IMPUTED,SEXAGE,PC1,PC2,PC3,PC4,PC5,PC6,PC7,PC8,PC9,PC10
D3_ITP	prs	163.3424374	591.5091808	8.68E+70	0.782436746	linear	257379	III Diseases of the blood and blood-forming organs and certain disorders involving the immune mechanism (D3_)	Idiopathic thrombocytopenic purpura	AGE_AT_DEATH_OR_NOW,batch,SEX_IMPUTED,SEXAGE,PC1,PC2,PC3,PC4,PC5,PC6,PC7,PC8,PC9,PC10
D3_SCNDTHROMBOCYTOPENIA	prs	65.27461261	304.0938872	2.23E+28	0.830038174	linear	257015	III Diseases of the blood and blood-forming organs and certain disorders involving the immune mechanism (D3_)	Secondary thrombocytopenia	AGE_AT_DEATH_OR_NOW,batch,SEX_IMPUTED,SEXAGE,PC1,PC2,PC3,PC4,PC5,PC6,PC7,PC8,PC9,PC10
D3_THROMBOCYTOPENIANAS	prs	1093.729295	863.1806318	Inf	0.205123531	linear	257945	III Diseases of the blood and blood-forming organs and certain disorders involving the immune mechanism (D3_)	Thrombocytopenia, unspecified	AGE_AT_DEATH_OR_NOW,batch,SEX_IMPUTED,SEXAGE,PC1,PC2,PC3,PC4,PC5,PC6,PC7,PC8,PC9,PC10
D3_HAEMORRHAGICNAS	prs	-886.1090473	417.2001883	0	0.033675937	linear	257130	III Diseases of the blood and blood-forming organs and certain disorders involving the immune mechanism (D3_)	Other and unspecified haemorrhagic conditions	AGE_AT_DEATH_OR_NOW,batch,SEX_IMPUTED,SEXAGE,PC1,PC2,PC3,PC4,PC5,PC6,PC7,PC8,PC9,PC10
D3_AGRANULOCYTOSIS	prs	-363.1746025	1146.515958	1.88E-158	0.751423189	linear	258346	III Diseases of the blood and blood-forming organs and certain disorders involving the immune mechanism (D3_)	Agranulocytosis	AGE_AT_DEATH_OR_NOW,batch,SEX_IMPUTED,SEXAGE,PC1,PC2,PC3,PC4,PC5,PC6,PC7,PC8,PC9,PC10
D3_OTHERWHITECELL	prs	32.52563413	761.5294878	1.33568E+14	0.965931998	linear	257281	III Diseases of the blood and blood-forming organs and certain disorders involving the immune mechanism (D3_)	Other disorders of white blood cells	AGE_AT_DEATH_OR_NOW,batch,SEX_IMPUTED,SEXAGE,PC1,PC2,PC3,PC4,PC5,PC6,PC7,PC8,PC9,PC10
D3_WHITEBLOODCELLNAS	prs	402.666742	648.464141	7.52E+174	0.534630096	linear	257054	III Diseases of the blood and blood-forming organs and certain disorders involving the immune mechanism (D3_)	Other and unspecified disorders of white blood cells	AGE_AT_DEATH_OR_NOW,batch,SEX_IMPUTED,SEXAGE,PC1,PC2,PC3,PC4,PC5,PC6,PC7,PC8,PC9,PC10
D3_SPLEENDISEASE	prs	475.7376918	384.1451979	4.08E+206	0.215557068	linear	256668	III Diseases of the blood and blood-forming organs and certain disorders involving the immune mechanism (D3_)	Diseases of spleen	AGE_AT_DEATH_OR_NOW,batch,SEX_IMPUTED,SEXAGE,PC1,PC2,PC3,PC4,PC5,PC6,PC7,PC8,PC9,PC10
D3_OTHERBLOOD	prs	403.1357525	807.3909635	1.20E+175	0.617563732	linear	257384	III Diseases of the blood and blood-forming organs and certain disorders involving the immune mechanism (D3_)	Other diseases of blood and blood-forming organs	AGE_AT_DEATH_OR_NOW,batch,SEX_IMPUTED,SEXAGE,PC1,PC2,PC3,PC4,PC5,PC6,PC7,PC8,PC9,PC10
D3_FAMIERYTHROCYTOCIS	prs	185.1249109	240.4772739	2.50E+80	0.441405666	linear	256542	III Diseases of the blood and blood-forming organs and certain disorders involving the immune mechanism (D3_)	Familial erythrocytosis	AGE_AT_DEATH_OR_NOW,batch,SEX_IMPUTED,SEXAGE,PC1,PC2,PC3,PC4,PC5,PC6,PC7,PC8,PC9,PC10
D3_SCNDPOLYCYTHAEMIA	prs	215.3042727	443.2752077	3.20E+93	0.627171493	linear	256737	III Diseases of the blood and blood-forming organs and certain disorders involving the immune mechanism (D3_)	Secondary polycythaemia	AGE_AT_DEATH_OR_NOW,batch,SEX_IMPUTED,SEXAGE,PC1,PC2,PC3,PC4,PC5,PC6,PC7,PC8,PC9,PC10
D3_BLOODNAS	prs	-276.6268983	480.1881692	7.29E-121	0.564561477	linear	256785	III Diseases of the blood and blood-forming organs and certain disorders involving the immune mechanism (D3_)	Other and unspecified diseases of blood and blood-forming organs	AGE_AT_DEATH_OR_NOW,batch,SEX_IMPUTED,SEXAGE,PC1,PC2,PC3,PC4,PC5,PC6,PC7,PC8,PC9,PC10
D3_IMMUNEMECHANISMNAS	prs	638.8713569	571.0460423	2.87E+277	0.263237693	linear	256939	III Diseases of the blood and blood-forming organs and certain disorders involving the immune mechanism (D3_)	Other and unspecified disorders involving the immune mechanism, not elsewhere classified	AGE_AT_DEATH_OR_NOW,batch,SEX_IMPUTED,SEXAGE,PC1,PC2,PC3,PC4,PC5,PC6,PC7,PC8,PC9,PC10
DRUGADVERS_NEUTROPENIA	prs	95.31378107	880.7362145	2.48E+41	0.913820806	linear	260236	III Diseases of the blood and blood-forming organs and certain disorders involving the immune mechanism (D3_)	Drug-induced neutropenia	AGE_AT_DEATH_OR_NOW,batch,SEX_IMPUTED,SEXAGE,PC1,PC2,PC3,PC4,PC5,PC6,PC7,PC8,PC9,PC10
D3_IMMUDEF	prs	726.9953593	765.3023703	Inf	0.34214095	linear	260236	III Diseases of the blood and blood-forming organs and certain disorders involving the immune mechanism (D3_)	Immunodeficiencies	AGE_AT_DEATH_OR_NOW,batch,SEX_IMPUTED,SEXAGE,PC1,PC2,PC3,PC4,PC5,PC6,PC7,PC8,PC9,PC10
D3_ANAEMIA_IRONDEF	prs	4150.659936	2251.749866	Inf	0.065285757	linear	258336	III Diseases of the blood and blood-forming organs and certain disorders involving the immune mechanism (D3_)	Iron deficiency anaemia	AGE_AT_DEATH_OR_NOW,batch,SEX_IMPUTED,SEXAGE,PC1,PC2,PC3,PC4,PC5,PC6,PC7,PC8,PC9,PC10
D3_HAEMOLYTICANAEMIA	prs	465.942134	587.919786	2.27E+202	0.428054346	linear	260236	III Diseases of the blood and blood-forming organs and certain disorders involving the immune mechanism (D3_)	Haemolytic anaemias	AGE_AT_DEATH_OR_NOW,batch,SEX_IMPUTED,SEXAGE,PC1,PC2,PC3,PC4,PC5,PC6,PC7,PC8,PC9,PC10
D3_COAGDEF_PURPUR_HAEMORRHAGIC	prs	2350.807014	1514.337002	Inf	0.120575616	linear	260236	III Diseases of the blood and blood-forming organs and certain disorders involving the immune mechanism (D3_)	Coagulation defects, purpura and other haemorrhagic conditions	AGE_AT_DEATH_OR_NOW,batch,SEX_IMPUTED,SEXAGE,PC1,PC2,PC3,PC4,PC5,PC6,PC7,PC8,PC9,PC10
D3_BLOODOTHER	prs	42.35039129	1604.450254	2.46911E+18	0.978941842	linear	260236	III Diseases of the blood and blood-forming organs and certain disorders involving the immune mechanism (D3_)	Other diseases of blood and blood-forming organs	AGE_AT_DEATH_OR_NOW,batch,SEX_IMPUTED,SEXAGE,PC1,PC2,PC3,PC4,PC5,PC6,PC7,PC8,PC9,PC10
D3_IMMUNEMECHANISM	prs	713.7970508	1601.40916	Inf	0.655792236	linear	260236	III Diseases of the blood and blood-forming organs and certain disorders involving the immune mechanism (D3_)	Certain disorders involving the immune mechanism	AGE_AT_DEATH_OR_NOW,batch,SEX_IMPUTED,SEXAGE,PC1,PC2,PC3,PC4,PC5,PC6,PC7,PC8,PC9,PC10
D3_ANAEMIA	prs	27538.50285	8059.291514	Inf	0.000633494	linear	80528	III Diseases of the blood and blood-forming organs and certain disorders involving the immune mechanism (D3_)	Anaemias	AGE_AT_DEATH_OR_NOW,batch,SEX_IMPUTED,SEXAGE,PC1,PC2,PC3,PC4,PC5,PC6,PC7,PC8,PC9,PC10
D3_COAGDEF	prs	64.50210177	500.8153755	1.03E+28	0.897520617	linear	260236	III Diseases of the blood and blood-forming organs and certain disorders involving the immune mechanism (D3_)	Chronic Coagulation defects	AGE_AT_DEATH_OR_NOW,batch,SEX_IMPUTED,SEXAGE,PC1,PC2,PC3,PC4,PC5,PC6,PC7,PC8,PC9,PC10
D3_KELA_IMMUDEF	prs	-381.9360784	312.6073774	1.34E-166	0.221793606	linear	256617	III Diseases of the blood and blood-forming organs and certain disorders involving the immune mechanism (D3_)	Kela reimbursement Agammaglobulinemia (D80-84)	AGE_AT_DEATH_OR_NOW,batch,SEX_IMPUTED,SEXAGE,PC1,PC2,PC3,PC4,PC5,PC6,PC7,PC8,PC9,PC10
E4_OBESITY	prs	4774.315111	2750.162934	Inf	0.082562945	linear	260164	IV Endocrine, nutritional and metabolic diseases (E4_)	Obesity	AGE_AT_DEATH_OR_NOW,batch,SEX_IMPUTED,SEXAGE,PC1,PC2,PC3,PC4,PC5,PC6,PC7,PC8,PC9,PC10
E4_OBESITYCAL	prs	3388.15259	2310.776836	Inf	0.14258424	linear	256503	IV Endocrine, nutritional and metabolic diseases (E4_)	Obesity due to excess calories	AGE_AT_DEATH_OR_NOW,batch,SEX_IMPUTED,SEXAGE,PC1,PC2,PC3,PC4,PC5,PC6,PC7,PC8,PC9,PC10
E4_OBESITYDRUG	prs	634.6464626	331.4491491	4.20E+275	0.055523921	linear	248898	IV Endocrine, nutritional and metabolic diseases (E4_)	Drug-induced obesity	AGE_AT_DEATH_OR_NOW,batch,SEX_IMPUTED,SEXAGE,PC1,PC2,PC3,PC4,PC5,PC6,PC7,PC8,PC9,PC10
E4_OBESITYXTRMALV	prs	249.0168818	657.1133747	1.40E+108	0.704721058	linear	249327	IV Endocrine, nutritional and metabolic diseases (E4_)	Extreme obesity with alveolar hypoventilation	AGE_AT_DEATH_OR_NOW,batch,SEX_IMPUTED,SEXAGE,PC1,PC2,PC3,PC4,PC5,PC6,PC7,PC8,PC9,PC10
E4_OBESITYNAS	prs	3208.422495	2068.242167	Inf	0.120835865	linear	254844	IV Endocrine, nutritional and metabolic diseases (E4_)	Obesity, other/unspecified	AGE_AT_DEATH_OR_NOW,batch,SEX_IMPUTED,SEXAGE,PC1,PC2,PC3,PC4,PC5,PC6,PC7,PC8,PC9,PC10
E4_DM1COMA	prs	-2439.927501	1238.950234	0	0.048914107	linear	216569	IV Endocrine, nutritional and metabolic diseases (E4_)	Type 1 diabetes with coma	AGE_AT_DEATH_OR_NOW,batch,SEX_IMPUTED,SEXAGE,PC1,PC2,PC3,PC4,PC5,PC6,PC7,PC8,PC9,PC10
E4_DM1KETO	prs	-2141.188352	1254.452915	0	0.087847606	linear	216619	IV Endocrine, nutritional and metabolic diseases (E4_)	Type 1 diabetes with ketoacidosis	AGE_AT_DEATH_OR_NOW,batch,SEX_IMPUTED,SEXAGE,PC1,PC2,PC3,PC4,PC5,PC6,PC7,PC8,PC9,PC10
E4_DM1REN	prs	1216.286363	1087.717552	Inf	0.263482594	linear	216186	IV Endocrine, nutritional and metabolic diseases (E4_)	Type 1 diabetes with renal complications	AGE_AT_DEATH_OR_NOW,batch,SEX_IMPUTED,SEXAGE,PC1,PC2,PC3,PC4,PC5,PC6,PC7,PC8,PC9,PC10
E4_DM1OPTH	prs	-1065.495133	1836.27218	0	0.561747299	linear	218659	IV Endocrine, nutritional and metabolic diseases (E4_)	Type 1 diabetes with ophthalmic complications	AGE_AT_DEATH_OR_NOW,batch,SEX_IMPUTED,SEXAGE,PC1,PC2,PC3,PC4,PC5,PC6,PC7,PC8,PC9,PC10
E4_DM1NEU	prs	-411.3350499	859.7014663	2.29E-179	0.63232143	linear	215731	IV Endocrine, nutritional and metabolic diseases (E4_)	Type 1 diabetes with neurological complications	AGE_AT_DEATH_OR_NOW,batch,SEX_IMPUTED,SEXAGE,PC1,PC2,PC3,PC4,PC5,PC6,PC7,PC8,PC9,PC10
E4_DM1PERIPH	prs	894.7078251	679.7261526	Inf	0.188082526	linear	215450	IV Endocrine, nutritional and metabolic diseases (E4_)	Type 1 diabetes with peripheral circulatory complications	AGE_AT_DEATH_OR_NOW,batch,SEX_IMPUTED,SEXAGE,PC1,PC2,PC3,PC4,PC5,PC6,PC7,PC8,PC9,PC10
E4_DM1NASCOMP	prs	-547.5954984	2014.562565	1.52E-238	0.785761788	linear	219446	IV Endocrine, nutritional and metabolic diseases (E4_)	Type 1 diabetes with other specified/multiple/unspecified complications	AGE_AT_DEATH_OR_NOW,batch,SEX_IMPUTED,SEXAGE,PC1,PC2,PC3,PC4,PC5,PC6,PC7,PC8,PC9,PC10
E4_DM2COMA	prs	2018.130373	1691.632385	Inf	0.232867677	linear	218002	IV Endocrine, nutritional and metabolic diseases (E4_)	Type 2 diabetes with coma	AGE_AT_DEATH_OR_NOW,batch,SEX_IMPUTED,SEXAGE,PC1,PC2,PC3,PC4,PC5,PC6,PC7,PC8,PC9,PC10
E4_DM2KETO	prs	17.17290953	668.7745537	28714406.57	0.979514056	linear	215435	IV Endocrine, nutritional and metabolic diseases (E4_)	Type 2 diabetes with ketoacidosis	AGE_AT_DEATH_OR_NOW,batch,SEX_IMPUTED,SEXAGE,PC1,PC2,PC3,PC4,PC5,PC6,PC7,PC8,PC9,PC10
E4_DM2REN	prs	1934.33694	1253.725838	Inf	0.122863598	linear	216596	IV Endocrine, nutritional and metabolic diseases (E4_)	Type 2 diabetes with renal complications	AGE_AT_DEATH_OR_NOW,batch,SEX_IMPUTED,SEXAGE,PC1,PC2,PC3,PC4,PC5,PC6,PC7,PC8,PC9,PC10
E4_DM2OPTH	prs	629.2151241	1567.324554	1.84E+273	0.688083282	linear	217549	IV Endocrine, nutritional and metabolic diseases (E4_)	Type 2 diabetes with ophthalmic complications	AGE_AT_DEATH_OR_NOW,batch,SEX_IMPUTED,SEXAGE,PC1,PC2,PC3,PC4,PC5,PC6,PC7,PC8,PC9,PC10
E4_DM2NEU	prs	-809.3589866	1048.940972	0	0.440354403	linear	216104	IV Endocrine, nutritional and metabolic diseases (E4_)	Type 2 diabetes with neurological complications	AGE_AT_DEATH_OR_NOW,batch,SEX_IMPUTED,SEXAGE,PC1,PC2,PC3,PC4,PC5,PC6,PC7,PC8,PC9,PC10
E4_DM2PERIPH	prs	1818.477984	1136.590451	Inf	0.109613071	linear	216305	IV Endocrine, nutritional and metabolic diseases (E4_)	Type 2 diabetes with peripheral circulatory complications	AGE_AT_DEATH_OR_NOW,batch,SEX_IMPUTED,SEXAGE,PC1,PC2,PC3,PC4,PC5,PC6,PC7,PC8,PC9,PC10
E4_DM2NASCOMP	prs	4304.810379	4369.849183	Inf	0.32456784	linear	245094	IV Endocrine, nutritional and metabolic diseases (E4_)	Type 2 diabetes with other specified/multiple/unspecified complications	AGE_AT_DEATH_OR_NOW,batch,SEX_IMPUTED,SEXAGE,PC1,PC2,PC3,PC4,PC5,PC6,PC7,PC8,PC9,PC10
E4_DMNAS	prs	-1669.937022	2100.12342	0	0.426520497	linear	219768	IV Endocrine, nutritional and metabolic diseases (E4_)	Unspecified diabetes	AGE_AT_DEATH_OR_NOW,batch,SEX_IMPUTED,SEXAGE,PC1,PC2,PC3,PC4,PC5,PC6,PC7,PC8,PC9,PC10
E4_DMNASCOMA	prs	380.7648407	318.5391577	2.31E+165	0.231952785	linear	215091	IV Endocrine, nutritional and metabolic diseases (E4_)	Unspecified diabetes with coma	AGE_AT_DEATH_OR_NOW,batch,SEX_IMPUTED,SEXAGE,PC1,PC2,PC3,PC4,PC5,PC6,PC7,PC8,PC9,PC10
E4_DMNASKETO	prs	341.2897979	380.8953945	1.66E+148	0.370243216	linear	215134	IV Endocrine, nutritional and metabolic diseases (E4_)	Unspecified diabetes with ketoacidosis	AGE_AT_DEATH_OR_NOW,batch,SEX_IMPUTED,SEXAGE,PC1,PC2,PC3,PC4,PC5,PC6,PC7,PC8,PC9,PC10
E4_DMNASNEU	prs	-80.45248129	284.9824265	1.15E-35	0.777708532	linear	215071	IV Endocrine, nutritional and metabolic diseases (E4_)	Unspecified diabetes with neurological complications	AGE_AT_DEATH_OR_NOW,batch,SEX_IMPUTED,SEXAGE,PC1,PC2,PC3,PC4,PC5,PC6,PC7,PC8,PC9,PC10
E4_DMNASOTHCOMP	prs	600.8761283	295.4232584	9.06E+260	0.041957865	linear	215077	IV Endocrine, nutritional and metabolic diseases (E4_)	Unspecified diabetes with other specified complications	AGE_AT_DEATH_OR_NOW,batch,SEX_IMPUTED,SEXAGE,PC1,PC2,PC3,PC4,PC5,PC6,PC7,PC8,PC9,PC10
E4_DMNASNASCOMP	prs	492.937806	809.3501887	1.20E+214	0.542489423	linear	215642	IV Endocrine, nutritional and metabolic diseases (E4_)	Unspecified diabetes with multiple/unspecified complications	AGE_AT_DEATH_OR_NOW,batch,SEX_IMPUTED,SEXAGE,PC1,PC2,PC3,PC4,PC5,PC6,PC7,PC8,PC9,PC10
E4_DMNASNOCOMP	prs	-1931.36474	1244.483151	0	0.120677743	linear	216557	IV Endocrine, nutritional and metabolic diseases (E4_)	Unspecified diabetes without complications	AGE_AT_DEATH_OR_NOW,batch,SEX_IMPUTED,SEXAGE,PC1,PC2,PC3,PC4,PC5,PC6,PC7,PC8,PC9,PC10
E4_THYROID	prs	4635.5225	4610.388186	Inf	0.314680346	linear	260236	IV Endocrine, nutritional and metabolic diseases (E4_)	Disorders of the thyroid gland	AGE_AT_DEATH_OR_NOW,batch,SEX_IMPUTED,SEXAGE,PC1,PC2,PC3,PC4,PC5,PC6,PC7,PC8,PC9,PC10
E4_CONGEIOD	prs	445.5867014	700.7370904	3.28E+193	0.524853433	linear	222324	IV Endocrine, nutritional and metabolic diseases (E4_)	Congenital iodine-deficiency syndrome/hypothyroidism	AGE_AT_DEATH_OR_NOW,batch,SEX_IMPUTED,SEXAGE,PC1,PC2,PC3,PC4,PC5,PC6,PC7,PC8,PC9,PC10
E4_HYTHYSUBS	prs	419.7028511	357.5025757	1.88E+182	0.240402082	linear	221940	IV Endocrine, nutritional and metabolic diseases (E4_)	Hypothyroidism due to medicaments and other exogenous substances	AGE_AT_DEATH_OR_NOW,batch,SEX_IMPUTED,SEXAGE,PC1,PC2,PC3,PC4,PC5,PC6,PC7,PC8,PC9,PC10
E4_HYTHYPOSTINF	prs	-321.5181843	329.7807646	2.33E-140	0.32958849	linear	221920	IV Endocrine, nutritional and metabolic diseases (E4_)	Postinfectious hypothyroidism	AGE_AT_DEATH_OR_NOW,batch,SEX_IMPUTED,SEXAGE,PC1,PC2,PC3,PC4,PC5,PC6,PC7,PC8,PC9,PC10
E4_HYTHYNAS	prs	6436.930144	4420.189412	Inf	0.145322923	linear	254677	IV Endocrine, nutritional and metabolic diseases (E4_)	Hypothyroidism, other/unspecified	AGE_AT_DEATH_OR_NOW,batch,SEX_IMPUTED,SEXAGE,PC1,PC2,PC3,PC4,PC5,PC6,PC7,PC8,PC9,PC10
E4_GOITREDIFF	prs	1098.72667	741.4376909	Inf	0.138371856	linear	222387	IV Endocrine, nutritional and metabolic diseases (E4_)	Nontoxic diffuse goitre	AGE_AT_DEATH_OR_NOW,batch,SEX_IMPUTED,SEXAGE,PC1,PC2,PC3,PC4,PC5,PC6,PC7,PC8,PC9,PC10
E4_GOITRENOD	prs	1354.48095	1123.03055	Inf	0.227782341	linear	223155	IV Endocrine, nutritional and metabolic diseases (E4_)	Nontoxic single thyroid nodule	AGE_AT_DEATH_OR_NOW,batch,SEX_IMPUTED,SEXAGE,PC1,PC2,PC3,PC4,PC5,PC6,PC7,PC8,PC9,PC10
E4_GOITREMULTINOD	prs	-717.8080862	1903.80931	0.00E+00	0.706145863	linear	225902	IV Endocrine, nutritional and metabolic diseases (E4_)	Nontoxic multinodular goitre	AGE_AT_DEATH_OR_NOW,batch,SEX_IMPUTED,SEXAGE,PC1,PC2,PC3,PC4,PC5,PC6,PC7,PC8,PC9,PC10
E4_GOITRENAS	prs	182.1856199	1188.875438	1.32E+79	0.878207596	linear	223325	IV Endocrine, nutritional and metabolic diseases (E4_)	Other and/or unspecified nontoxic goitre	AGE_AT_DEATH_OR_NOW,batch,SEX_IMPUTED,SEXAGE,PC1,PC2,PC3,PC4,PC5,PC6,PC7,PC8,PC9,PC10
E4_THYTOXGOITDIF	prs	-3223.359612	1593.504585	0	0.043093755	linear	224584	IV Endocrine, nutritional and metabolic diseases (E4_)	Thyrotoxicosis with diffuse goitre	AGE_AT_DEATH_OR_NOW,batch,SEX_IMPUTED,SEXAGE,PC1,PC2,PC3,PC4,PC5,PC6,PC7,PC8,PC9,PC10
AUTOIMMUNE_HYPERTHYROIDISM	prs	-1638.42567	1136.55163	0	0.149423526	linear	204532	IV Endocrine, nutritional and metabolic diseases (E4_)	Autoimmune hyperthyroidism	AGE_AT_DEATH_OR_NOW,batch,SEX_IMPUTED,SEXAGE,PC1,PC2,PC3,PC4,PC5,PC6,PC7,PC8,PC9,PC10
E4_THYTOXNOD	prs	26.09853917	313.1539641	2.15999E+11	0.93358053	linear	255230	IV Endocrine, nutritional and metabolic diseases (E4_)	Thyrotoxicosis with toxic single thyroid nodule	AGE_AT_DEATH_OR_NOW,batch,SEX_IMPUTED,SEXAGE,PC1,PC2,PC3,PC4,PC5,PC6,PC7,PC8,PC9,PC10
E4_THYTOXGOITMULT	prs	-196.4013578	822.398991	5.06E-86	0.811249095	linear	256045	IV Endocrine, nutritional and metabolic diseases (E4_)	Thyrotoxicosis with toxic multinodular goitre	AGE_AT_DEATH_OR_NOW,batch,SEX_IMPUTED,SEXAGE,PC1,PC2,PC3,PC4,PC5,PC6,PC7,PC8,PC9,PC10
E4_THYROIDITSUBAC	prs	-342.2987057	687.2413936	2.20E-149	0.618430701	linear	222304	IV Endocrine, nutritional and metabolic diseases (E4_)	Subacute thyroiditis	AGE_AT_DEATH_OR_NOW,batch,SEX_IMPUTED,SEXAGE,PC1,PC2,PC3,PC4,PC5,PC6,PC7,PC8,PC9,PC10
E4_THYROIDITAUTOIM	prs	-833.1780822	535.1259275	0	0.119477673	linear	222107	IV Endocrine, nutritional and metabolic diseases (E4_)	Autoimmune thyroiditis	AGE_AT_DEATH_OR_NOW,batch,SEX_IMPUTED,SEXAGE,PC1,PC2,PC3,PC4,PC5,PC6,PC7,PC8,PC9,PC10
E4_THYROIDITNAS	prs	-190.4446004	495.7398278	1.95E-83	0.700858455	linear	222064	IV Endocrine, nutritional and metabolic diseases (E4_)	Thyroiditis, unspecified	AGE_AT_DEATH_OR_NOW,batch,SEX_IMPUTED,SEXAGE,PC1,PC2,PC3,PC4,PC5,PC6,PC7,PC8,PC9,PC10
E4_THYROIDNASOTH	prs	501.6874044	423.309602	7.59E+217	0.235957519	linear	221994	IV Endocrine, nutritional and metabolic diseases (E4_)	Disorder of thyroid, unspecified	AGE_AT_DEATH_OR_NOW,batch,SEX_IMPUTED,SEXAGE,PC1,PC2,PC3,PC4,PC5,PC6,PC7,PC8,PC9,PC10
E4_GLUCOPANCREAS	prs	-1011.023973	1050.742213	0	0.335950131	linear	260236	IV Endocrine, nutritional and metabolic diseases (E4_)	Other disorders of glucose regulation and pancreatic internal secretion	AGE_AT_DEATH_OR_NOW,batch,SEX_IMPUTED,SEXAGE,PC1,PC2,PC3,PC4,PC5,PC6,PC7,PC8,PC9,PC10
E4_HYPOCOMA	prs	-5.703380783	242.7490479	0.003334673	0.981255472	linear	258713	IV Endocrine, nutritional and metabolic diseases (E4_)	Nondiabetic hypoglycaemic coma	AGE_AT_DEATH_OR_NOW,batch,SEX_IMPUTED,SEXAGE,PC1,PC2,PC3,PC4,PC5,PC6,PC7,PC8,PC9,PC10
E4_HYPODRUG	prs	-793.5747315	439.4271406	0	0.070930409	linear	258905	IV Endocrine, nutritional and metabolic diseases (E4_)	Drug-induced hypoglycaemia without coma	AGE_AT_DEATH_OR_NOW,batch,SEX_IMPUTED,SEXAGE,PC1,PC2,PC3,PC4,PC5,PC6,PC7,PC8,PC9,PC10
E4_PANCSECNAS	prs	263.8019255	297.3448553	3.70E+114	0.374976457	linear	258755	IV Endocrine, nutritional and metabolic diseases (E4_)	Disorder of pancreatic internal secretion, other and/or unspecified	AGE_AT_DEATH_OR_NOW,batch,SEX_IMPUTED,SEXAGE,PC1,PC2,PC3,PC4,PC5,PC6,PC7,PC8,PC9,PC10
E4_ENDOGLAND	prs	3969.805604	2499.449693	Inf	0.112226094	linear	260236	IV Endocrine, nutritional and metabolic diseases (E4_)	Disorders of other endocrine glands	AGE_AT_DEATH_OR_NOW,batch,SEX_IMPUTED,SEXAGE,PC1,PC2,PC3,PC4,PC5,PC6,PC7,PC8,PC9,PC10
E4_PARATHYRO	prs	1235.813235	1700.644999	Inf	0.467426809	linear	254951	IV Endocrine, nutritional and metabolic diseases (E4_)	Disorders of parathyroid gland	AGE_AT_DEATH_OR_NOW,batch,SEX_IMPUTED,SEXAGE,PC1,PC2,PC3,PC4,PC5,PC6,PC7,PC8,PC9,PC10
E4_HYPOPARA	prs	335.1278135	675.9141748	3.50E+145	0.620025973	linear	251435	IV Endocrine, nutritional and metabolic diseases (E4_)	Hypoparathyroidism	AGE_AT_DEATH_OR_NOW,batch,SEX_IMPUTED,SEXAGE,PC1,PC2,PC3,PC4,PC5,PC6,PC7,PC8,PC9,PC10
E4_HYPERPARA	prs	1297.330245	1593.732013	Inf	0.415634072	linear	254421	IV Endocrine, nutritional and metabolic diseases (E4_)	Hyperparathyroidism	AGE_AT_DEATH_OR_NOW,batch,SEX_IMPUTED,SEXAGE,PC1,PC2,PC3,PC4,PC5,PC6,PC7,PC8,PC9,PC10
E4_PARANAS	prs	158.4088095	310.1472071	6.25E+68	0.609524037	linear	250947	IV Endocrine, nutritional and metabolic diseases (E4_)	Disorders of parathyroid gland, other and/or unspecified	AGE_AT_DEATH_OR_NOW,batch,SEX_IMPUTED,SEXAGE,PC1,PC2,PC3,PC4,PC5,PC6,PC7,PC8,PC9,PC10
E4_HYPERPIT	prs	228.8196138	842.9976563	2.37E+99	0.786056211	linear	251783	IV Endocrine, nutritional and metabolic diseases (E4_)	Hyperfunction of pituitary gland	AGE_AT_DEATH_OR_NOW,batch,SEX_IMPUTED,SEXAGE,PC1,PC2,PC3,PC4,PC5,PC6,PC7,PC8,PC9,PC10
E4_ACROMEG	prs	496.8340667	311.4357823	5.92E+215	0.110646021	linear	250948	IV Endocrine, nutritional and metabolic diseases (E4_)	Acromegaly and pituitary gigantism	AGE_AT_DEATH_OR_NOW,batch,SEX_IMPUTED,SEXAGE,PC1,PC2,PC3,PC4,PC5,PC6,PC7,PC8,PC9,PC10
E4_HYPERPRO	prs	-345.754537	710.3146065	6.93E-151	0.626427049	linear	251501	IV Endocrine, nutritional and metabolic diseases (E4_)	Hyperprolactinaemia	AGE_AT_DEATH_OR_NOW,batch,SEX_IMPUTED,SEXAGE,PC1,PC2,PC3,PC4,PC5,PC6,PC7,PC8,PC9,PC10
E4_PRECOXCENTPUB	prs	347.9970091	295.4216341	1.36E+151	0.238810781	linear	250935	IV Endocrine, nutritional and metabolic diseases (E4_)	Precocious central puberty	AGE_AT_DEATH_OR_NOW,batch,SEX_IMPUTED,SEXAGE,PC1,PC2,PC3,PC4,PC5,PC6,PC7,PC8,PC9,PC10
E4_HYPOPIT	prs	947.2528695	893.0619345	Inf	0.288836402	linear	251903	IV Endocrine, nutritional and metabolic diseases (E4_)	Hypopituitarism	AGE_AT_DEATH_OR_NOW,batch,SEX_IMPUTED,SEXAGE,PC1,PC2,PC3,PC4,PC5,PC6,PC7,PC8,PC9,PC10
E4_DIABINSIPIDUS	prs	-417.3958471	356.0238723	5.34E-182	0.241044985	linear	250988	IV Endocrine, nutritional and metabolic diseases (E4_)	Diabetes insipidus	AGE_AT_DEATH_OR_NOW,batch,SEX_IMPUTED,SEXAGE,PC1,PC2,PC3,PC4,PC5,PC6,PC7,PC8,PC9,PC10
E4_PITUDISNAS	prs	26.29842316	263.5066645	2.63791E+11	0.920501808	linear	250911	IV Endocrine, nutritional and metabolic diseases (E4_)	Disorders of pituitary gland, other and/or unspecified	AGE_AT_DEATH_OR_NOW,batch,SEX_IMPUTED,SEXAGE,PC1,PC2,PC3,PC4,PC5,PC6,PC7,PC8,PC9,PC10
E4_CUSHING	prs	71.34557601	383.217347	9.66E+30	0.852307502	linear	251015	IV Endocrine, nutritional and metabolic diseases (E4_)	Cushing syndrome	AGE_AT_DEATH_OR_NOW,batch,SEX_IMPUTED,SEXAGE,PC1,PC2,PC3,PC4,PC5,PC6,PC7,PC8,PC9,PC10
E4_ADRENOGEN	prs	191.7088252	245.9546226	1.81E+83	0.435716626	linear	250899	IV Endocrine, nutritional and metabolic diseases (E4_)	Adrenogenital disorders	AGE_AT_DEATH_OR_NOW,batch,SEX_IMPUTED,SEXAGE,PC1,PC2,PC3,PC4,PC5,PC6,PC7,PC8,PC9,PC10
E4_HYPERALDO	prs	-89.54385958	562.0358731	1.29E-39	0.873416466	linear	251243	IV Endocrine, nutritional and metabolic diseases (E4_)	Hyperaldosteronism	AGE_AT_DEATH_OR_NOW,batch,SEX_IMPUTED,SEXAGE,PC1,PC2,PC3,PC4,PC5,PC6,PC7,PC8,PC9,PC10
E4_ADREACT	prs	14.4092225	264.8591564	1810697.155	0.956613862	linear	250912	IV Endocrine, nutritional and metabolic diseases (E4_)	Other adrenocortical overactivity	AGE_AT_DEATH_OR_NOW,batch,SEX_IMPUTED,SEXAGE,PC1,PC2,PC3,PC4,PC5,PC6,PC7,PC8,PC9,PC10
E4_ADDISON	prs	473.8109314	627.8317237	5.94E+205	0.450442782	linear	251349	IV Endocrine, nutritional and metabolic diseases (E4_)	Adrenocortical insufficiency	AGE_AT_DEATH_OR_NOW,batch,SEX_IMPUTED,SEXAGE,PC1,PC2,PC3,PC4,PC5,PC6,PC7,PC8,PC9,PC10
E4_OVARDYS	prs	1320.079435	1622.988441	Inf	0.416011092	linear	141642	IV Endocrine, nutritional and metabolic diseases (E4_)	Ovarian dysfunction	AGE_AT_DEATH_OR_NOW,batch,SEX_IMPUTED,SEXAGE,PC1,PC2,PC3,PC4,PC5,PC6,PC7,PC8,PC9,PC10
E4_PCOS	prs	392.1578377	1364.6215	2.05E+170	0.773825772	linear	141304	IV Endocrine, nutritional and metabolic diseases (E4_)	Polycystic ovarian syndrome	AGE_AT_DEATH_OR_NOW,batch,SEX_IMPUTED,SEXAGE,PC1,PC2,PC3,PC4,PC5,PC6,PC7,PC8,PC9,PC10
E4_OVARFAIL	prs	1138.054002	795.9989151	Inf	0.152800183	linear	140774	IV Endocrine, nutritional and metabolic diseases (E4_)	Primary ovarian failure	AGE_AT_DEATH_OR_NOW,batch,SEX_IMPUTED,SEXAGE,PC1,PC2,PC3,PC4,PC5,PC6,PC7,PC8,PC9,PC10
E4_TESTICHYPO	prs	969.515583	1090.064989	Inf	0.373784274	linear	110622	IV Endocrine, nutritional and metabolic diseases (E4_)	Testicular hypofunction	AGE_AT_DEATH_OR_NOW,batch,SEX_IMPUTED,SEXAGE,PC1,PC2,PC3,PC4,PC5,PC6,PC7,PC8,PC9,PC10
E4_DISPUB	prs	-651.0228987	437.7865732	1.84E-283	0.136995397	linear	251076	IV Endocrine, nutritional and metabolic diseases (E4_)	Disorders of puberty	AGE_AT_DEATH_OR_NOW,batch,SEX_IMPUTED,SEXAGE,PC1,PC2,PC3,PC4,PC5,PC6,PC7,PC8,PC9,PC10
E4_DELPUB	prs	-135.0035261	320.5811928	2.34E-59	0.673666966	linear	250956	IV Endocrine, nutritional and metabolic diseases (E4_)	Delayed puberty	AGE_AT_DEATH_OR_NOW,batch,SEX_IMPUTED,SEXAGE,PC1,PC2,PC3,PC4,PC5,PC6,PC7,PC8,PC9,PC10
E4_ENDODIS	prs	1815.001772	844.2134849	Inf	0.031561526	linear	251789	IV Endocrine, nutritional and metabolic diseases (E4_)	Other endocrine disorders	AGE_AT_DEATH_OR_NOW,batch,SEX_IMPUTED,SEXAGE,PC1,PC2,PC3,PC4,PC5,PC6,PC7,PC8,PC9,PC10
E4_CARCISDR	prs	821.6071336	370.3047555	Inf	0.026505831	linear	251002	IV Endocrine, nutritional and metabolic diseases (E4_)	Carcinoid syndrome	AGE_AT_DEATH_OR_NOW,batch,SEX_IMPUTED,SEXAGE,PC1,PC2,PC3,PC4,PC5,PC6,PC7,PC8,PC9,PC10
E4_SHORT	prs	945.8957912	499.5579796	Inf	0.058297143	linear	251157	IV Endocrine, nutritional and metabolic diseases (E4_)	Short stature, not elsewhere classified	AGE_AT_DEATH_OR_NOW,batch,SEX_IMPUTED,SEXAGE,PC1,PC2,PC3,PC4,PC5,PC6,PC7,PC8,PC9,PC10
E4_ENDODISNAS	prs	-57.53118958	522.8355135	1.03E-25	0.912380213	linear	251187	IV Endocrine, nutritional and metabolic diseases (E4_)	Endocrine disorders, other/unspecified	AGE_AT_DEATH_OR_NOW,batch,SEX_IMPUTED,SEXAGE,PC1,PC2,PC3,PC4,PC5,PC6,PC7,PC8,PC9,PC10
E4_MALNUTRITION	prs	-469.4800306	400.2094356	1.28E-204	0.24076245	linear	260236	IV Endocrine, nutritional and metabolic diseases (E4_)	Malnutrition	AGE_AT_DEATH_OR_NOW,batch,SEX_IMPUTED,SEXAGE,PC1,PC2,PC3,PC4,PC5,PC6,PC7,PC8,PC9,PC10
E4_PROTMALMODMILD	prs	-543.319741	260.8848737	1.09E-236	0.037288358	linear	260103	IV Endocrine, nutritional and metabolic diseases (E4_)	Protein-energy malnutrition of moderate and mild degree	AGE_AT_DEATH_OR_NOW,batch,SEX_IMPUTED,SEXAGE,PC1,PC2,PC3,PC4,PC5,PC6,PC7,PC8,PC9,PC10
E4_THIA_DEF	prs	382.2163486	264.4929549	9.87E+165	0.148433631	linear	248476	IV Endocrine, nutritional and metabolic diseases (E4_)	Thiamine deficiency	AGE_AT_DEATH_OR_NOW,batch,SEX_IMPUTED,SEXAGE,PC1,PC2,PC3,PC4,PC5,PC6,PC7,PC8,PC9,PC10
E4_VIT_B_DEF	prs	444.2413626	522.3364445	8.54E+192	0.395054133	linear	248744	IV Endocrine, nutritional and metabolic diseases (E4_)	Deficiency of other B group vitamins	AGE_AT_DEATH_OR_NOW,batch,SEX_IMPUTED,SEXAGE,PC1,PC2,PC3,PC4,PC5,PC6,PC7,PC8,PC9,PC10
E4_VIT_D_DEF	prs	921.1441639	404.0463704	Inf	0.022620507	linear	248599	IV Endocrine, nutritional and metabolic diseases (E4_)	Vitamin D deficiency	AGE_AT_DEATH_OR_NOW,batch,SEX_IMPUTED,SEXAGE,PC1,PC2,PC3,PC4,PC5,PC6,PC7,PC8,PC9,PC10
E4_NUTRI_DEF_NAS	prs	-59.84681618	327.3877276	1.02E-26	0.854954284	linear	248525	IV Endocrine, nutritional and metabolic diseases (E4_)	Other specified/unspecified nutritional deficiencies	AGE_AT_DEATH_OR_NOW,batch,SEX_IMPUTED,SEXAGE,PC1,PC2,PC3,PC4,PC5,PC6,PC7,PC8,PC9,PC10
E4_METABOLIA	prs	7447.813334	4107.26254	Inf	0.06978243	linear	260236	IV Endocrine, nutritional and metabolic diseases (E4_)	Metabolic disorders	AGE_AT_DEATH_OR_NOW,batch,SEX_IMPUTED,SEXAGE,PC1,PC2,PC3,PC4,PC5,PC6,PC7,PC8,PC9,PC10
E4_LACTONAS	prs	497.0407577	641.2410992	7.28E+215	0.438267743	linear	231750	IV Endocrine, nutritional and metabolic diseases (E4_)	Lactose intolerance, other/unspecified	AGE_AT_DEATH_OR_NOW,batch,SEX_IMPUTED,SEXAGE,PC1,PC2,PC3,PC4,PC5,PC6,PC7,PC8,PC9,PC10
E4_LIPOPROT	prs	5464.228573	3604.526108	Inf	0.129536956	linear	251427	IV Endocrine, nutritional and metabolic diseases (E4_)	Disorders of lipoprotein metabolism and other lipidaemias	AGE_AT_DEATH_OR_NOW,batch,SEX_IMPUTED,SEXAGE,PC1,PC2,PC3,PC4,PC5,PC6,PC7,PC8,PC9,PC10
E4_HYPERCHOL	prs	2640.236725	3061.51045	Inf	0.388470064	linear	244371	IV Endocrine, nutritional and metabolic diseases (E4_)	Pure hypercholesterolaemia	AGE_AT_DEATH_OR_NOW,batch,SEX_IMPUTED,SEXAGE,PC1,PC2,PC3,PC4,PC5,PC6,PC7,PC8,PC9,PC10
E4_HYPERGLYCER	prs	65.79338719	518.1324998	3.75E+28	0.898954929	linear	231586	IV Endocrine, nutritional and metabolic diseases (E4_)	Pure hyperglyceridaemia	AGE_AT_DEATH_OR_NOW,batch,SEX_IMPUTED,SEXAGE,PC1,PC2,PC3,PC4,PC5,PC6,PC7,PC8,PC9,PC10
E4_HYPERLIPMIX	prs	741.8391174	760.3134836	Inf	0.329213354	linear	231944	IV Endocrine, nutritional and metabolic diseases (E4_)	Mixed hyperlipidaemia	AGE_AT_DEATH_OR_NOW,batch,SEX_IMPUTED,SEXAGE,PC1,PC2,PC3,PC4,PC5,PC6,PC7,PC8,PC9,PC10
E4_HYPERLIPNAS	prs	3005.927722	2271.56324	Inf	0.185741574	linear	237852	IV Endocrine, nutritional and metabolic diseases (E4_)	Hyperlipidaemia, other/unspecified	AGE_AT_DEATH_OR_NOW,batch,SEX_IMPUTED,SEXAGE,PC1,PC2,PC3,PC4,PC5,PC6,PC7,PC8,PC9,PC10
E4_LIPOPROTNAS	prs	3208.922644	1419.626243	Inf	0.023797376	linear	233676	IV Endocrine, nutritional and metabolic diseases (E4_)	Disorder of lipoprotein metabolism, unspecified	AGE_AT_DEATH_OR_NOW,batch,SEX_IMPUTED,SEXAGE,PC1,PC2,PC3,PC4,PC5,PC6,PC7,PC8,PC9,PC10
E4_PORBILIR	prs	449.5183112	397.2283639	1.67E+195	0.257788254	linear	231459	IV Endocrine, nutritional and metabolic diseases (E4_)	Disorders of porphyrin and bilirubin metabolism	AGE_AT_DEATH_OR_NOW,batch,SEX_IMPUTED,SEXAGE,PC1,PC2,PC3,PC4,PC5,PC6,PC7,PC8,PC9,PC10
E4_GILBERT	prs	766.1017183	312.0652028	Inf	0.014091495	linear	231390	IV Endocrine, nutritional and metabolic diseases (E4_)	Gilbert syndrome	AGE_AT_DEATH_OR_NOW,batch,SEX_IMPUTED,SEXAGE,PC1,PC2,PC3,PC4,PC5,PC6,PC7,PC8,PC9,PC10
E4_MINERAL_MET	prs	-326.5016225	998.9773005	1.59E-142	0.743792317	linear	232434	IV Endocrine, nutritional and metabolic diseases (E4_)	Disorders of mineral metabolism	AGE_AT_DEATH_OR_NOW,batch,SEX_IMPUTED,SEXAGE,PC1,PC2,PC3,PC4,PC5,PC6,PC7,PC8,PC9,PC10
E4_IRON_MET	prs	-241.4513597	387.1331746	1.38E-105	0.532831348	linear	231450	IV Endocrine, nutritional and metabolic diseases (E4_)	Disorders of iron metabolism	AGE_AT_DEATH_OR_NOW,batch,SEX_IMPUTED,SEXAGE,PC1,PC2,PC3,PC4,PC5,PC6,PC7,PC8,PC9,PC10
E4_AMYLNAS	prs	-628.7171392	450.6482989	8.95E-274	0.162975185	linear	231511	IV Endocrine, nutritional and metabolic diseases (E4_)	Amyloidosis, other/unspecified	AGE_AT_DEATH_OR_NOW,batch,SEX_IMPUTED,SEXAGE,PC1,PC2,PC3,PC4,PC5,PC6,PC7,PC8,PC9,PC10
E4_VOLUME	prs	221.0091571	1068.325674	9.62E+95	0.836108186	linear	232608	IV Endocrine, nutritional and metabolic diseases (E4_)	Volume depletion	AGE_AT_DEATH_OR_NOW,batch,SEX_IMPUTED,SEXAGE,PC1,PC2,PC3,PC4,PC5,PC6,PC7,PC8,PC9,PC10
E4_FLUIDELECTRO	prs	1957.153453	2049.496445	Inf	0.339607211	linear	236476	IV Endocrine, nutritional and metabolic diseases (E4_)	Other disorders of fluid, electrolyte and acid-base balance	AGE_AT_DEATH_OR_NOW,batch,SEX_IMPUTED,SEXAGE,PC1,PC2,PC3,PC4,PC5,PC6,PC7,PC8,PC9,PC10
E4_HYPEROSMHNAT	prs	22.51889372	403.5920144	6023255420	0.955504224	linear	231465	IV Endocrine, nutritional and metabolic diseases (E4_)	Hyperosmolality and hypernatraemia	AGE_AT_DEATH_OR_NOW,batch,SEX_IMPUTED,SEXAGE,PC1,PC2,PC3,PC4,PC5,PC6,PC7,PC8,PC9,PC10
E4_HYPOOSMNAT	prs	426.4516256	1528.767249	1.61E+185	0.780282438	linear	234068	IV Endocrine, nutritional and metabolic diseases (E4_)	Hypo-osmolality and hyponatraemia	AGE_AT_DEATH_OR_NOW,batch,SEX_IMPUTED,SEXAGE,PC1,PC2,PC3,PC4,PC5,PC6,PC7,PC8,PC9,PC10
E4_ACIDOSIS	prs	-292.1027773	468.1446109	1.38E-127	0.5326555	linear	231530	IV Endocrine, nutritional and metabolic diseases (E4_)	Acidosis	AGE_AT_DEATH_OR_NOW,batch,SEX_IMPUTED,SEXAGE,PC1,PC2,PC3,PC4,PC5,PC6,PC7,PC8,PC9,PC10
E4_HYPERKALAEMIA	prs	749.5262241	794.3908509	Inf	0.34541432	linear	232007	IV Endocrine, nutritional and metabolic diseases (E4_)	Hyperkalaemia	AGE_AT_DEATH_OR_NOW,batch,SEX_IMPUTED,SEXAGE,PC1,PC2,PC3,PC4,PC5,PC6,PC7,PC8,PC9,PC10
E4_HYPOKALAEMIA	prs	757.161821	1221.231197	Inf	0.535259214	linear	233022	IV Endocrine, nutritional and metabolic diseases (E4_)	Hypokalaemia	AGE_AT_DEATH_OR_NOW,batch,SEX_IMPUTED,SEXAGE,PC1,PC2,PC3,PC4,PC5,PC6,PC7,PC8,PC9,PC10
E4_FLUIDELECTRONAS	prs	151.8036854	345.3100538	8.46E+65	0.660215953	linear	231415	IV Endocrine, nutritional and metabolic diseases (E4_)	Other disorders of electrolyte and fluid balance, not elsewhere classified	AGE_AT_DEATH_OR_NOW,batch,SEX_IMPUTED,SEXAGE,PC1,PC2,PC3,PC4,PC5,PC6,PC7,PC8,PC9,PC10
E4_PLASMAPROT	prs	-8.620380568	294.7309562	0.000180392	0.976666582	linear	231378	IV Endocrine, nutritional and metabolic diseases (E4_)	Disorders of plasma-protein metabolism, not elsewhere classified	AGE_AT_DEATH_OR_NOW,batch,SEX_IMPUTED,SEXAGE,PC1,PC2,PC3,PC4,PC5,PC6,PC7,PC8,PC9,PC10
E4_ENDOMETPOSTOP	prs	738.1846684	1254.70772	Inf	0.556310059	linear	233120	IV Endocrine, nutritional and metabolic diseases (E4_)	Postprocedural endocrine and metabolic disorders, not elsewhere classified	AGE_AT_DEATH_OR_NOW,batch,SEX_IMPUTED,SEXAGE,PC1,PC2,PC3,PC4,PC5,PC6,PC7,PC8,PC9,PC10
E4_HYPERPRO_ADVERSE	prs	-47.20596991	272.4544254	3.15E-21	0.862445709	linear	260236	IV Endocrine, nutritional and metabolic diseases (E4_)	Hyperprolactinaemia, drug-induced	AGE_AT_DEATH_OR_NOW,batch,SEX_IMPUTED,SEXAGE,PC1,PC2,PC3,PC4,PC5,PC6,PC7,PC8,PC9,PC10
DRUGADVERS_ADRENOCORTICAL_INSUFFICIENCY	prs	621.4657273	375.1896955	7.93E+269	0.09764123	linear	260236	IV Endocrine, nutritional and metabolic diseases (E4_)	Drug-induced adrenocortical insufficiency	AGE_AT_DEATH_OR_NOW,batch,SEX_IMPUTED,SEXAGE,PC1,PC2,PC3,PC4,PC5,PC6,PC7,PC8,PC9,PC10
E4_HYTHY_AI_STRICT	prs	11088.62107	4493.532944	Inf	0.013599724	linear	235061	IV Endocrine, nutritional and metabolic diseases (E4_)	Hypothyroidism, strict autoimmune	AGE_AT_DEATH_OR_NOW,batch,SEX_IMPUTED,SEXAGE,PC1,PC2,PC3,PC4,PC5,PC6,PC7,PC8,PC9,PC10
VIT_DEF	prs	1478.076793	766.8151001	Inf	0.053911878	linear	249164	IV Endocrine, nutritional and metabolic diseases (E4_)	Vitamin deficiency	AGE_AT_DEATH_OR_NOW,batch,SEX_IMPUTED,SEXAGE,PC1,PC2,PC3,PC4,PC5,PC6,PC7,PC8,PC9,PC10
HYPOTHY_REIMB	prs	10700.72786	7150.637754	Inf	0.134535019	linear	73973	IV Endocrine, nutritional and metabolic diseases (E4_)	Hypothyroidism, drug reimbursement	AGE_AT_DEATH_OR_NOW,batch,SEX_IMPUTED,SEXAGE,PC1,PC2,PC3,PC4,PC5,PC6,PC7,PC8,PC9,PC10
I9_ANGINA	prs	4664.549788	3545.431714	Inf	0.188292537	linear	244326	IX Diseases of the circulatory system (I9_)	Angina pectoris	AGE_AT_DEATH_OR_NOW,batch,SEX_IMPUTED,SEXAGE,PC1,PC2,PC3,PC4,PC5,PC6,PC7,PC8,PC9,PC10
I9_MI_STRICT	prs	8175.916201	2980.288483	Inf	0.006082402	linear	236687	IX Diseases of the circulatory system (I9_)	Myocardial infarction, strict	AGE_AT_DEATH_OR_NOW,batch,SEX_IMPUTED,SEXAGE,PC1,PC2,PC3,PC4,PC5,PC6,PC7,PC8,PC9,PC10
I9_MI_COMPLICATIONS	prs	-145.7898993	343.0661533	4.83E-64	0.670865168	linear	222513	IX Diseases of the circulatory system (I9_)	Complications following myocardial infarction	AGE_AT_DEATH_OR_NOW,batch,SEX_IMPUTED,SEXAGE,PC1,PC2,PC3,PC4,PC5,PC6,PC7,PC8,PC9,PC10
I9_POSTAMI	prs	-810.9106867	1239.326809	0	0.512909261	linear	224263	IX Diseases of the circulatory system (I9_)	Status post-ami	AGE_AT_DEATH_OR_NOW,batch,SEX_IMPUTED,SEXAGE,PC1,PC2,PC3,PC4,PC5,PC6,PC7,PC8,PC9,PC10
I9_CORATHER	prs	9758.989414	3824.839812	Inf	0.010727339	linear	250980	IX Diseases of the circulatory system (I9_)	Coronary atherosclerosis	AGE_AT_DEATH_OR_NOW,batch,SEX_IMPUTED,SEXAGE,PC1,PC2,PC3,PC4,PC5,PC6,PC7,PC8,PC9,PC10
I9_SAH	prs	149.0556757	1140.519174	5.42E+64	0.896019803	linear	240377	IX Diseases of the circulatory system (I9_)	Subarachnoid haemmorrhage	AGE_AT_DEATH_OR_NOW,batch,SEX_IMPUTED,SEXAGE,PC1,PC2,PC3,PC4,PC5,PC6,PC7,PC8,PC9,PC10
I9_ICH	prs	1857.0554	1262.39636	Inf	0.141277354	linear	240689	IX Diseases of the circulatory system (I9_)	Intracerebral haemmorrhage	AGE_AT_DEATH_OR_NOW,batch,SEX_IMPUTED,SEXAGE,PC1,PC2,PC3,PC4,PC5,PC6,PC7,PC8,PC9,PC10
I9_OTHINTRACRA	prs	222.1067526	568.248615	2.88E+96	0.695899638	linear	241436	IX Diseases of the circulatory system (I9_)	Other intracranial haemorrhages	AGE_AT_DEATH_OR_NOW,batch,SEX_IMPUTED,SEXAGE,PC1,PC2,PC3,PC4,PC5,PC6,PC7,PC8,PC9,PC10
I9_STR	prs	4232.919002	3049.858915	Inf	0.165166742	linear	253036	IX Diseases of the circulatory system (I9_)	Stroke, excluding SAH	AGE_AT_DEATH_OR_NOW,batch,SEX_IMPUTED,SEXAGE,PC1,PC2,PC3,PC4,PC5,PC6,PC7,PC8,PC9,PC10
I9_STR_EMBOLIC	prs	-278.3820236	790.9670341	1.26E-121	0.724874952	linear	241819	IX Diseases of the circulatory system (I9_)	Embolic stroke	AGE_AT_DEATH_OR_NOW,batch,SEX_IMPUTED,SEXAGE,PC1,PC2,PC3,PC4,PC5,PC6,PC7,PC8,PC9,PC10
I9_STENOSIS	prs	224.0776549	446.8134685	2.07E+97	0.616018633	linear	241282	IX Diseases of the circulatory system (I9_)	Occlusion and stenosis of arteries, not leading to stroke	AGE_AT_DEATH_OR_NOW,batch,SEX_IMPUTED,SEXAGE,PC1,PC2,PC3,PC4,PC5,PC6,PC7,PC8,PC9,PC10
I9_DISCER	prs	-76.37467594	303.489243	6.77E-34	0.801307727	linear	241148	IX Diseases of the circulatory system (I9_)	Dissection of cerebral arteries, nonruptured	AGE_AT_DEATH_OR_NOW,batch,SEX_IMPUTED,SEXAGE,PC1,PC2,PC3,PC4,PC5,PC6,PC7,PC8,PC9,PC10
I9_ANEURYSM	prs	-813.1323094	970.6776539	0	0.402202564	linear	242218	IX Diseases of the circulatory system (I9_)	Cerebral aneurysm, nonruptured	AGE_AT_DEATH_OR_NOW,batch,SEX_IMPUTED,SEXAGE,PC1,PC2,PC3,PC4,PC5,PC6,PC7,PC8,PC9,PC10
I9_PROGVASC	prs	880.6190371	517.2613988	Inf	0.088669664	linear	241367	IX Diseases of the circulatory system (I9_)	Progressive vascular leukoencephalopathy	AGE_AT_DEATH_OR_NOW,batch,SEX_IMPUTED,SEXAGE,PC1,PC2,PC3,PC4,PC5,PC6,PC7,PC8,PC9,PC10
I9_THROMBICV	prs	262.8584045	330.2251329	1.44E+114	0.426034229	linear	241169	IX Diseases of the circulatory system (I9_)	Nonpyogenic thrombosis of intracranial venous system	AGE_AT_DEATH_OR_NOW,batch,SEX_IMPUTED,SEXAGE,PC1,PC2,PC3,PC4,PC5,PC6,PC7,PC8,PC9,PC10
I9_CEREBDOTH	prs	650.4682481	945.2359896	3.12E+282	0.491356254	linear	242159	IX Diseases of the circulatory system (I9_)	Other specified cerebrovascular diseases, other cerebrovascular disorders in diseases classified elsewhere	AGE_AT_DEATH_OR_NOW,batch,SEX_IMPUTED,SEXAGE,PC1,PC2,PC3,PC4,PC5,PC6,PC7,PC8,PC9,PC10
I9_SEQULAE	prs	-204.2847352	2072.78657	1.91E-89	0.9214912	linear	246939	IX Diseases of the circulatory system (I9_)	Sequelae of cerebrovascular disease	AGE_AT_DEATH_OR_NOW,batch,SEX_IMPUTED,SEXAGE,PC1,PC2,PC3,PC4,PC5,PC6,PC7,PC8,PC9,PC10
I9_PAROXTAC	prs	4124.409288	3528.597213	Inf	0.242465078	linear	141559	IX Diseases of the circulatory system (I9_)	Paroxysmal tachycardia	AGE_AT_DEATH_OR_NOW,batch,SEX_IMPUTED,SEXAGE,PC1,PC2,PC3,PC4,PC5,PC6,PC7,PC8,PC9,PC10
I9_AF	prs	12214.9263	5300.780697	Inf	0.021203481	linear	164325	IX Diseases of the circulatory system (I9_)	Atrial fibrillation and flutter	AGE_AT_DEATH_OR_NOW,batch,SEX_IMPUTED,SEXAGE,PC1,PC2,PC3,PC4,PC5,PC6,PC7,PC8,PC9,PC10
I9_OTHARR	prs	1962.400993	4089.190507	Inf	0.631299295	linear	199090	IX Diseases of the circulatory system (I9_)	Other arrhythmias	AGE_AT_DEATH_OR_NOW,batch,SEX_IMPUTED,SEXAGE,PC1,PC2,PC3,PC4,PC5,PC6,PC7,PC8,PC9,PC10
I9_K_CARDIAC	prs	-1787.143812	2430.672377	0	0.462189933	linear	260236	IX Diseases of the circulatory system (I9_)	Death due to cardiac causes	AGE_AT_DEATH_OR_NOW,batch,SEX_IMPUTED,SEXAGE,PC1,PC2,PC3,PC4,PC5,PC6,PC7,PC8,PC9,PC10
I9_RHEUFEVHRT	prs	-64.83490605	270.5032376	6.96E-29	0.810576552	linear	259658	IX Diseases of the circulatory system (I9_)	Rheumatic fever with heart involvement	AGE_AT_DEATH_OR_NOW,batch,SEX_IMPUTED,SEXAGE,PC1,PC2,PC3,PC4,PC5,PC6,PC7,PC8,PC9,PC10
I9_RHEUVALV	prs	-255.630667	577.9025321	9.57E-112	0.658241979	linear	260035	IX Diseases of the circulatory system (I9_)	Rheumatic valve diseases	AGE_AT_DEATH_OR_NOW,batch,SEX_IMPUTED,SEXAGE,PC1,PC2,PC3,PC4,PC5,PC6,PC7,PC8,PC9,PC10
I9_HYPTENS	prs	23503.64785	5347.458714	Inf	1.11E-05	linear	260191	IX Diseases of the circulatory system (I9_)	Hypertension	AGE_AT_DEATH_OR_NOW,batch,SEX_IMPUTED,SEXAGE,PC1,PC2,PC3,PC4,PC5,PC6,PC7,PC8,PC9,PC10
I9_HYPTENSESS	prs	22164.71956	5202.483263	Inf	2.04E-05	linear	246127	IX Diseases of the circulatory system (I9_)	Hypertension, essential	AGE_AT_DEATH_OR_NOW,batch,SEX_IMPUTED,SEXAGE,PC1,PC2,PC3,PC4,PC5,PC6,PC7,PC8,PC9,PC10
I9_HYPTENSPUL	prs	-244.7932007	432.114565	4.87E-107	0.571054123	linear	192333	IX Diseases of the circulatory system (I9_)	Hypertension, Pulmonary Arterial	AGE_AT_DEATH_OR_NOW,batch,SEX_IMPUTED,SEXAGE,PC1,PC2,PC3,PC4,PC5,PC6,PC7,PC8,PC9,PC10
I9_HYPTENSHD	prs	6616.803691	2359.308869	Inf	0.005039154	linear	197153	IX Diseases of the circulatory system (I9_)	Hypertensive Heart Disease	AGE_AT_DEATH_OR_NOW,batch,SEX_IMPUTED,SEXAGE,PC1,PC2,PC3,PC4,PC5,PC6,PC7,PC8,PC9,PC10
I9_HYPTENSRD	prs	212.9720871	862.4865773	3.11E+92	0.804964208	linear	192778	IX Diseases of the circulatory system (I9_)	Hypertensive Renal Disease	AGE_AT_DEATH_OR_NOW,batch,SEX_IMPUTED,SEXAGE,PC1,PC2,PC3,PC4,PC5,PC6,PC7,PC8,PC9,PC10
I9_HYPTENSEC	prs	-510.5294883	1993.746324	1.90E-222	0.797900707	linear	137322	IX Diseases of the circulatory system (I9_)	Secondary hypertension	AGE_AT_DEATH_OR_NOW,batch,SEX_IMPUTED,SEXAGE,PC1,PC2,PC3,PC4,PC5,PC6,PC7,PC8,PC9,PC10
I9_CHD	prs	12138.87857	3573.221147	Inf	0.000680941	linear	260236	IX Diseases of the circulatory system (I9_)	Major coronary heart disease event	AGE_AT_DEATH_OR_NOW,batch,SEX_IMPUTED,SEXAGE,PC1,PC2,PC3,PC4,PC5,PC6,PC7,PC8,PC9,PC10
I9_IHD	prs	10695.91779	4235.347312	Inf	0.011557475	linear	260236	IX Diseases of the circulatory system (I9_)	Ischaemic heart disease, wide definition	AGE_AT_DEATH_OR_NOW,batch,SEX_IMPUTED,SEXAGE,PC1,PC2,PC3,PC4,PC5,PC6,PC7,PC8,PC9,PC10
I9_UAP	prs	5778.320344	2347.598391	Inf	0.013841246	linear	242797	IX Diseases of the circulatory system (I9_)	Unstable angina pectoris	AGE_AT_DEATH_OR_NOW,batch,SEX_IMPUTED,SEXAGE,PC1,PC2,PC3,PC4,PC5,PC6,PC7,PC8,PC9,PC10
I9_PULMEMB	prs	1692.337329	1863.518001	Inf	0.363804509	linear	259732	IX Diseases of the circulatory system (I9_)	Pulmonary embolism	AGE_AT_DEATH_OR_NOW,batch,SEX_IMPUTED,SEXAGE,PC1,PC2,PC3,PC4,PC5,PC6,PC7,PC8,PC9,PC10
I9_SECONDRIGHT	prs	578.9116122	639.0384203	2.62E+251	0.364984084	linear	255170	IX Diseases of the circulatory system (I9_)	Secondary right heart disease	AGE_AT_DEATH_OR_NOW,batch,SEX_IMPUTED,SEXAGE,PC1,PC2,PC3,PC4,PC5,PC6,PC7,PC8,PC9,PC10
I9_PERICARD	prs	333.9581117	907.9956532	1.09E+145	0.713025003	linear	183398	IX Diseases of the circulatory system (I9_)	Pericarditis	AGE_AT_DEATH_OR_NOW,batch,SEX_IMPUTED,SEXAGE,PC1,PC2,PC3,PC4,PC5,PC6,PC7,PC8,PC9,PC10
I9_PERICAOTH	prs	1421.66895	894.4931551	Inf	0.111981543	linear	183381	IX Diseases of the circulatory system (I9_)	Other diseases of pericardium	AGE_AT_DEATH_OR_NOW,batch,SEX_IMPUTED,SEXAGE,PC1,PC2,PC3,PC4,PC5,PC6,PC7,PC8,PC9,PC10
I9_ENDOCARD	prs	-770.5143106	870.8405596	0	0.376269026	linear	183352	IX Diseases of the circulatory system (I9_)	Endocarditis	AGE_AT_DEATH_OR_NOW,batch,SEX_IMPUTED,SEXAGE,PC1,PC2,PC3,PC4,PC5,PC6,PC7,PC8,PC9,PC10
I9_NONRHEVALV	prs	-337.9260901	3601.274918	1.74E-147	0.925240224	linear	195178	IX Diseases of the circulatory system (I9_)	Non-rheumatic valve diseases	AGE_AT_DEATH_OR_NOW,batch,SEX_IMPUTED,SEXAGE,PC1,PC2,PC3,PC4,PC5,PC6,PC7,PC8,PC9,PC10
I9_MYOCARD	prs	2466.20299	1554.463156	Inf	0.112621366	linear	136642	IX Diseases of the circulatory system (I9_)	Myocarditis	AGE_AT_DEATH_OR_NOW,batch,SEX_IMPUTED,SEXAGE,PC1,PC2,PC3,PC4,PC5,PC6,PC7,PC8,PC9,PC10
I9_CARDMYO	prs	2724.133414	2193.470542	Inf	0.214264534	linear	186576	IX Diseases of the circulatory system (I9_)	Cardiomyopathy	AGE_AT_DEATH_OR_NOW,batch,SEX_IMPUTED,SEXAGE,PC1,PC2,PC3,PC4,PC5,PC6,PC7,PC8,PC9,PC10
I9_CARDMSEC	prs	-80.76134509	385.399143	8.43E-36	0.834017207	linear	182910	IX Diseases of the circulatory system (I9_)	Cardiomyopathies, Secondary/extrinsic	AGE_AT_DEATH_OR_NOW,batch,SEX_IMPUTED,SEXAGE,PC1,PC2,PC3,PC4,PC5,PC6,PC7,PC8,PC9,PC10
I9_CARDMYOHYP	prs	1377.001172	714.3786645	Inf	0.053912568	linear	183171	IX Diseases of the circulatory system (I9_)	Cardiomyopathy, Hypertrophic obstructive	AGE_AT_DEATH_OR_NOW,batch,SEX_IMPUTED,SEXAGE,PC1,PC2,PC3,PC4,PC5,PC6,PC7,PC8,PC9,PC10
I9_CARDMYOALC	prs	-203.177399	249.1446545	5.77E-89	0.414787075	linear	256551	IX Diseases of the circulatory system (I9_)	Alcoholic cardiomyopathy	AGE_AT_DEATH_OR_NOW,batch,SEX_IMPUTED,SEXAGE,PC1,PC2,PC3,PC4,PC5,PC6,PC7,PC8,PC9,PC10
I9_CARDMYOOTH	prs	1413.440528	1449.341251	Inf	0.329447649	linear	184364	IX Diseases of the circulatory system (I9_)	Cardiomyopathy, other and unspecified	AGE_AT_DEATH_OR_NOW,batch,SEX_IMPUTED,SEXAGE,PC1,PC2,PC3,PC4,PC5,PC6,PC7,PC8,PC9,PC10
I9_CONDUCTIO	prs	-1452.263637	2595.596714	0	0.575814027	linear	188277	IX Diseases of the circulatory system (I9_)	Conduction disorders	AGE_AT_DEATH_OR_NOW,batch,SEX_IMPUTED,SEXAGE,PC1,PC2,PC3,PC4,PC5,PC6,PC7,PC8,PC9,PC10
I9_AVBLOCK	prs	-4633.832721	1947.077923	0	0.017318776	linear	185739	IX Diseases of the circulatory system (I9_)	AV-block	AGE_AT_DEATH_OR_NOW,batch,SEX_IMPUTED,SEXAGE,PC1,PC2,PC3,PC4,PC5,PC6,PC7,PC8,PC9,PC10
I9_LBBB	prs	-792.001367	1159.143028	0	0.494440537	linear	183783	IX Diseases of the circulatory system (I9_)	Left bundle-branch block	AGE_AT_DEATH_OR_NOW,batch,SEX_IMPUTED,SEXAGE,PC1,PC2,PC3,PC4,PC5,PC6,PC7,PC8,PC9,PC10
I9_RBBB	prs	231.9729036	863.2656153	5.55E+100	0.788148879	linear	183341	IX Diseases of the circulatory system (I9_)	Right bundle-branch block	AGE_AT_DEATH_OR_NOW,batch,SEX_IMPUTED,SEXAGE,PC1,PC2,PC3,PC4,PC5,PC6,PC7,PC8,PC9,PC10
I9_CARDARR	prs	2916.521734	1738.705463	Inf	0.09346464	linear	137013	IX Diseases of the circulatory system (I9_)	Cardiac arrest	AGE_AT_DEATH_OR_NOW,batch,SEX_IMPUTED,SEXAGE,PC1,PC2,PC3,PC4,PC5,PC6,PC7,PC8,PC9,PC10
I9_HEARTFAIL_NS	prs	4589.55408	4031.60877	Inf	0.25495758	linear	260236	IX Diseases of the circulatory system (I9_)	Heart failure, not strict	AGE_AT_DEATH_OR_NOW,batch,SEX_IMPUTED,SEXAGE,PC1,PC2,PC3,PC4,PC5,PC6,PC7,PC8,PC9,PC10
I9_OTHILLHEART	prs	1444.451354	1130.879107	Inf	0.201504375	linear	183732	IX Diseases of the circulatory system (I9_)	Other or ill-defined heart diseases	AGE_AT_DEATH_OR_NOW,batch,SEX_IMPUTED,SEXAGE,PC1,PC2,PC3,PC4,PC5,PC6,PC7,PC8,PC9,PC10
I9_ATHSCLE	prs	4218.563073	2371.415051	Inf	0.075253705	linear	253130	IX Diseases of the circulatory system (I9_)	Atherosclerosis, excluding cerebral, coronary and PAD	AGE_AT_DEATH_OR_NOW,batch,SEX_IMPUTED,SEXAGE,PC1,PC2,PC3,PC4,PC5,PC6,PC7,PC8,PC9,PC10
I9_AORTDIS	prs	-496.0052304	655.9680422	3.87E-216	0.449564567	linear	245293	IX Diseases of the circulatory system (I9_)	Dissection of aorta	AGE_AT_DEATH_OR_NOW,batch,SEX_IMPUTED,SEXAGE,PC1,PC2,PC3,PC4,PC5,PC6,PC7,PC8,PC9,PC10
I9_AORTANEUR	prs	8.744930806	1632.192812	6278.778953	0.995725134	linear	248397	IX Diseases of the circulatory system (I9_)	Aortic aneurysm	AGE_AT_DEATH_OR_NOW,batch,SEX_IMPUTED,SEXAGE,PC1,PC2,PC3,PC4,PC5,PC6,PC7,PC8,PC9,PC10
I9_OTHANEUR	prs	328.1761843	784.7665662	3.35E+142	0.675813553	linear	245535	IX Diseases of the circulatory system (I9_)	Other aneurysm	AGE_AT_DEATH_OR_NOW,batch,SEX_IMPUTED,SEXAGE,PC1,PC2,PC3,PC4,PC5,PC6,PC7,PC8,PC9,PC10
I9_OTHPER	prs	231.7533856	1014.146889	4.46E+100	0.819241787	linear	246073	IX Diseases of the circulatory system (I9_)	Other peripheral vascular diseases	AGE_AT_DEATH_OR_NOW,batch,SEX_IMPUTED,SEXAGE,PC1,PC2,PC3,PC4,PC5,PC6,PC7,PC8,PC9,PC10
I9_ARTEMBTHRLOW	prs	265.5398096	662.787858	2.10E+115	0.688685005	linear	245305	IX Diseases of the circulatory system (I9_)	Arterial embolism and thrombosis of lower extremity artery	AGE_AT_DEATH_OR_NOW,batch,SEX_IMPUTED,SEXAGE,PC1,PC2,PC3,PC4,PC5,PC6,PC7,PC8,PC9,PC10
I9_ARTEMBTHRNAS	prs	413.830979	596.4413026	5.30E+179	0.487787265	linear	245196	IX Diseases of the circulatory system (I9_)	Other arterial embolism and thrombosis	AGE_AT_DEATH_OR_NOW,batch,SEX_IMPUTED,SEXAGE,PC1,PC2,PC3,PC4,PC5,PC6,PC7,PC8,PC9,PC10
I9_ARTOTH	prs	2171.653686	1138.093898	Inf	0.056373014	linear	246429	IX Diseases of the circulatory system (I9_)	Other diseases of arteries and capillaries	AGE_AT_DEATH_OR_NOW,batch,SEX_IMPUTED,SEXAGE,PC1,PC2,PC3,PC4,PC5,PC6,PC7,PC8,PC9,PC10
I9_VTE	prs	4519.138156	2716.535025	Inf	0.096200186	linear	260236	IX Diseases of the circulatory system (I9_)	Venous thromboembolism	AGE_AT_DEATH_OR_NOW,batch,SEX_IMPUTED,SEXAGE,PC1,PC2,PC3,PC4,PC5,PC6,PC7,PC8,PC9,PC10
I9_PHLETHROM	prs	1685.906136	1882.183363	Inf	0.370404158	linear	229627	IX Diseases of the circulatory system (I9_)	Phlebitis and thrombophlebitis (not including DVT)	AGE_AT_DEATH_OR_NOW,batch,SEX_IMPUTED,SEXAGE,PC1,PC2,PC3,PC4,PC5,PC6,PC7,PC8,PC9,PC10
I9_PHLETHROMBDVTLOW	prs	3697.081175	2188.113407	Inf	0.091101938	linear	231198	IX Diseases of the circulatory system (I9_)	DVT of lower extremities	AGE_AT_DEATH_OR_NOW,batch,SEX_IMPUTED,SEXAGE,PC1,PC2,PC3,PC4,PC5,PC6,PC7,PC8,PC9,PC10
I9_PVT	prs	-97.3741014	433.8126053	5.14E-43	0.822398652	linear	225770	IX Diseases of the circulatory system (I9_)	Portal vein thrombosis	AGE_AT_DEATH_OR_NOW,batch,SEX_IMPUTED,SEXAGE,PC1,PC2,PC3,PC4,PC5,PC6,PC7,PC8,PC9,PC10
I9_THROMBOTH	prs	2200.490058	1449.799665	Inf	0.129068974	linear	227918	IX Diseases of the circulatory system (I9_)	Other embolism and thrombosis	AGE_AT_DEATH_OR_NOW,batch,SEX_IMPUTED,SEXAGE,PC1,PC2,PC3,PC4,PC5,PC6,PC7,PC8,PC9,PC10
I9_VARICVE	prs	9495.719577	3679.998434	Inf	0.00987032	linear	245991	IX Diseases of the circulatory system (I9_)	Varicose veins	AGE_AT_DEATH_OR_NOW,batch,SEX_IMPUTED,SEXAGE,PC1,PC2,PC3,PC4,PC5,PC6,PC7,PC8,PC9,PC10
I9_VARICVEOES	prs	-362.9125685	737.9507659	2.45E-158	0.622872345	linear	226160	IX Diseases of the circulatory system (I9_)	Oesophageal varices	AGE_AT_DEATH_OR_NOW,batch,SEX_IMPUTED,SEXAGE,PC1,PC2,PC3,PC4,PC5,PC6,PC7,PC8,PC9,PC10
I9_VARICVESOTH	prs	1129.94882	1065.327978	Inf	0.288846407	linear	226816	IX Diseases of the circulatory system (I9_)	Varicose veins of other sites	AGE_AT_DEATH_OR_NOW,batch,SEX_IMPUTED,SEXAGE,PC1,PC2,PC3,PC4,PC5,PC6,PC7,PC8,PC9,PC10
I9_VEINSOTH	prs	5381.060266	2457.419651	Inf	0.028545559	linear	232852	IX Diseases of the circulatory system (I9_)	Other disorders of veins	AGE_AT_DEATH_OR_NOW,batch,SEX_IMPUTED,SEXAGE,PC1,PC2,PC3,PC4,PC5,PC6,PC7,PC8,PC9,PC10
I9_LYMPHADE	prs	1271.1205	1056.255641	Inf	0.2288146	linear	226792	IX Diseases of the circulatory system (I9_)	Nonspecific lymphadenitis	AGE_AT_DEATH_OR_NOW,batch,SEX_IMPUTED,SEXAGE,PC1,PC2,PC3,PC4,PC5,PC6,PC7,PC8,PC9,PC10
I9_LYMPHOTH	prs	387.0179413	667.5853887	1.20E+168	0.562098637	linear	226051	IX Diseases of the circulatory system (I9_)	Other noninfective disorders of lymphatic vessels and lymph nodes	AGE_AT_DEATH_OR_NOW,batch,SEX_IMPUTED,SEXAGE,PC1,PC2,PC3,PC4,PC5,PC6,PC7,PC8,PC9,PC10
I9_HYPOTE	prs	2182.676475	1245.557913	Inf	0.079711642	linear	259666	IX Diseases of the circulatory system (I9_)	Hypotension	AGE_AT_DEATH_OR_NOW,batch,SEX_IMPUTED,SEXAGE,PC1,PC2,PC3,PC4,PC5,PC6,PC7,PC8,PC9,PC10
I9_OTHOTH	prs	878.319544	647.632784	Inf	0.175036748	linear	257998	IX Diseases of the circulatory system (I9_)	Other other unspecified disorders of the circulatory system	AGE_AT_DEATH_OR_NOW,batch,SEX_IMPUTED,SEXAGE,PC1,PC2,PC3,PC4,PC5,PC6,PC7,PC8,PC9,PC10
I9_TIA	prs	-510.6600186	2732.210958	1.67E-222	0.851736381	linear	250785	IX Diseases of the circulatory system (I9_)	Transient ischemic attack	AGE_AT_DEATH_OR_NOW,batch,SEX_IMPUTED,SEXAGE,PC1,PC2,PC3,PC4,PC5,PC6,PC7,PC8,PC9,PC10
I9_CEREBATHER	prs	512.567261	322.4103287	4.03E+222	0.111881584	linear	260236	IX Diseases of the circulatory system (I9_)	Cerebral atherosclerosis	AGE_AT_DEATH_OR_NOW,batch,SEX_IMPUTED,SEXAGE,PC1,PC2,PC3,PC4,PC5,PC6,PC7,PC8,PC9,PC10
I9_VASCDEM	prs	821.2032652	889.4480829	Inf	0.355865918	linear	251870	IX Diseases of the circulatory system (I9_)	Vascular dementia	AGE_AT_DEATH_OR_NOW,batch,SEX_IMPUTED,SEXAGE,PC1,PC2,PC3,PC4,PC5,PC6,PC7,PC8,PC9,PC10
I9_VASCSYND	prs	652.9152674	724.594501	3.61E+283	0.367548372	linear	250895	IX Diseases of the circulatory system (I9_)	Vascular syndromes of brain in cerebrovascular disorders	AGE_AT_DEATH_OR_NOW,batch,SEX_IMPUTED,SEXAGE,PC1,PC2,PC3,PC4,PC5,PC6,PC7,PC8,PC9,PC10
I9_VASCINT	prs	-79.13345367	625.3250954	4.29E-35	0.899298496	linear	245242	IX Diseases of the circulatory system (I9_)	Vascular diseases of the intestine	AGE_AT_DEATH_OR_NOW,batch,SEX_IMPUTED,SEXAGE,PC1,PC2,PC3,PC4,PC5,PC6,PC7,PC8,PC9,PC10
I9_NONISCHCARDMYOP_STRICT	prs	1490.999385	1027.663733	Inf	0.146819409	linear	220534	IX Diseases of the circulatory system (I9_)	Nonischemic cardiomyopathy	AGE_AT_DEATH_OR_NOW,batch,SEX_IMPUTED,SEXAGE,PC1,PC2,PC3,PC4,PC5,PC6,PC7,PC8,PC9,PC10
I9_HYPERTROCARDMYOP	prs	1253.077542	674.727844	Inf	0.063289528	linear	260236	IX Diseases of the circulatory system (I9_)	Hypertrophic cardiomyopathy	AGE_AT_DEATH_OR_NOW,batch,SEX_IMPUTED,SEXAGE,PC1,PC2,PC3,PC4,PC5,PC6,PC7,PC8,PC9,PC10
PHLEBI_THROMBOP_LOWER_EXTREMITI_UNSPE	prs	189.158316	350.3344191	1.41E+82	0.589241335	linear	260236	IX Diseases of the circulatory system (I9_)	Phlebitis and thrombophlebitis of lower extremities, unspecified, drug-induced	AGE_AT_DEATH_OR_NOW,batch,SEX_IMPUTED,SEXAGE,PC1,PC2,PC3,PC4,PC5,PC6,PC7,PC8,PC9,PC10
HYPOTE_DRUGS	prs	-179.6071035	355.1989256	9.95E-79	0.613101287	linear	260236	IX Diseases of the circulatory system (I9_)	Hypotension due to drugs	AGE_AT_DEATH_OR_NOW,batch,SEX_IMPUTED,SEXAGE,PC1,PC2,PC3,PC4,PC5,PC6,PC7,PC8,PC9,PC10
I9_INTRACRA	prs	2266.368437	1604.165943	Inf	0.1577153	linear	244397	IX Diseases of the circulatory system (I9_)	Nontraumatic intracranial haemmorrhage	AGE_AT_DEATH_OR_NOW,batch,SEX_IMPUTED,SEXAGE,PC1,PC2,PC3,PC4,PC5,PC6,PC7,PC8,PC9,PC10
I9_STR_EMBOLIC_WITH_FLIMMER	prs	263.3415406	582.7069273	2.33E+114	0.651321319	linear	231957	IX Diseases of the circulatory system (I9_)	Embolic stroke with flimmer	AGE_AT_DEATH_OR_NOW,batch,SEX_IMPUTED,SEXAGE,PC1,PC2,PC3,PC4,PC5,PC6,PC7,PC8,PC9,PC10
I9_SAHANEUR	prs	-721.8679883	1414.100545	0.00E+00	0.609716705	linear	243599	IX Diseases of the circulatory system (I9_)	Aneurysms, operations, SAH	AGE_AT_DEATH_OR_NOW,batch,SEX_IMPUTED,SEXAGE,PC1,PC2,PC3,PC4,PC5,PC6,PC7,PC8,PC9,PC10
I9_RHEUFEV	prs	-203.0936159	687.1349084	6.27E-89	0.76756189	linear	260236	IX Diseases of the circulatory system (I9_)	Rheumatic fever incl heart disease	AGE_AT_DEATH_OR_NOW,batch,SEX_IMPUTED,SEXAGE,PC1,PC2,PC3,PC4,PC5,PC6,PC7,PC8,PC9,PC10
I9_VHD	prs	8682.232443	5406.640352	Inf	0.108309098	linear	229806	IX Diseases of the circulatory system (I9_)	Valvular heart disease excluding rheumatic fever	AGE_AT_DEATH_OR_NOW,batch,SEX_IMPUTED,SEXAGE,PC1,PC2,PC3,PC4,PC5,PC6,PC7,PC8,PC9,PC10
I9_ARTEMBTHR	prs	639.0107828	873.4955294	3.30E+277	0.464440389	linear	245729	IX Diseases of the circulatory system (I9_)	Arterial embolism and thrombosis	AGE_AT_DEATH_OR_NOW,batch,SEX_IMPUTED,SEXAGE,PC1,PC2,PC3,PC4,PC5,PC6,PC7,PC8,PC9,PC10
I9_DISVEINLYMPH	prs	11866.97265	4430.484157	Inf	0.007396132	linear	260236	IX Diseases of the circulatory system (I9_)	Diseases of veins, lymphatic vessels and lymph nodes, not elsewhere classified	AGE_AT_DEATH_OR_NOW,batch,SEX_IMPUTED,SEXAGE,PC1,PC2,PC3,PC4,PC5,PC6,PC7,PC8,PC9,PC10
FG_CEREBVASC	prs	7951.109302	4831.153267	Inf	0.099807123	linear	152406	IX Diseases of the circulatory system (I9_)	Cerebrovascular diseases (FINNGEN)	AGE_AT_DEATH_OR_NOW,batch,SEX_IMPUTED,SEXAGE,PC1,PC2,PC3,PC4,PC5,PC6,PC7,PC8,PC9,PC10
FG_DOAAC	prs	9320.12985	4259.607686	Inf	0.028669313	linear	147778	IX Diseases of the circulatory system (I9_)	Diseases of arteries, arterioles and capillaries (FINNGEN)	AGE_AT_DEATH_OR_NOW,batch,SEX_IMPUTED,SEXAGE,PC1,PC2,PC3,PC4,PC5,PC6,PC7,PC8,PC9,PC10
I9_DVTANDPULM	prs	4227.574774	2540.718118	Inf	0.096127806	linear	260236	IX Diseases of the circulatory system (I9_)	DVT of lower extremities and pulmonary embolism	AGE_AT_DEATH_OR_NOW,batch,SEX_IMPUTED,SEXAGE,PC1,PC2,PC3,PC4,PC5,PC6,PC7,PC8,PC9,PC10
I9_HEARTFAIL_ALLCAUSE	prs	4736.068102	4021.631243	Inf	0.238937836	linear	259541	IX Diseases of the circulatory system (I9_)	All-cause Heart Failure	AGE_AT_DEATH_OR_NOW,batch,SEX_IMPUTED,SEXAGE,PC1,PC2,PC3,PC4,PC5,PC6,PC7,PC8,PC9,PC10
I9_NONISCHCARDMYOP	prs	7643.07659	3553.718855	Inf	0.031498892	linear	220878	IX Diseases of the circulatory system (I9_)	Non-ischemic cardiomyopathy	AGE_AT_DEATH_OR_NOW,batch,SEX_IMPUTED,SEXAGE,PC1,PC2,PC3,PC4,PC5,PC6,PC7,PC8,PC9,PC10
I9_ANGIO	prs	10240.06577	2537.244112	Inf	5.44E-05	linear	231901	IX Diseases of the circulatory system (I9_)	Coronary angioplasty	AGE_AT_DEATH_OR_NOW,batch,SEX_IMPUTED,SEXAGE,PC1,PC2,PC3,PC4,PC5,PC6,PC7,PC8,PC9,PC10
I9_CABG	prs	1581.174498	2234.637192	Inf	0.47920964	linear	229286	IX Diseases of the circulatory system (I9_)	Coronary artery bypass grafting	AGE_AT_DEATH_OR_NOW,batch,SEX_IMPUTED,SEXAGE,PC1,PC2,PC3,PC4,PC5,PC6,PC7,PC8,PC9,PC10
I9_REVASC	prs	10980.57911	3007.761986	Inf	0.000261535	linear	237123	IX Diseases of the circulatory system (I9_)	Coronary revascularization (ANGIO or CABG)	AGE_AT_DEATH_OR_NOW,batch,SEX_IMPUTED,SEXAGE,PC1,PC2,PC3,PC4,PC5,PC6,PC7,PC8,PC9,PC10
RX_STATIN	prs	6125.096166	5508.562676	Inf	0.266172393	linear	260236	IX Diseases of the circulatory system (I9_)	Statin medication	AGE_AT_DEATH_OR_NOW,batch,SEX_IMPUTED,SEXAGE,PC1,PC2,PC3,PC4,PC5,PC6,PC7,PC8,PC9,PC10
I9_E_DRONE	prs	-80.29711907	874.4948426	1.34E-35	0.926840243	linear	183356	IX Diseases of the circulatory system (I9_)	Dronedarone medication	AGE_AT_DEATH_OR_NOW,batch,SEX_IMPUTED,SEXAGE,PC1,PC2,PC3,PC4,PC5,PC6,PC7,PC8,PC9,PC10
I9_AF_REIMB	prs	7121.119197	4683.083009	Inf	0.128361101	linear	150911	IX Diseases of the circulatory system (I9_)	Atrial fibrillation and flutter with reimbursement	AGE_AT_DEATH_OR_NOW,batch,SEX_IMPUTED,SEXAGE,PC1,PC2,PC3,PC4,PC5,PC6,PC7,PC8,PC9,PC10
F5_VASCDEM	prs	878.2561511	900.1848201	Inf	0.329243923	linear	252103	V Mental and behavioural disorders (F5_)	Vascular dementia	AGE_AT_DEATH_OR_NOW,batch,SEX_IMPUTED,SEXAGE,PC1,PC2,PC3,PC4,PC5,PC6,PC7,PC8,PC9,PC10
F5_ALCOHOLAC	prs	1013.763543	2025.953517	Inf	0.616802094	linear	250106	V Mental and behavioural disorders (F5_)	Acute alcohol intoxication	AGE_AT_DEATH_OR_NOW,batch,SEX_IMPUTED,SEXAGE,PC1,PC2,PC3,PC4,PC5,PC6,PC7,PC8,PC9,PC10
F5_ALCOHOL_DEPENDENCE	prs	1276.343263	2193.608898	Inf	0.560670723	linear	251395	V Mental and behavioural disorders (F5_)	Alcohol dependence	AGE_AT_DEATH_OR_NOW,batch,SEX_IMPUTED,SEXAGE,PC1,PC2,PC3,PC4,PC5,PC6,PC7,PC8,PC9,PC10
F5_DEPRESSIO	prs	13929.16617	4055.249379	Inf	0.000592979	linear	256746	V Mental and behavioural disorders (F5_)	Depression	AGE_AT_DEATH_OR_NOW,batch,SEX_IMPUTED,SEXAGE,PC1,PC2,PC3,PC4,PC5,PC6,PC7,PC8,PC9,PC10
F5_SCHZPHR	prs	-1409.026486	1309.725969	0	0.282009776	linear	255201	V Mental and behavioural disorders (F5_)	Schizophrenia	AGE_AT_DEATH_OR_NOW,batch,SEX_IMPUTED,SEXAGE,PC1,PC2,PC3,PC4,PC5,PC6,PC7,PC8,PC9,PC10
F5_SCHIZOTYP	prs	-267.0317872	662.1030342	1.07E-116	0.686721628	linear	250145	V Mental and behavioural disorders (F5_)	Schizotypal disorder	AGE_AT_DEATH_OR_NOW,batch,SEX_IMPUTED,SEXAGE,PC1,PC2,PC3,PC4,PC5,PC6,PC7,PC8,PC9,PC10
F5_DELUSIO	prs	-924.582225	1035.960334	0	0.372132247	linear	251255	V Mental and behavioural disorders (F5_)	Persistent delusional disorders	AGE_AT_DEATH_OR_NOW,batch,SEX_IMPUTED,SEXAGE,PC1,PC2,PC3,PC4,PC5,PC6,PC7,PC8,PC9,PC10
F5_PSYTRANS	prs	-784.097124	1276.735835	0	0.539122036	linear	252952	V Mental and behavioural disorders (F5_)	Acute and transient psychotic disorders	AGE_AT_DEATH_OR_NOW,batch,SEX_IMPUTED,SEXAGE,PC1,PC2,PC3,PC4,PC5,PC6,PC7,PC8,PC9,PC10
F5_SCHIZOAFF	prs	-1500.933656	1006.579125	0	0.135930361	linear	251813	V Mental and behavioural disorders (F5_)	Schizoaffective disorder	AGE_AT_DEATH_OR_NOW,batch,SEX_IMPUTED,SEXAGE,PC1,PC2,PC3,PC4,PC5,PC6,PC7,PC8,PC9,PC10
F5_PSYCHOTH	prs	-2628.727666	1493.445621	0	0.078379106	linear	255676	V Mental and behavioural disorders (F5_)	Other and unspecified nonorganic psychotic disorders	AGE_AT_DEATH_OR_NOW,batch,SEX_IMPUTED,SEXAGE,PC1,PC2,PC3,PC4,PC5,PC6,PC7,PC8,PC9,PC10
F5_PHOBANX	prs	1940.260704	1452.00663	Inf	0.181465061	linear	238016	V Mental and behavioural disorders (F5_)	Phobic anxiety disorders	AGE_AT_DEATH_OR_NOW,batch,SEX_IMPUTED,SEXAGE,PC1,PC2,PC3,PC4,PC5,PC6,PC7,PC8,PC9,PC10
F5_AGORAPHOBIA	prs	700.1896637	671.2608738	1.23E+304	0.296904812	linear	235915	V Mental and behavioural disorders (F5_)	Agoraphobia	AGE_AT_DEATH_OR_NOW,batch,SEX_IMPUTED,SEXAGE,PC1,PC2,PC3,PC4,PC5,PC6,PC7,PC8,PC9,PC10
F5_SOCPHOB	prs	1326.32884	1103.023662	Inf	0.229191119	linear	236862	V Mental and behavioural disorders (F5_)	Social phobias	AGE_AT_DEATH_OR_NOW,batch,SEX_IMPUTED,SEXAGE,PC1,PC2,PC3,PC4,PC5,PC6,PC7,PC8,PC9,PC10
F5_GAD	prs	508.3233757	1443.69839	5.78E+220	0.724765049	linear	237970	V Mental and behavioural disorders (F5_)	Generalized anxiety disorder	AGE_AT_DEATH_OR_NOW,batch,SEX_IMPUTED,SEXAGE,PC1,PC2,PC3,PC4,PC5,PC6,PC7,PC8,PC9,PC10
F5_PANIC	prs	3125.579492	1530.941837	Inf	0.041191765	linear	238290	V Mental and behavioural disorders (F5_)	Panic disorder	AGE_AT_DEATH_OR_NOW,batch,SEX_IMPUTED,SEXAGE,PC1,PC2,PC3,PC4,PC5,PC6,PC7,PC8,PC9,PC10
F5_ANXIETY	prs	11513.29715	2670.078377	Inf	1.62E-05	linear	245546	V Mental and behavioural disorders (F5_)	Other anxiety disorders	AGE_AT_DEATH_OR_NOW,batch,SEX_IMPUTED,SEXAGE,PC1,PC2,PC3,PC4,PC5,PC6,PC7,PC8,PC9,PC10
F5_OCD	prs	236.6023978	1000.655019	5.69E+102	0.81308563	linear	236609	V Mental and behavioural disorders (F5_)	Obsessive-compulsive disorder	AGE_AT_DEATH_OR_NOW,batch,SEX_IMPUTED,SEXAGE,PC1,PC2,PC3,PC4,PC5,PC6,PC7,PC8,PC9,PC10
F5_INSOMNIA	prs	10.50210162	1185.874061	36391.9044	0.992934033	linear	259115	V Mental and behavioural disorders (F5_)	Insomnia	AGE_AT_DEATH_OR_NOW,batch,SEX_IMPUTED,SEXAGE,PC1,PC2,PC3,PC4,PC5,PC6,PC7,PC8,PC9,PC10
F5_HYPERSOMNIA	prs	420.1436475	396.9471773	2.92E+182	0.289857174	linear	257297	V Mental and behavioural disorders (F5_)	Hypersomnia	AGE_AT_DEATH_OR_NOW,batch,SEX_IMPUTED,SEXAGE,PC1,PC2,PC3,PC4,PC5,PC6,PC7,PC8,PC9,PC10
F5_SLEEPWAKE	prs	-111.5357125	412.5812681	3.64E-49	0.786901723	linear	257315	V Mental and behavioural disorders (F5_)	Disorder of the sleep-wake schedule	AGE_AT_DEATH_OR_NOW,batch,SEX_IMPUTED,SEXAGE,PC1,PC2,PC3,PC4,PC5,PC6,PC7,PC8,PC9,PC10
F5_SLEEP_NOS	prs	85.82205626	523.2162205	1.87E+37	0.869709311	linear	257462	V Mental and behavioural disorders (F5_)	Sleep disorders, other/unspecified	AGE_AT_DEATH_OR_NOW,batch,SEX_IMPUTED,SEXAGE,PC1,PC2,PC3,PC4,PC5,PC6,PC7,PC8,PC9,PC10
F5_PTSD	prs	-54.43411053	1039.429513	2.29E-24	0.958234545	linear	236689	V Mental and behavioural disorders (F5_)	Post-traumatic stress disorder	AGE_AT_DEATH_OR_NOW,batch,SEX_IMPUTED,SEXAGE,PC1,PC2,PC3,PC4,PC5,PC6,PC7,PC8,PC9,PC10
F5_STRESSOTH	prs	3634.379588	2570.812266	Inf	0.157448734	linear	244301	V Mental and behavioural disorders (F5_)	Other reaction to severe stress, and adjustment disorders	AGE_AT_DEATH_OR_NOW,batch,SEX_IMPUTED,SEXAGE,PC1,PC2,PC3,PC4,PC5,PC6,PC7,PC8,PC9,PC10
F5_DISSOCIATIVE	prs	1095.657529	799.347865	Inf	0.170473149	linear	236149	V Mental and behavioural disorders (F5_)	Dissociative [conversion] disorders	AGE_AT_DEATH_OR_NOW,batch,SEX_IMPUTED,SEXAGE,PC1,PC2,PC3,PC4,PC5,PC6,PC7,PC8,PC9,PC10
F5_SOMATOFORM	prs	4090.295587	1609.366303	Inf	0.011036634	linear	238566	V Mental and behavioural disorders (F5_)	Somatoform disorder	AGE_AT_DEATH_OR_NOW,batch,SEX_IMPUTED,SEXAGE,PC1,PC2,PC3,PC4,PC5,PC6,PC7,PC8,PC9,PC10
F5_NEUROTICOTH	prs	1199.420596	964.5065868	Inf	0.213663243	linear	236504	V Mental and behavioural disorders (F5_)	Other neurotic disorders	AGE_AT_DEATH_OR_NOW,batch,SEX_IMPUTED,SEXAGE,PC1,PC2,PC3,PC4,PC5,PC6,PC7,PC8,PC9,PC10
F5_MANIA	prs	1433.220862	772.3399826	Inf	0.063499542	linear	229358	V Mental and behavioural disorders (F5_)	Manic episode	AGE_AT_DEATH_OR_NOW,batch,SEX_IMPUTED,SEXAGE,PC1,PC2,PC3,PC4,PC5,PC6,PC7,PC8,PC9,PC10
F5_BIPO	prs	4006.937916	1890.936598	Inf	0.034089585	linear	233739	V Mental and behavioural disorders (F5_)	Bipolar affective disorders	AGE_AT_DEATH_OR_NOW,batch,SEX_IMPUTED,SEXAGE,PC1,PC2,PC3,PC4,PC5,PC6,PC7,PC8,PC9,PC10
F5_PERSMOOD	prs	1661.396434	1957.51222	Inf	0.396033248	linear	233296	V Mental and behavioural disorders (F5_)	Persistent mood disorders	AGE_AT_DEATH_OR_NOW,batch,SEX_IMPUTED,SEXAGE,PC1,PC2,PC3,PC4,PC5,PC6,PC7,PC8,PC9,PC10
F5_MOODOTH	prs	2440.342674	1126.318585	Inf	0.030262269	linear	230140	V Mental and behavioural disorders (F5_)	Other and unspecified mood [affective] disorders	AGE_AT_DEATH_OR_NOW,batch,SEX_IMPUTED,SEXAGE,PC1,PC2,PC3,PC4,PC5,PC6,PC7,PC8,PC9,PC10
F5_ADHD	prs	1094.884108	838.9611027	Inf	0.191877832	linear	257700	V Mental and behavioural disorders (F5_)	Disturbance of activity and attention	AGE_AT_DEATH_OR_NOW,batch,SEX_IMPUTED,SEXAGE,PC1,PC2,PC3,PC4,PC5,PC6,PC7,PC8,PC9,PC10
F5_HYPERKIN	prs	614.6111098	443.9570508	8.36E+266	0.166239301	linear	256969	V Mental and behavioural disorders (F5_)	Hyperkinetic disorders (excl. ADHD)	AGE_AT_DEATH_OR_NOW,batch,SEX_IMPUTED,SEXAGE,PC1,PC2,PC3,PC4,PC5,PC6,PC7,PC8,PC9,PC10
F5_EMOCHILD	prs	1650.611716	848.8450843	Inf	0.051831667	linear	257734	V Mental and behavioural disorders (F5_)	Emotional disorders and disorders of social functioning with onset specific to childhood	AGE_AT_DEATH_OR_NOW,batch,SEX_IMPUTED,SEXAGE,PC1,PC2,PC3,PC4,PC5,PC6,PC7,PC8,PC9,PC10
F5_MENTALUNSPE	prs	-373.7254672	1099.528006	4.93E-163	0.733934933	linear	248787	V Mental and behavioural disorders (F5_)	Mental disorders, not otherwise specified	AGE_AT_DEATH_OR_NOW,batch,SEX_IMPUTED,SEXAGE,PC1,PC2,PC3,PC4,PC5,PC6,PC7,PC8,PC9,PC10
F5_DEMENTIA	prs	860.018701	2408.992384	Inf	0.721089481	linear	257895	V Mental and behavioural disorders (F5_)	Dementia	AGE_AT_DEATH_OR_NOW,batch,SEX_IMPUTED,SEXAGE,PC1,PC2,PC3,PC4,PC5,PC6,PC7,PC8,PC9,PC10
F5_ALZHDEMENT	prs	2822.227565	1355.290994	Inf	0.037309005	linear	251219	V Mental and behavioural disorders (F5_)	Dementia in Alzheimer disease	AGE_AT_DEATH_OR_NOW,batch,SEX_IMPUTED,SEXAGE,PC1,PC2,PC3,PC4,PC5,PC6,PC7,PC8,PC9,PC10
F5_DEMINOTH	prs	877.4234944	722.3933705	Inf	0.224517459	linear	249338	V Mental and behavioural disorders (F5_)	Dementia in other diseases classified elsewhere	AGE_AT_DEATH_OR_NOW,batch,SEX_IMPUTED,SEXAGE,PC1,PC2,PC3,PC4,PC5,PC6,PC7,PC8,PC9,PC10
F5_DEMNAS	prs	-1922.757157	1190.913337	0	0.106415258	linear	250612	V Mental and behavioural disorders (F5_)	Unspecified dementia	AGE_AT_DEATH_OR_NOW,batch,SEX_IMPUTED,SEXAGE,PC1,PC2,PC3,PC4,PC5,PC6,PC7,PC8,PC9,PC10
F5_DELIRIUM	prs	1960.540399	1068.942493	Inf	0.066641315	linear	250191	V Mental and behavioural disorders (F5_)	Delirium, not induced by alcohol and other psychoactive substances	AGE_AT_DEATH_OR_NOW,batch,SEX_IMPUTED,SEXAGE,PC1,PC2,PC3,PC4,PC5,PC6,PC7,PC8,PC9,PC10
F5_MENTORG	prs	149.0025462	1114.174751	5.14E+64	0.893613381	linear	250321	V Mental and behavioural disorders (F5_)	Other mental disorders due to brain damage and dysfunction and to physical disease	AGE_AT_DEATH_OR_NOW,batch,SEX_IMPUTED,SEXAGE,PC1,PC2,PC3,PC4,PC5,PC6,PC7,PC8,PC9,PC10
F5_PERSBEHORG	prs	-117.2239914	469.2804088	1.23E-51	0.802745942	linear	248935	V Mental and behavioural disorders (F5_)	Personality and behavioural disorders due to brain disease, damage and dysfunction	AGE_AT_DEATH_OR_NOW,batch,SEX_IMPUTED,SEXAGE,PC1,PC2,PC3,PC4,PC5,PC6,PC7,PC8,PC9,PC10
F5_OPIOIDS	prs	667.4016844	736.8237314	7.06E+289	0.365052093	linear	256527	V Mental and behavioural disorders (F5_)	Mental and behavioural disorders due to opioids	AGE_AT_DEATH_OR_NOW,batch,SEX_IMPUTED,SEXAGE,PC1,PC2,PC3,PC4,PC5,PC6,PC7,PC8,PC9,PC10
F5_CANNABIS	prs	-120.2342603	703.5985921	6.07E-53	0.864314533	linear	256473	V Mental and behavioural disorders (F5_)	Mental and behavioural disorders due to cannabinoids	AGE_AT_DEATH_OR_NOW,batch,SEX_IMPUTED,SEXAGE,PC1,PC2,PC3,PC4,PC5,PC6,PC7,PC8,PC9,PC10
F5_SEDAHYP	prs	981.4013832	1013.499206	Inf	0.332880647	linear	257237	V Mental and behavioural disorders (F5_)	Mental and behavioural disorders due to sedatives or hypnotics	AGE_AT_DEATH_OR_NOW,batch,SEX_IMPUTED,SEXAGE,PC1,PC2,PC3,PC4,PC5,PC6,PC7,PC8,PC9,PC10
F5_STIMUL	prs	1006.102609	669.0348292	Inf	0.132631011	linear	256396	V Mental and behavioural disorders (F5_)	Mental and behavioural disorders due to use of other stimulants, including caffeine	AGE_AT_DEATH_OR_NOW,batch,SEX_IMPUTED,SEXAGE,PC1,PC2,PC3,PC4,PC5,PC6,PC7,PC8,PC9,PC10
F5_HALLUCIN	prs	-42.75201405	298.5047091	2.71E-19	0.886116099	linear	255877	V Mental and behavioural disorders (F5_)	Mental and behavioural disorders due to hallucinogens	AGE_AT_DEATH_OR_NOW,batch,SEX_IMPUTED,SEXAGE,PC1,PC2,PC3,PC4,PC5,PC6,PC7,PC8,PC9,PC10
F5_OTHERSUB	prs	2162.537403	1075.780652	Inf	0.044410758	linear	257497	V Mental and behavioural disorders (F5_)	Mental and behavioural disorders due to multiple drug use and use of multiple drugs and use of other psychoactive substances	AGE_AT_DEATH_OR_NOW,batch,SEX_IMPUTED,SEXAGE,PC1,PC2,PC3,PC4,PC5,PC6,PC7,PC8,PC9,PC10
F5_ANOREX	prs	1243.56213	936.9261157	Inf	0.184417675	linear	255533	V Mental and behavioural disorders (F5_)	Anorexia (incl.atypical)	AGE_AT_DEATH_OR_NOW,batch,SEX_IMPUTED,SEXAGE,PC1,PC2,PC3,PC4,PC5,PC6,PC7,PC8,PC9,PC10
F5_BULIMIA	prs	1233.630073	679.601306	Inf	0.069490335	linear	254945	V Mental and behavioural disorders (F5_)	Bulimia nervosa (incl. atypical)	AGE_AT_DEATH_OR_NOW,batch,SEX_IMPUTED,SEXAGE,PC1,PC2,PC3,PC4,PC5,PC6,PC7,PC8,PC9,PC10
F5_EATOTH	prs	940.7579498	840.141065	Inf	0.262816296	linear	255294	V Mental and behavioural disorders (F5_)	Other eating disorders	AGE_AT_DEATH_OR_NOW,batch,SEX_IMPUTED,SEXAGE,PC1,PC2,PC3,PC4,PC5,PC6,PC7,PC8,PC9,PC10
F5_SEXDYS	prs	366.132207	367.2172803	1.02E+159	0.318743545	linear	254486	V Mental and behavioural disorders (F5_)	Sexual dysfunction	AGE_AT_DEATH_OR_NOW,batch,SEX_IMPUTED,SEXAGE,PC1,PC2,PC3,PC4,PC5,PC6,PC7,PC8,PC9,PC10
F5_PHYSBEHOTH	prs	730.9501976	477.3754656	Inf	0.125724896	linear	254615	V Mental and behavioural disorders (F5_)	Unspecified behavioural syndromes associated with physiological disturbances and physical factors +Physiological and behavioural factors associated with disorders of diseases classified elsewhere	AGE_AT_DEATH_OR_NOW,batch,SEX_IMPUTED,SEXAGE,PC1,PC2,PC3,PC4,PC5,PC6,PC7,PC8,PC9,PC10
F5_PARAPER	prs	-415.2584001	545.8101465	4.52E-181	0.446770632	linear	253119	V Mental and behavioural disorders (F5_)	Paranoid personality disorder	AGE_AT_DEATH_OR_NOW,batch,SEX_IMPUTED,SEXAGE,PC1,PC2,PC3,PC4,PC5,PC6,PC7,PC8,PC9,PC10
F5_SCHIZPER	prs	-930.4232462	570.688904	0	0.103028571	linear	253165	V Mental and behavioural disorders (F5_)	Schizoid personality disorder	AGE_AT_DEATH_OR_NOW,batch,SEX_IMPUTED,SEXAGE,PC1,PC2,PC3,PC4,PC5,PC6,PC7,PC8,PC9,PC10
F5_DISPER	prs	210.7873567	522.9746103	3.50E+91	0.68690835	linear	253089	V Mental and behavioural disorders (F5_)	Dissocial personality disorder	AGE_AT_DEATH_OR_NOW,batch,SEX_IMPUTED,SEXAGE,PC1,PC2,PC3,PC4,PC5,PC6,PC7,PC8,PC9,PC10
F5_EMOPER	prs	3971.885075	1408.000695	Inf	0.004788689	linear	255683	V Mental and behavioural disorders (F5_)	Emotionally unstable personality disorder	AGE_AT_DEATH_OR_NOW,batch,SEX_IMPUTED,SEXAGE,PC1,PC2,PC3,PC4,PC5,PC6,PC7,PC8,PC9,PC10
F5_HISPER	prs	511.7198327	285.2518364	1.73E+222	0.072826653	linear	252819	V Mental and behavioural disorders (F5_)	Histrionic personality disorder	AGE_AT_DEATH_OR_NOW,batch,SEX_IMPUTED,SEXAGE,PC1,PC2,PC3,PC4,PC5,PC6,PC7,PC8,PC9,PC10
F5_ANAPER	prs	-552.436147	666.8718496	1.20E-240	0.407445206	linear	253318	V Mental and behavioural disorders (F5_)	Anankastic personality disorder	AGE_AT_DEATH_OR_NOW,batch,SEX_IMPUTED,SEXAGE,PC1,PC2,PC3,PC4,PC5,PC6,PC7,PC8,PC9,PC10
F5_ANXPER	prs	-331.3008377	487.8439886	1.31E-144	0.497067351	linear	253035	V Mental and behavioural disorders (F5_)	Anxious personality disorder	AGE_AT_DEATH_OR_NOW,batch,SEX_IMPUTED,SEXAGE,PC1,PC2,PC3,PC4,PC5,PC6,PC7,PC8,PC9,PC10
F5_DEPPER	prs	311.7826655	572.4060006	2.54E+135	0.585968616	linear	253159	V Mental and behavioural disorders (F5_)	Dependent personality disorder	AGE_AT_DEATH_OR_NOW,batch,SEX_IMPUTED,SEXAGE,PC1,PC2,PC3,PC4,PC5,PC6,PC7,PC8,PC9,PC10
F5_OTHPER	prs	2635.267068	1249.798582	Inf	0.034984121	linear	254982	V Mental and behavioural disorders (F5_)	Other specified and unspecified personality disorders	AGE_AT_DEATH_OR_NOW,batch,SEX_IMPUTED,SEXAGE,PC1,PC2,PC3,PC4,PC5,PC6,PC7,PC8,PC9,PC10
F5_MIXPER	prs	-221.3204262	1150.604427	7.62E-97	0.847467075	linear	254613	V Mental and behavioural disorders (F5_)	Mixed and other personality disorders	AGE_AT_DEATH_OR_NOW,batch,SEX_IMPUTED,SEXAGE,PC1,PC2,PC3,PC4,PC5,PC6,PC7,PC8,PC9,PC10
F5_PERSOCHANGE	prs	-190.0347071	246.8598766	2.94E-83	0.441414515	linear	252791	V Mental and behavioural disorders (F5_)	Enduring personality changes	AGE_AT_DEATH_OR_NOW,batch,SEX_IMPUTED,SEXAGE,PC1,PC2,PC3,PC4,PC5,PC6,PC7,PC8,PC9,PC10
F5_HABIT	prs	335.6884576	469.3033214	6.13E+145	0.474429888	linear	253011	V Mental and behavioural disorders (F5_)	Habit and impulse disorders	AGE_AT_DEATH_OR_NOW,batch,SEX_IMPUTED,SEXAGE,PC1,PC2,PC3,PC4,PC5,PC6,PC7,PC8,PC9,PC10
F5_GENDER	prs	844.9366137	346.7236731	Inf	0.014813788	linear	252872	V Mental and behavioural disorders (F5_)	Gender identity disorders	AGE_AT_DEATH_OR_NOW,batch,SEX_IMPUTED,SEXAGE,PC1,PC2,PC3,PC4,PC5,PC6,PC7,PC8,PC9,PC10
F5_PERSOTH	prs	-325.0387608	291.6453474	6.88E-142	0.265065773	linear	252824	V Mental and behavioural disorders (F5_)	Other and unspecified disorders of adult personality and behaviour	AGE_AT_DEATH_OR_NOW,batch,SEX_IMPUTED,SEXAGE,PC1,PC2,PC3,PC4,PC5,PC6,PC7,PC8,PC9,PC10
F5_MILDRET	prs	848.5821392	605.3762761	Inf	0.16099311	linear	259943	V Mental and behavioural disorders (F5_)	Mild mental retardation	AGE_AT_DEATH_OR_NOW,batch,SEX_IMPUTED,SEXAGE,PC1,PC2,PC3,PC4,PC5,PC6,PC7,PC8,PC9,PC10
F5_MODRET	prs	232.9918931	278.1371037	1.54E+101	0.402207173	linear	259520	V Mental and behavioural disorders (F5_)	Moderate mental retardation	AGE_AT_DEATH_OR_NOW,batch,SEX_IMPUTED,SEXAGE,PC1,PC2,PC3,PC4,PC5,PC6,PC7,PC8,PC9,PC10
F5_OTHRET	prs	-397.0767554	424.8216455	3.56E-173	0.349948695	linear	259669	V Mental and behavioural disorders (F5_)	Other and unspecified mental retardation	AGE_AT_DEATH_OR_NOW,batch,SEX_IMPUTED,SEXAGE,PC1,PC2,PC3,PC4,PC5,PC6,PC7,PC8,PC9,PC10
F5_PSYCHDEV	prs	690.6346757	1239.325016	8.69E+299	0.57734564	linear	260236	V Mental and behavioural disorders (F5_)	Disorders of psychological development	AGE_AT_DEATH_OR_NOW,batch,SEX_IMPUTED,SEXAGE,PC1,PC2,PC3,PC4,PC5,PC6,PC7,PC8,PC9,PC10
F5_SPEECH	prs	-138.4993785	813.138426	7.09E-61	0.86475316	linear	258885	V Mental and behavioural disorders (F5_)	Specific development disorders of speech and language	AGE_AT_DEATH_OR_NOW,batch,SEX_IMPUTED,SEXAGE,PC1,PC2,PC3,PC4,PC5,PC6,PC7,PC8,PC9,PC10
F5_SCHOLA	prs	604.4590816	711.6784431	3.26E+262	0.395691264	linear	258656	V Mental and behavioural disorders (F5_)	Specific development disorders of scholastic skills	AGE_AT_DEATH_OR_NOW,batch,SEX_IMPUTED,SEXAGE,PC1,PC2,PC3,PC4,PC5,PC6,PC7,PC8,PC9,PC10
F5_MIXEDDEV	prs	951.8798392	482.3608889	Inf	0.048453701	linear	258260	V Mental and behavioural disorders (F5_)	Mixed specific developmental disorders	AGE_AT_DEATH_OR_NOW,batch,SEX_IMPUTED,SEXAGE,PC1,PC2,PC3,PC4,PC5,PC6,PC7,PC8,PC9,PC10
F5_PERVASIVE	prs	-140.3437348	363.0737496	1.12E-61	0.69909464	linear	258114	V Mental and behavioural disorders (F5_)	Pervasive developmental disorders excl. Autism + Asperger	AGE_AT_DEATH_OR_NOW,batch,SEX_IMPUTED,SEXAGE,PC1,PC2,PC3,PC4,PC5,PC6,PC7,PC8,PC9,PC10
F5_PSYCHDEVOTH	prs	230.0675153	375.6456459	8.26E+99	0.540234729	linear	258127	V Mental and behavioural disorders (F5_)	Other and unspecified disorders of psychological development	AGE_AT_DEATH_OR_NOW,batch,SEX_IMPUTED,SEXAGE,PC1,PC2,PC3,PC4,PC5,PC6,PC7,PC8,PC9,PC10
AUD	prs	3656.044939	2596.840414	Inf	0.159167202	linear	260236	V Mental and behavioural disorders (F5_)	Alcohol use disorder, ICD-based	AGE_AT_DEATH_OR_NOW,batch,SEX_IMPUTED,SEXAGE,PC1,PC2,PC3,PC4,PC5,PC6,PC7,PC8,PC9,PC10
ALCODELIRIUM	prs	1360.611795	991.422649	Inf	0.169945358	linear	260236	V Mental and behavioural disorders (F5_)	Alcohol withdrawal state with delirium	AGE_AT_DEATH_OR_NOW,batch,SEX_IMPUTED,SEXAGE,PC1,PC2,PC3,PC4,PC5,PC6,PC7,PC8,PC9,PC10
F5_ALLANXIOUS	prs	13517.3021	3127.943332	Inf	1.55E-05	linear	250369	V Mental and behavioural disorders (F5_)	All anxiety disorders	AGE_AT_DEATH_OR_NOW,batch,SEX_IMPUTED,SEXAGE,PC1,PC2,PC3,PC4,PC5,PC6,PC7,PC8,PC9,PC10
F5_MOOD	prs	14266.51183	4182.936467	Inf	0.000648192	linear	260236	V Mental and behavioural disorders (F5_)	Mood [affective] disorders	AGE_AT_DEATH_OR_NOW,batch,SEX_IMPUTED,SEXAGE,PC1,PC2,PC3,PC4,PC5,PC6,PC7,PC8,PC9,PC10
F5_BEHEMOCHILD	prs	2369.206059	1524.857835	Inf	0.12025182	linear	260236	V Mental and behavioural disorders (F5_)	Behavioural and emotional disorders with onset usually occurring in childhood and adolescence	AGE_AT_DEATH_OR_NOW,batch,SEX_IMPUTED,SEXAGE,PC1,PC2,PC3,PC4,PC5,PC6,PC7,PC8,PC9,PC10
F5_SUBSNOALCO	prs	4083.606246	1769.103434	Inf	0.02098375	linear	248848	V Mental and behavioural disorders (F5_)	Substance use, excluding alcohol	AGE_AT_DEATH_OR_NOW,batch,SEX_IMPUTED,SEXAGE,PC1,PC2,PC3,PC4,PC5,PC6,PC7,PC8,PC9,PC10
F5_BEHAVE	prs	3764.812809	1987.621627	Inf	0.058208928	linear	260236	V Mental and behavioural disorders (F5_)	Behavioural syndromes associated with physiological disturbances and physical factors	AGE_AT_DEATH_OR_NOW,batch,SEX_IMPUTED,SEXAGE,PC1,PC2,PC3,PC4,PC5,PC6,PC7,PC8,PC9,PC10
F5_DEMENTIA_INCLAVO	prs	1789.545764	2440.326599	Inf	0.463362575	linear	260236	V Mental and behavioural disorders (F5_)	Dementia, including avohilmo	AGE_AT_DEATH_OR_NOW,batch,SEX_IMPUTED,SEXAGE,PC1,PC2,PC3,PC4,PC5,PC6,PC7,PC8,PC9,PC10
ERECTILE_DYSFUNCTION	prs	1580.233756	2306.988607	Inf	0.493359942	linear	113179	V Mental and behavioural disorders (F5_)	Erectile dysfunction	AGE_AT_DEATH_OR_NOW,batch,SEX_IMPUTED,SEXAGE,PC1,PC2,PC3,PC4,PC5,PC6,PC7,PC8,PC9,PC10
F5_KELAMENT	prs	2049.957038	1881.395731	Inf	0.275893149	linear	259127	V Mental and behavioural disorders (F5_)	Kela-code for severe mental illness	AGE_AT_DEATH_OR_NOW,batch,SEX_IMPUTED,SEXAGE,PC1,PC2,PC3,PC4,PC5,PC6,PC7,PC8,PC9,PC10
F5_KELARET	prs	-67.7632282	331.4769804	3.72E-30	0.838019089	linear	259567	V Mental and behavioural disorders (F5_)	Kela-code for behavioural disturbances in mental retardation	AGE_AT_DEATH_OR_NOW,batch,SEX_IMPUTED,SEXAGE,PC1,PC2,PC3,PC4,PC5,PC6,PC7,PC8,PC9,PC10
G6_SLEEPAPNO	prs	1202.170285	3557.276134	Inf	0.73540351	linear	259235	VI Diseases of the nervous system (G6_)	Sleep apnoea	AGE_AT_DEATH_OR_NOW,batch,SEX_IMPUTED,SEXAGE,PC1,PC2,PC3,PC4,PC5,PC6,PC7,PC8,PC9,PC10
G6_NEUINFL	prs	2025.731214	1033.831003	Inf	0.050062189	linear	260236	VI Diseases of the nervous system (G6_)	Inflammatory diseases of the central nervous system	AGE_AT_DEATH_OR_NOW,batch,SEX_IMPUTED,SEXAGE,PC1,PC2,PC3,PC4,PC5,PC6,PC7,PC8,PC9,PC10
G6_MENINGBACT	prs	368.9619933	689.7769717	1.73E+160	0.592719175	linear	259369	VI Diseases of the nervous system (G6_)	Bacterial meningitis	AGE_AT_DEATH_OR_NOW,batch,SEX_IMPUTED,SEXAGE,PC1,PC2,PC3,PC4,PC5,PC6,PC7,PC8,PC9,PC10
G6_MENINGOTH	prs	226.0693388	401.3526688	1.52E+98	0.573252513	linear	258916	VI Diseases of the nervous system (G6_)	Other meningitis	AGE_AT_DEATH_OR_NOW,batch,SEX_IMPUTED,SEXAGE,PC1,PC2,PC3,PC4,PC5,PC6,PC7,PC8,PC9,PC10
G6_ENCEPHOTH	prs	927.5117217	544.9361633	Inf	0.088746121	linear	259111	VI Diseases of the nervous system (G6_)	Other encephalitis	AGE_AT_DEATH_OR_NOW,batch,SEX_IMPUTED,SEXAGE,PC1,PC2,PC3,PC4,PC5,PC6,PC7,PC8,PC9,PC10
G6_CNSABSC	prs	305.5320072	336.9445433	4.91E+132	0.36452802	linear	258848	VI Diseases of the nervous system (G6_)	Intracranial and intraspinal abscess and granuloma	AGE_AT_DEATH_OR_NOW,batch,SEX_IMPUTED,SEXAGE,PC1,PC2,PC3,PC4,PC5,PC6,PC7,PC8,PC9,PC10
G6_NEUATR	prs	-516.5777203	662.3371519	4.50E-225	0.435431806	linear	260236	VI Diseases of the nervous system (G6_)	Systemic atrophies primarily affecting the central nervous system	AGE_AT_DEATH_OR_NOW,batch,SEX_IMPUTED,SEXAGE,PC1,PC2,PC3,PC4,PC5,PC6,PC7,PC8,PC9,PC10
G6_HERATAXIA	prs	423.1074006	367.4631885	5.67E+183	0.249557264	linear	259796	VI Diseases of the nervous system (G6_)	Hereditary ataxia	AGE_AT_DEATH_OR_NOW,batch,SEX_IMPUTED,SEXAGE,PC1,PC2,PC3,PC4,PC5,PC6,PC7,PC8,PC9,PC10
G6_ALS	prs	-616.4867747	842.2446268	1.83E-268	0.464196175	linear	131369	VI Diseases of the nervous system (G6_)	Motor neuron disease	AGE_AT_DEATH_OR_NOW,batch,SEX_IMPUTED,SEXAGE,PC1,PC2,PC3,PC4,PC5,PC6,PC7,PC8,PC9,PC10
G6_SPINAMUSCOTH	prs	-521.1217262	307.7198579	4.78E-227	0.09036268	linear	259738	VI Diseases of the nervous system (G6_)	Other and unspecified spinal muscular atrophies	AGE_AT_DEATH_OR_NOW,batch,SEX_IMPUTED,SEXAGE,PC1,PC2,PC3,PC4,PC5,PC6,PC7,PC8,PC9,PC10
G6_XTRAPYR	prs	-3415.932675	1980.78673	0	0.084612801	linear	260236	VI Diseases of the nervous system (G6_)	Extrapyramidal and movement disorders	AGE_AT_DEATH_OR_NOW,batch,SEX_IMPUTED,SEXAGE,PC1,PC2,PC3,PC4,PC5,PC6,PC7,PC8,PC9,PC10
G6_BASDEGENOTH	prs	-302.9606357	305.7871152	2.67E-132	0.321805335	linear	254515	VI Diseases of the nervous system (G6_)	Other degenerative diseases of the basal ganglia	AGE_AT_DEATH_OR_NOW,batch,SEX_IMPUTED,SEXAGE,PC1,PC2,PC3,PC4,PC5,PC6,PC7,PC8,PC9,PC10
G6_DYSTON	prs	-1286.674568	824.7093461	0	0.118724451	linear	255334	VI Diseases of the nervous system (G6_)	Dystonia	AGE_AT_DEATH_OR_NOW,batch,SEX_IMPUTED,SEXAGE,PC1,PC2,PC3,PC4,PC5,PC6,PC7,PC8,PC9,PC10
G6_XTRAPYROTH	prs	123.1384685	1360.248953	3.01E+53	0.92786897	linear	257025	VI Diseases of the nervous system (G6_)	Other extrapyramidal and movement disorders in other diseases	AGE_AT_DEATH_OR_NOW,batch,SEX_IMPUTED,SEXAGE,PC1,PC2,PC3,PC4,PC5,PC6,PC7,PC8,PC9,PC10
G6_ATROPHCIRCUM	prs	355.7875553	438.4613926	3.29E+154	0.417110595	linear	255202	VI Diseases of the nervous system (G6_)	Circumscribed brain atrophy	AGE_AT_DEATH_OR_NOW,batch,SEX_IMPUTED,SEXAGE,PC1,PC2,PC3,PC4,PC5,PC6,PC7,PC8,PC9,PC10
G6_ALCODEGEN	prs	302.3303181	529.3817018	2.00E+131	0.567931813	linear	255325	VI Diseases of the nervous system (G6_)	Degeneration of the brain due to alcohol	AGE_AT_DEATH_OR_NOW,batch,SEX_IMPUTED,SEXAGE,PC1,PC2,PC3,PC4,PC5,PC6,PC7,PC8,PC9,PC10
G6_DEGENOTH	prs	-42.53917954	462.3484022	3.35E-19	0.926692739	linear	255232	VI Diseases of the nervous system (G6_)	Other and unspecified degenerative diseases of nervous system	AGE_AT_DEATH_OR_NOW,batch,SEX_IMPUTED,SEXAGE,PC1,PC2,PC3,PC4,PC5,PC6,PC7,PC8,PC9,PC10
G6_MS	prs	-1116.317472	971.8151648	0	0.25068357	linear	259535	VI Diseases of the nervous system (G6_)	MS-disease / Multiple Sclerosis	AGE_AT_DEATH_OR_NOW,batch,SEX_IMPUTED,SEXAGE,PC1,PC2,PC3,PC4,PC5,PC6,PC7,PC8,PC9,PC10
G6_DISSOTH	prs	-31.70221032	349.3074683	1.71E-14	0.927685493	linear	258768	VI Diseases of the nervous system (G6_)	Other acute disseminated demyelination	AGE_AT_DEATH_OR_NOW,batch,SEX_IMPUTED,SEXAGE,PC1,PC2,PC3,PC4,PC5,PC6,PC7,PC8,PC9,PC10
G6_OTHDEMYEL	prs	630.3756329	660.5915195	5.87E+273	0.33995327	linear	259220	VI Diseases of the nervous system (G6_)	Other demyelinating diseases of the central nervous system	AGE_AT_DEATH_OR_NOW,batch,SEX_IMPUTED,SEXAGE,PC1,PC2,PC3,PC4,PC5,PC6,PC7,PC8,PC9,PC10
G6_EPIPAROX	prs	22876.50483	5295.827968	Inf	1.56E-05	linear	260236	VI Diseases of the nervous system (G6_)	Episodal and paroxysmal disorders	AGE_AT_DEATH_OR_NOW,batch,SEX_IMPUTED,SEXAGE,PC1,PC2,PC3,PC4,PC5,PC6,PC7,PC8,PC9,PC10
G6_STATUSEPI	prs	1485.522904	811.9886524	Inf	0.067328067	linear	209295	VI Diseases of the nervous system (G6_)	Status epilepticus	AGE_AT_DEATH_OR_NOW,batch,SEX_IMPUTED,SEXAGE,PC1,PC2,PC3,PC4,PC5,PC6,PC7,PC8,PC9,PC10
G6_MIGRAINE	prs	10358.66265	3087.332022	Inf	0.000793168	linear	219213	VI Diseases of the nervous system (G6_)	Migraine	AGE_AT_DEATH_OR_NOW,batch,SEX_IMPUTED,SEXAGE,PC1,PC2,PC3,PC4,PC5,PC6,PC7,PC8,PC9,PC10
G6_MIGRAINE_NO_AURA	prs	3940.490033	1981.679182	Inf	0.046762105	linear	212601	VI Diseases of the nervous system (G6_)	Migraine without aura	AGE_AT_DEATH_OR_NOW,batch,SEX_IMPUTED,SEXAGE,PC1,PC2,PC3,PC4,PC5,PC6,PC7,PC8,PC9,PC10
G6_MIGRAINE_WITH_AURA	prs	6147.479818	2088.927728	Inf	0.003252014	linear	213043	VI Diseases of the nervous system (G6_)	Migraine with aura	AGE_AT_DEATH_OR_NOW,batch,SEX_IMPUTED,SEXAGE,PC1,PC2,PC3,PC4,PC5,PC6,PC7,PC8,PC9,PC10
G6_HEADACHE	prs	9380.493874	3014.290491	Inf	0.001858439	linear	218408	VI Diseases of the nervous system (G6_)	Other headache syndromes	AGE_AT_DEATH_OR_NOW,batch,SEX_IMPUTED,SEXAGE,PC1,PC2,PC3,PC4,PC5,PC6,PC7,PC8,PC9,PC10
G6_CLUSTHEADACHE_WIDE	prs	-99.45507922	864.6896206	6.42E-44	0.908430774	linear	209378	VI Diseases of the nervous system (G6_)	Cluster headache, wide	AGE_AT_DEATH_OR_NOW,batch,SEX_IMPUTED,SEXAGE,PC1,PC2,PC3,PC4,PC5,PC6,PC7,PC8,PC9,PC10
G6_NARCOCATA	prs	46.93019605	346.1111611	2.41E+20	0.892143295	linear	208788	VI Diseases of the nervous system (G6_)	Narcolepsy and cataplexy	AGE_AT_DEATH_OR_NOW,batch,SEX_IMPUTED,SEXAGE,PC1,PC2,PC3,PC4,PC5,PC6,PC7,PC8,PC9,PC10
G6_SLEEPDISOTH	prs	1233.602114	1404.857542	Inf	0.379891727	linear	210559	VI Diseases of the nervous system (G6_)	Other sleep disorders	AGE_AT_DEATH_OR_NOW,batch,SEX_IMPUTED,SEXAGE,PC1,PC2,PC3,PC4,PC5,PC6,PC7,PC8,PC9,PC10
G6_NERPLEX	prs	6950.031774	4193.853622	Inf	0.097481334	linear	260236	VI Diseases of the nervous system (G6_)	Nerve, nerve root and plexus disorders	AGE_AT_DEATH_OR_NOW,batch,SEX_IMPUTED,SEXAGE,PC1,PC2,PC3,PC4,PC5,PC6,PC7,PC8,PC9,PC10
G6_TRINEU	prs	200.7716404	911.1591872	1.56E+87	0.825600731	linear	232095	VI Diseases of the nervous system (G6_)	Trigeminal neuralgia	AGE_AT_DEATH_OR_NOW,batch,SEX_IMPUTED,SEXAGE,PC1,PC2,PC3,PC4,PC5,PC6,PC7,PC8,PC9,PC10
G6_ATYFAC	prs	514.1595705	864.2224201	1.98E+223	0.551884867	linear	231998	VI Diseases of the nervous system (G6_)	Atypical facial pain	AGE_AT_DEATH_OR_NOW,batch,SEX_IMPUTED,SEXAGE,PC1,PC2,PC3,PC4,PC5,PC6,PC7,PC8,PC9,PC10
G6_TRIOTHUNS	prs	798.4651593	481.820751	Inf	0.097483838	linear	231403	VI Diseases of the nervous system (G6_)	Other and unspecified trigeminal disorders	AGE_AT_DEATH_OR_NOW,batch,SEX_IMPUTED,SEXAGE,PC1,PC2,PC3,PC4,PC5,PC6,PC7,PC8,PC9,PC10
G6_BELLPA	prs	434.1976625	1341.392677	3.71E+188	0.746171753	linear	233242	VI Diseases of the nervous system (G6_)	Bell's palsy	AGE_AT_DEATH_OR_NOW,batch,SEX_IMPUTED,SEXAGE,PC1,PC2,PC3,PC4,PC5,PC6,PC7,PC8,PC9,PC10
G6_FACOTH	prs	1285.481771	631.9307168	Inf	0.041931247	linear	231595	VI Diseases of the nervous system (G6_)	Other facial nerve disorders	AGE_AT_DEATH_OR_NOW,batch,SEX_IMPUTED,SEXAGE,PC1,PC2,PC3,PC4,PC5,PC6,PC7,PC8,PC9,PC10
G6_DISOTHUNS	prs	383.529917	290.3751999	3.67E+166	0.186566665	linear	231234	VI Diseases of the nervous system (G6_)	Disorders of other and unspecified cranial nerves	AGE_AT_DEATH_OR_NOW,batch,SEX_IMPUTED,SEXAGE,PC1,PC2,PC3,PC4,PC5,PC6,PC7,PC8,PC9,PC10
G6_POSTZOST	prs	246.4291644	395.1011169	1.05E+107	0.532817595	linear	231316	VI Diseases of the nervous system (G6_)	Postzoster neuralgia	AGE_AT_DEATH_OR_NOW,batch,SEX_IMPUTED,SEXAGE,PC1,PC2,PC3,PC4,PC5,PC6,PC7,PC8,PC9,PC10
G6_BRACHPLE	prs	-200.290814	1186.597301	1.03E-87	0.86595862	linear	232777	VI Diseases of the nervous system (G6_)	Brachial plexus disorders	AGE_AT_DEATH_OR_NOW,batch,SEX_IMPUTED,SEXAGE,PC1,PC2,PC3,PC4,PC5,PC6,PC7,PC8,PC9,PC10
G6_CERVROOT	prs	180.5603623	354.0126727	2.61E+78	0.610024443	linear	231281	VI Diseases of the nervous system (G6_)	Cervical root disorders	AGE_AT_DEATH_OR_NOW,batch,SEX_IMPUTED,SEXAGE,PC1,PC2,PC3,PC4,PC5,PC6,PC7,PC8,PC9,PC10
G6_LSROOT	prs	404.7019094	488.8875827	5.75E+175	0.407783738	linear	231412	VI Diseases of the nervous system (G6_)	Lumbosacral root disorders, not elsewhere classified	AGE_AT_DEATH_OR_NOW,batch,SEX_IMPUTED,SEXAGE,PC1,PC2,PC3,PC4,PC5,PC6,PC7,PC8,PC9,PC10
G6_ROOTPLEXOTHUNS	prs	838.3480456	1555.244253	Inf	0.589855693	linear	234014	VI Diseases of the nervous system (G6_)	Other and unspecified nerve root and plexus disorders, also in other diseases	AGE_AT_DEATH_OR_NOW,batch,SEX_IMPUTED,SEXAGE,PC1,PC2,PC3,PC4,PC5,PC6,PC7,PC8,PC9,PC10
G6_CARPTU	prs	4599.754261	3168.702045	Inf	0.146608312	linear	244951	VI Diseases of the nervous system (G6_)	Carpal tunnel syndrome	AGE_AT_DEATH_OR_NOW,batch,SEX_IMPUTED,SEXAGE,PC1,PC2,PC3,PC4,PC5,PC6,PC7,PC8,PC9,PC10
G6_MEDLEOTH	prs	-959.1680369	666.3888249	0	0.15005219	linear	231647	VI Diseases of the nervous system (G6_)	Other lesions of median nerve	AGE_AT_DEATH_OR_NOW,batch,SEX_IMPUTED,SEXAGE,PC1,PC2,PC3,PC4,PC5,PC6,PC7,PC8,PC9,PC10
G6_ULLNLE	prs	1069.909915	1457.691495	Inf	0.462964378	linear	233638	VI Diseases of the nervous system (G6_)	Lesion of ulnar nerve	AGE_AT_DEATH_OR_NOW,batch,SEX_IMPUTED,SEXAGE,PC1,PC2,PC3,PC4,PC5,PC6,PC7,PC8,PC9,PC10
G6_RADLES	prs	771.9601849	760.6834891	Inf	0.310190588	linear	231802	VI Diseases of the nervous system (G6_)	Lesion of radial nerve	AGE_AT_DEATH_OR_NOW,batch,SEX_IMPUTED,SEXAGE,PC1,PC2,PC3,PC4,PC5,PC6,PC7,PC8,PC9,PC10
G6_CAUSALGIA	prs	162.2441369	481.815768	2.90E+70	0.736317132	linear	231403	VI Diseases of the nervous system (G6_)	Causalgia	AGE_AT_DEATH_OR_NOW,batch,SEX_IMPUTED,SEXAGE,PC1,PC2,PC3,PC4,PC5,PC6,PC7,PC8,PC9,PC10
G6_MONONPOTHUS	prs	-170.0380539	678.3283662	1.42E-74	0.80206779	linear	231665	VI Diseases of the nervous system (G6_)	Other and unspecified mononeuropathies of upper limb	AGE_AT_DEATH_OR_NOW,batch,SEX_IMPUTED,SEXAGE,PC1,PC2,PC3,PC4,PC5,PC6,PC7,PC8,PC9,PC10
G6_SCIALE	prs	734.8680032	903.5489148	Inf	0.416039508	linear	232081	VI Diseases of the nervous system (G6_)	Lesion of sciatic nerve	AGE_AT_DEATH_OR_NOW,batch,SEX_IMPUTED,SEXAGE,PC1,PC2,PC3,PC4,PC5,PC6,PC7,PC8,PC9,PC10
G6_MERALGIA	prs	708.6433793	662.7225128	5.75E+307	0.28493957	linear	231641	VI Diseases of the nervous system (G6_)	Meralgia paraesthetica	AGE_AT_DEATH_OR_NOW,batch,SEX_IMPUTED,SEXAGE,PC1,PC2,PC3,PC4,PC5,PC6,PC7,PC8,PC9,PC10
G6_FEMLE	prs	218.72475	345.4792892	9.79E+94	0.526665544	linear	231274	VI Diseases of the nervous system (G6_)	Lesion of femoral nerve	AGE_AT_DEATH_OR_NOW,batch,SEX_IMPUTED,SEXAGE,PC1,PC2,PC3,PC4,PC5,PC6,PC7,PC8,PC9,PC10
G6_FEMLAPOP	prs	90.50544438	817.4966445	2.02E+39	0.911846033	linear	231906	VI Diseases of the nervous system (G6_)	Lesion of lateral popliteal nerve	AGE_AT_DEATH_OR_NOW,batch,SEX_IMPUTED,SEXAGE,PC1,PC2,PC3,PC4,PC5,PC6,PC7,PC8,PC9,PC10
G6_TARSTUN	prs	-293.0807373	389.5310909	5.21E-128	0.451815102	linear	231311	VI Diseases of the nervous system (G6_)	Tarsal tunnel syndrome	AGE_AT_DEATH_OR_NOW,batch,SEX_IMPUTED,SEXAGE,PC1,PC2,PC3,PC4,PC5,PC6,PC7,PC8,PC9,PC10
G6_PLANTAR	prs	460.0781866	1041.786017	6.45E+199	0.658761392	linear	232397	VI Diseases of the nervous system (G6_)	Lesion of plantar nerve	AGE_AT_DEATH_OR_NOW,batch,SEX_IMPUTED,SEXAGE,PC1,PC2,PC3,PC4,PC5,PC6,PC7,PC8,PC9,PC10
G6_MONOLOWOTHUNS	prs	-217.037068	677.4887311	5.52E-95	0.748699338	linear	231664	VI Diseases of the nervous system (G6_)	Other and unspecified mononeuropathies of lower limb	AGE_AT_DEATH_OR_NOW,batch,SEX_IMPUTED,SEXAGE,PC1,PC2,PC3,PC4,PC5,PC6,PC7,PC8,PC9,PC10
G6_ICNEUROP	prs	-171.0537165	323.2734873	5.16E-75	0.596715745	linear	231257	VI Diseases of the nervous system (G6_)	Intercostal neuropathy	AGE_AT_DEATH_OR_NOW,batch,SEX_IMPUTED,SEXAGE,PC1,PC2,PC3,PC4,PC5,PC6,PC7,PC8,PC9,PC10
G6_MONOOTHUNS	prs	-345.9862694	705.8676933	5.50E-151	0.624022991	linear	231709	VI Diseases of the nervous system (G6_)	Other and unspecified mononeuropathies, also in other diseases	AGE_AT_DEATH_OR_NOW,batch,SEX_IMPUTED,SEXAGE,PC1,PC2,PC3,PC4,PC5,PC6,PC7,PC8,PC9,PC10
G6_HEREMOSEN	prs	-256.5264059	296.3240241	3.91E-112	0.38665792	linear	256526	VI Diseases of the nervous system (G6_)	Hereditary motor and sensory neuropathy	AGE_AT_DEATH_OR_NOW,batch,SEX_IMPUTED,SEXAGE,PC1,PC2,PC3,PC4,PC5,PC6,PC7,PC8,PC9,PC10
G6_HERIPOTHUN	prs	-191.7916722	239.01921	5.08E-84	0.422315926	linear	256483	VI Diseases of the nervous system (G6_)	Other and unspecified neuropathies	AGE_AT_DEATH_OR_NOW,batch,SEX_IMPUTED,SEXAGE,PC1,PC2,PC3,PC4,PC5,PC6,PC7,PC8,PC9,PC10
G6_GUILBAR	prs	-261.4091825	435.3746089	2.96E-114	0.548224505	linear	256669	VI Diseases of the nervous system (G6_)	Guillain-Barre syndrome	AGE_AT_DEATH_OR_NOW,batch,SEX_IMPUTED,SEXAGE,PC1,PC2,PC3,PC4,PC5,PC6,PC7,PC8,PC9,PC10
G6_DRUGPOLY	prs	116.6758403	285.2356715	4.70E+50	0.682502824	linear	256517	VI Diseases of the nervous system (G6_)	Drug-induced polyneuropathy	AGE_AT_DEATH_OR_NOW,batch,SEX_IMPUTED,SEXAGE,PC1,PC2,PC3,PC4,PC5,PC6,PC7,PC8,PC9,PC10
G6_ALCOPOLY	prs	66.52184446	339.8713553	7.76E+28	0.844824365	linear	256565	VI Diseases of the nervous system (G6_)	Alcohol induced polyneuropathy	AGE_AT_DEATH_OR_NOW,batch,SEX_IMPUTED,SEXAGE,PC1,PC2,PC3,PC4,PC5,PC6,PC7,PC8,PC9,PC10
G6_POLYOTHUNS	prs	-1133.277246	1493.909821	0	0.44809366	linear	259666	VI Diseases of the nervous system (G6_)	Other and unspecified polyneuropathies, also in other diseases	AGE_AT_DEATH_OR_NOW,batch,SEX_IMPUTED,SEXAGE,PC1,PC2,PC3,PC4,PC5,PC6,PC7,PC8,PC9,PC10
G6_PERIPHOTH	prs	278.5770145	241.9812049	9.65E+120	0.249637014	linear	256485	VI Diseases of the nervous system (G6_)	Other disorders of peripheral nervous system	AGE_AT_DEATH_OR_NOW,batch,SEX_IMPUTED,SEXAGE,PC1,PC2,PC3,PC4,PC5,PC6,PC7,PC8,PC9,PC10
G6_MYONEU	prs	3320.744352	1200.394	Inf	0.005668667	linear	260236	VI Diseases of the nervous system (G6_)	Diseases of the myoneural junction and muscle	AGE_AT_DEATH_OR_NOW,batch,SEX_IMPUTED,SEXAGE,PC1,PC2,PC3,PC4,PC5,PC6,PC7,PC8,PC9,PC10
G6_MYASTHENIA	prs	448.8060736	446.0014608	8.20E+194	0.314277826	linear	258420	VI Diseases of the nervous system (G6_)	Myasthenia gravis	AGE_AT_DEATH_OR_NOW,batch,SEX_IMPUTED,SEXAGE,PC1,PC2,PC3,PC4,PC5,PC6,PC7,PC8,PC9,PC10
G6_MUSDYST	prs	187.2612539	319.5383725	2.12E+81	0.55785128	linear	258282	VI Diseases of the nervous system (G6_)	Muscular dystrophy	AGE_AT_DEATH_OR_NOW,batch,SEX_IMPUTED,SEXAGE,PC1,PC2,PC3,PC4,PC5,PC6,PC7,PC8,PC9,PC10
G6_MYOTDIS	prs	114.1671154	297.9022401	3.82E+49	0.701544475	linear	258263	VI Diseases of the nervous system (G6_)	Myotonic disorders	AGE_AT_DEATH_OR_NOW,batch,SEX_IMPUTED,SEXAGE,PC1,PC2,PC3,PC4,PC5,PC6,PC7,PC8,PC9,PC10
G6_MUSCOTHUNS	prs	49.65335436	300.2665956	3.67E+21	0.868657436	linear	258265	VI Diseases of the nervous system (G6_)	Other and unspecified primary disorders of muscles	AGE_AT_DEATH_OR_NOW,batch,SEX_IMPUTED,SEXAGE,PC1,PC2,PC3,PC4,PC5,PC6,PC7,PC8,PC9,PC10
G6_MYOPOTHUNS	prs	2760.199508	979.7391679	Inf	0.004843595	linear	259525	VI Diseases of the nervous system (G6_)	Other and unspecified myopathies	AGE_AT_DEATH_OR_NOW,batch,SEX_IMPUTED,SEXAGE,PC1,PC2,PC3,PC4,PC5,PC6,PC7,PC8,PC9,PC10
G6_MYOMUSCINOTH	prs	287.2025383	296.6858927	5.38E+124	0.333027443	linear	258262	VI Diseases of the nervous system (G6_)	Disorders of myoneural junction and muscle in diseases classified elsewhere	AGE_AT_DEATH_OR_NOW,batch,SEX_IMPUTED,SEXAGE,PC1,PC2,PC3,PC4,PC5,PC6,PC7,PC8,PC9,PC10
G6_CPETAL	prs	-160.4547426	1229.300849	2.07E-70	0.896151017	linear	260236	VI Diseases of the nervous system (G6_)	Cerebral palsy and other paralytic syndromes	AGE_AT_DEATH_OR_NOW,batch,SEX_IMPUTED,SEXAGE,PC1,PC2,PC3,PC4,PC5,PC6,PC7,PC8,PC9,PC10
G6_CP	prs	-378.8992055	490.6367495	2.79E-165	0.439961074	linear	258381	VI Diseases of the nervous system (G6_)	Cerebral palsy	AGE_AT_DEATH_OR_NOW,batch,SEX_IMPUTED,SEXAGE,PC1,PC2,PC3,PC4,PC5,PC6,PC7,PC8,PC9,PC10
G6_HEMIPLE	prs	-213.5047812	823.3459465	1.89E-93	0.795393512	linear	259010	VI Diseases of the nervous system (G6_)	Hemiplegia	AGE_AT_DEATH_OR_NOW,batch,SEX_IMPUTED,SEXAGE,PC1,PC2,PC3,PC4,PC5,PC6,PC7,PC8,PC9,PC10
G6_PARDIPLE	prs	592.6356952	505.1217826	2.39E+257	0.240695407	linear	258401	VI Diseases of the nervous system (G6_)	Paraplegia, diplegia of upper limbs	AGE_AT_DEATH_OR_NOW,batch,SEX_IMPUTED,SEXAGE,PC1,PC2,PC3,PC4,PC5,PC6,PC7,PC8,PC9,PC10
G6_TETRAPLE	prs	-251.229507	274.6419216	7.81E-110	0.360322197	linear	258145	VI Diseases of the nervous system (G6_)	Tetraplegia	AGE_AT_DEATH_OR_NOW,batch,SEX_IMPUTED,SEXAGE,PC1,PC2,PC3,PC4,PC5,PC6,PC7,PC8,PC9,PC10
G6_MONOPLE	prs	-161.2795879	394.4756991	9.06E-71	0.682653435	linear	258259	VI Diseases of the nervous system (G6_)	Monoplegia	AGE_AT_DEATH_OR_NOW,batch,SEX_IMPUTED,SEXAGE,PC1,PC2,PC3,PC4,PC5,PC6,PC7,PC8,PC9,PC10
G6_CAUDA	prs	349.042008	364.8504639	3.86E+151	0.338734028	linear	258227	VI Diseases of the nervous system (G6_)	Cauda equina syndrome	AGE_AT_DEATH_OR_NOW,batch,SEX_IMPUTED,SEXAGE,PC1,PC2,PC3,PC4,PC5,PC6,PC7,PC8,PC9,PC10
G6_PARALOTHUNS	prs	-399.7095326	392.6674796	2.56E-174	0.308710331	linear	258257	VI Diseases of the nervous system (G6_)	Other and unspecified paralytic syndromes	AGE_AT_DEATH_OR_NOW,batch,SEX_IMPUTED,SEXAGE,PC1,PC2,PC3,PC4,PC5,PC6,PC7,PC8,PC9,PC10
G6_OTHNEU	prs	4299.357686	3176.725947	Inf	0.175931386	linear	260236	VI Diseases of the nervous system (G6_)	Other neurological diseases	AGE_AT_DEATH_OR_NOW,batch,SEX_IMPUTED,SEXAGE,PC1,PC2,PC3,PC4,PC5,PC6,PC7,PC8,PC9,PC10
G6_AUTONOM	prs	456.2686562	500.7414808	1.43E+198	0.362198247	linear	244668	VI Diseases of the nervous system (G6_)	Autonomic disorders	AGE_AT_DEATH_OR_NOW,batch,SEX_IMPUTED,SEXAGE,PC1,PC2,PC3,PC4,PC5,PC6,PC7,PC8,PC9,PC10
G6_HORNER	prs	-102.5783206	366.0486616	2.82E-45	0.779300218	linear	260109	VI Diseases of the nervous system (G6_)	Horner syndrome	AGE_AT_DEATH_OR_NOW,batch,SEX_IMPUTED,SEXAGE,PC1,PC2,PC3,PC4,PC5,PC6,PC7,PC8,PC9,PC10
G6_HYDROCEPH	prs	-1052.010059	829.4640244	0	0.204691681	linear	245234	VI Diseases of the nervous system (G6_)	Hydrocephalus	AGE_AT_DEATH_OR_NOW,batch,SEX_IMPUTED,SEXAGE,PC1,PC2,PC3,PC4,PC5,PC6,PC7,PC8,PC9,PC10
G6_HCCOMM	prs	-85.50985691	423.9673819	7.30E-38	0.840159468	linear	259608	VI Diseases of the nervous system (G6_)	Communicating hydrocephalus	AGE_AT_DEATH_OR_NOW,batch,SEX_IMPUTED,SEXAGE,PC1,PC2,PC3,PC4,PC5,PC6,PC7,PC8,PC9,PC10
G6_HCOBSTR	prs	-439.823468	389.8216551	9.71E-192	0.259207614	linear	259568	VI Diseases of the nervous system (G6_)	Obstructive hydrocephalus	AGE_AT_DEATH_OR_NOW,batch,SEX_IMPUTED,SEXAGE,PC1,PC2,PC3,PC4,PC5,PC6,PC7,PC8,PC9,PC10
G6_HCNP	prs	-557.6214931	516.5824514	6.73E-243	0.280391136	linear	259734	VI Diseases of the nervous system (G6_)	Normal-pressure hydrocephalus	AGE_AT_DEATH_OR_NOW,batch,SEX_IMPUTED,SEXAGE,PC1,PC2,PC3,PC4,PC5,PC6,PC7,PC8,PC9,PC10
G6_HCOTHUNS	prs	-674.6542341	381.7692825	1.00E-293	0.077199617	linear	259559	VI Diseases of the nervous system (G6_)	Other and unspecified hydrocephalus	AGE_AT_DEATH_OR_NOW,batch,SEX_IMPUTED,SEXAGE,PC1,PC2,PC3,PC4,PC5,PC6,PC7,PC8,PC9,PC10
G6_CERCYST	prs	824.434789	831.1614092	Inf	0.321243891	linear	245237	VI Diseases of the nervous system (G6_)	Cerebral cysts	AGE_AT_DEATH_OR_NOW,batch,SEX_IMPUTED,SEXAGE,PC1,PC2,PC3,PC4,PC5,PC6,PC7,PC8,PC9,PC10
G6_ANOXBRAINDAM	prs	561.1721715	414.8677658	5.18E+243	0.17616773	linear	244568	VI Diseases of the nervous system (G6_)	Anoxic brain damage	AGE_AT_DEATH_OR_NOW,batch,SEX_IMPUTED,SEXAGE,PC1,PC2,PC3,PC4,PC5,PC6,PC7,PC8,PC9,PC10
G6_BENINTRAHYP	prs	-566.8944129	315.7317969	6.32E-247	0.07257633	linear	244475	VI Diseases of the nervous system (G6_)	Benign intracranial hypertension	AGE_AT_DEATH_OR_NOW,batch,SEX_IMPUTED,SEXAGE,PC1,PC2,PC3,PC4,PC5,PC6,PC7,PC8,PC9,PC10
G6_ENCEPATH	prs	-342.04598	336.2338543	2.83E-149	0.30901842	linear	244492	VI Diseases of the nervous system (G6_)	Encephalopathy	AGE_AT_DEATH_OR_NOW,batch,SEX_IMPUTED,SEXAGE,PC1,PC2,PC3,PC4,PC5,PC6,PC7,PC8,PC9,PC10
G6_DISBROTHUNS	prs	646.888813	360.9432937	8.71E+280	0.073099402	linear	244514	VI Diseases of the nervous system (G6_)	Disorders of brain, other and unspecified	AGE_AT_DEATH_OR_NOW,batch,SEX_IMPUTED,SEXAGE,PC1,PC2,PC3,PC4,PC5,PC6,PC7,PC8,PC9,PC10
G6_SPINOTH	prs	51.50219849	608.7722212	2.33E+22	0.932579379	linear	244822	VI Diseases of the nervous system (G6_)	Other diseases of spinal cord	AGE_AT_DEATH_OR_NOW,batch,SEX_IMPUTED,SEXAGE,PC1,PC2,PC3,PC4,PC5,PC6,PC7,PC8,PC9,PC10
G6_CNSOTH	prs	850.9434221	363.1791937	Inf	0.019128123	linear	244516	VI Diseases of the nervous system (G6_)	Other disorders of central nervous system	AGE_AT_DEATH_OR_NOW,batch,SEX_IMPUTED,SEXAGE,PC1,PC2,PC3,PC4,PC5,PC6,PC7,PC8,PC9,PC10
G6_POSTOPNEURO	prs	3094.513246	1001.90962	Inf	0.002011142	linear	245647	VI Diseases of the nervous system (G6_)	Postprocedural disorders of nervous system	AGE_AT_DEATH_OR_NOW,batch,SEX_IMPUTED,SEXAGE,PC1,PC2,PC3,PC4,PC5,PC6,PC7,PC8,PC9,PC10
G6_NEUROOTH	prs	2107.554932	879.2167564	Inf	0.016526954	linear	245344	VI Diseases of the nervous system (G6_)	Other disorders of nervous system	AGE_AT_DEATH_OR_NOW,batch,SEX_IMPUTED,SEXAGE,PC1,PC2,PC3,PC4,PC5,PC6,PC7,PC8,PC9,PC10
OTHER_DRUGADVERS_SECONDA_PARKINSONI	prs	93.63453942	337.6238997	4.62E+40	0.781523982	linear	260236	VI Diseases of the nervous system (G6_)	Other drug-induced secondary parkinsonism	AGE_AT_DEATH_OR_NOW,batch,SEX_IMPUTED,SEXAGE,PC1,PC2,PC3,PC4,PC5,PC6,PC7,PC8,PC9,PC10
DRUGADVERS_TREMOR	prs	152.973162	267.235853	2.73E+66	0.567032857	linear	260236	VI Diseases of the nervous system (G6_)	Drug-induced tremor	AGE_AT_DEATH_OR_NOW,batch,SEX_IMPUTED,SEXAGE,PC1,PC2,PC3,PC4,PC5,PC6,PC7,PC8,PC9,PC10
G6_MIGRAINE_NO_AURA_ADVERSE	prs	-273.0286519	388.6524034	2.66E-119	0.482367487	linear	260236	VI Diseases of the nervous system (G6_)	Migraine without aura, drug-induced	AGE_AT_DEATH_OR_NOW,batch,SEX_IMPUTED,SEXAGE,PC1,PC2,PC3,PC4,PC5,PC6,PC7,PC8,PC9,PC10
G6_MIGRAINE_WITH_AURA_ADVERSE	prs	255.2067266	384.0096302	6.84E+110	0.506317077	linear	260236	VI Diseases of the nervous system (G6_)	Migraine with aura, drug-induced	AGE_AT_DEATH_OR_NOW,batch,SEX_IMPUTED,SEXAGE,PC1,PC2,PC3,PC4,PC5,PC6,PC7,PC8,PC9,PC10
MIGRAINE_UNSPE	prs	641.6491884	308.1844377	4.62E+278	0.037340721	linear	260236	VI Diseases of the nervous system (G6_)	Migraine, unspecified, drug-induced	AGE_AT_DEATH_OR_NOW,batch,SEX_IMPUTED,SEXAGE,PC1,PC2,PC3,PC4,PC5,PC6,PC7,PC8,PC9,PC10
DRUGADVERS_HEADA_NOT_ELSEW_CLASSIFIED	prs	269.451075	241.3703432	1.05E+117	0.264278178	linear	260236	VI Diseases of the nervous system (G6_)	Drug-induced headache, not elsewhere classified	AGE_AT_DEATH_OR_NOW,batch,SEX_IMPUTED,SEXAGE,PC1,PC2,PC3,PC4,PC5,PC6,PC7,PC8,PC9,PC10
G6_MIGRAINE_NO_AURA_TRIPTAN	prs	3262.324439	1769.815496	Inf	0.065284525	linear	237783	VI Diseases of the nervous system (G6_)	Migraine without aura and triptan purchases	AGE_AT_DEATH_OR_NOW,batch,SEX_IMPUTED,SEXAGE,PC1,PC2,PC3,PC4,PC5,PC6,PC7,PC8,PC9,PC10
G6_MIGRAINE_WITH_AURA_TRIPTAN	prs	5228.977325	1872.496912	Inf	0.005230409	linear	237377	VI Diseases of the nervous system (G6_)	Migraine with aura and triptan purchases	AGE_AT_DEATH_OR_NOW,batch,SEX_IMPUTED,SEXAGE,PC1,PC2,PC3,PC4,PC5,PC6,PC7,PC8,PC9,PC10
G6_CLUSTHEADACHE_STRICT_INCLAVO	prs	376.3540672	741.6232791	2.81E+163	0.611823145	linear	260236	VI Diseases of the nervous system (G6_)	Cluster headache, strict, including avohilmo	AGE_AT_DEATH_OR_NOW,batch,SEX_IMPUTED,SEXAGE,PC1,PC2,PC3,PC4,PC5,PC6,PC7,PC8,PC9,PC10
G6_SLEEPAPNO_INCLAVO	prs	656.9071047	3603.416556	1.95E+285	0.855346512	linear	260236	VI Diseases of the nervous system (G6_)	Sleep apnoea, including avohilmo	AGE_AT_DEATH_OR_NOW,batch,SEX_IMPUTED,SEXAGE,PC1,PC2,PC3,PC4,PC5,PC6,PC7,PC8,PC9,PC10
focal_epilepsy	prs	7314.672969	1236.002309	Inf	3.26E-09	linear	260236	VI Diseases of the nervous system (G6_)	Focal Epilepsy	AGE_AT_DEATH_OR_NOW,batch,SEX_IMPUTED,SEXAGE,PC1,PC2,PC3,PC4,PC5,PC6,PC7,PC8,PC9,PC10
generalized_epilepsy	prs	631.0045764	516.8841412	1.10E+274	0.222168416	linear	260236	VI Diseases of the nervous system (G6_)	Generalized Epilepsy	AGE_AT_DEATH_OR_NOW,batch,SEX_IMPUTED,SEXAGE,PC1,PC2,PC3,PC4,PC5,PC6,PC7,PC8,PC9,PC10
H7_CONJUNCTIVITISATOPIC	prs	-453.2022432	765.1059096	1.50E-197	0.553624009	linear	241201	VII Diseases of the eye and adnexa (H7_)	Atopic conjunctivitis	AGE_AT_DEATH_OR_NOW,batch,SEX_IMPUTED,SEXAGE,PC1,PC2,PC3,PC4,PC5,PC6,PC7,PC8,PC9,PC10
H7_CATARACTSENILE	prs	8036.067653	4068.192755	Inf	0.048230539	linear	257335	VII Diseases of the eye and adnexa (H7_)	Senile cataract	AGE_AT_DEATH_OR_NOW,batch,SEX_IMPUTED,SEXAGE,PC1,PC2,PC3,PC4,PC5,PC6,PC7,PC8,PC9,PC10
H7_CATARACTOTHER	prs	-1513.476229	2757.423607	0	0.583092917	linear	234384	VII Diseases of the eye and adnexa (H7_)	Other cataract	AGE_AT_DEATH_OR_NOW,batch,SEX_IMPUTED,SEXAGE,PC1,PC2,PC3,PC4,PC5,PC6,PC7,PC8,PC9,PC10
H7_LIDLACRIMALORBIT	prs	5506.358692	3463.930947	Inf	0.111920088	linear	260236	VII Diseases of the eye and adnexa (H7_)	Disorders of eyelid, lacrimal system and orbit	AGE_AT_DEATH_OR_NOW,batch,SEX_IMPUTED,SEXAGE,PC1,PC2,PC3,PC4,PC5,PC6,PC7,PC8,PC9,PC10
H7_HORDEOLUM	prs	381.9609001	777.4293378	7.65E+165	0.623205751	linear	241946	VII Diseases of the eye and adnexa (H7_)	Hordeolum and other deep inflammation of eyelid	AGE_AT_DEATH_OR_NOW,batch,SEX_IMPUTED,SEXAGE,PC1,PC2,PC3,PC4,PC5,PC6,PC7,PC8,PC9,PC10
H7_CHALAZION	prs	1220.85542	1299.322371	Inf	0.347418923	linear	243337	VII Diseases of the eye and adnexa (H7_)	Chalazion	AGE_AT_DEATH_OR_NOW,batch,SEX_IMPUTED,SEXAGE,PC1,PC2,PC3,PC4,PC5,PC6,PC7,PC8,PC9,PC10
H7_EYELIDINFLAMMATION	prs	1733.361059	1165.086497	Inf	0.136817314	linear	242909	VII Diseases of the eye and adnexa (H7_)	Other inflammation of eyelid	AGE_AT_DEATH_OR_NOW,batch,SEX_IMPUTED,SEXAGE,PC1,PC2,PC3,PC4,PC5,PC6,PC7,PC8,PC9,PC10
H7_EYELIDDIS	prs	3966.861571	2445.877156	Inf	0.104835358	linear	249576	VII Diseases of the eye and adnexa (H7_)	Other disorders of eyelid	AGE_AT_DEATH_OR_NOW,batch,SEX_IMPUTED,SEXAGE,PC1,PC2,PC3,PC4,PC5,PC6,PC7,PC8,PC9,PC10
H7_ENTROPION	prs	1177.647736	1008.360937	Inf	0.242855055	linear	242477	VII Diseases of the eye and adnexa (H7_)	Entropion and trichiasis of eyelid	AGE_AT_DEATH_OR_NOW,batch,SEX_IMPUTED,SEXAGE,PC1,PC2,PC3,PC4,PC5,PC6,PC7,PC8,PC9,PC10
H7_ECTROPION	prs	-296.6589348	678.2536607	1.45E-129	0.661831528	linear	241767	VII Diseases of the eye and adnexa (H7_)	Ectropion of eyelid	AGE_AT_DEATH_OR_NOW,batch,SEX_IMPUTED,SEXAGE,PC1,PC2,PC3,PC4,PC5,PC6,PC7,PC8,PC9,PC10
H7_LAGOPHTALMOS	prs	519.1989822	374.5182648	3.06E+225	0.165653084	linear	241365	VII Diseases of the eye and adnexa (H7_)	Lagophthalmos	AGE_AT_DEATH_OR_NOW,batch,SEX_IMPUTED,SEXAGE,PC1,PC2,PC3,PC4,PC5,PC6,PC7,PC8,PC9,PC10
H7_BLEPHAROCHALASIS	prs	4269.651979	1945.475489	Inf	0.028189121	linear	246264	VII Diseases of the eye and adnexa (H7_)	Blepharochalasis	AGE_AT_DEATH_OR_NOW,batch,SEX_IMPUTED,SEXAGE,PC1,PC2,PC3,PC4,PC5,PC6,PC7,PC8,PC9,PC10
H7_PTOSIS	prs	353.4506623	1129.37921	3.17E+153	0.754311224	linear	242808	VII Diseases of the eye and adnexa (H7_)	Ptosis of eyelid	AGE_AT_DEATH_OR_NOW,batch,SEX_IMPUTED,SEXAGE,PC1,PC2,PC3,PC4,PC5,PC6,PC7,PC8,PC9,PC10
H7_EYELIDFUNC	prs	-96.2212948	264.9832778	1.63E-42	0.716513965	linear	241278	VII Diseases of the eye and adnexa (H7_)	Other disorders affecting eyelid function	AGE_AT_DEATH_OR_NOW,batch,SEX_IMPUTED,SEXAGE,PC1,PC2,PC3,PC4,PC5,PC6,PC7,PC8,PC9,PC10
H7_XANTHELASMA	prs	-445.2462595	340.7800358	4.29E-194	0.191366729	linear	241335	VII Diseases of the eye and adnexa (H7_)	Xanthelasma of eyelid	AGE_AT_DEATH_OR_NOW,batch,SEX_IMPUTED,SEXAGE,PC1,PC2,PC3,PC4,PC5,PC6,PC7,PC8,PC9,PC10
H7_EYELIDNAS	prs	-423.2328144	360.3345483	1.56E-184	0.240173878	linear	241352	VII Diseases of the eye and adnexa (H7_)	Other specified and unspecified disorders of eyelid	AGE_AT_DEATH_OR_NOW,batch,SEX_IMPUTED,SEXAGE,PC1,PC2,PC3,PC4,PC5,PC6,PC7,PC8,PC9,PC10
H7_EYELIDINOTH	prs	319.1985748	662.5131481	4.23E+138	0.629948745	linear	241738	VII Diseases of the eye and adnexa (H7_)	Disorders of eyelid in diseases classified elsewhere	AGE_AT_DEATH_OR_NOW,batch,SEX_IMPUTED,SEXAGE,PC1,PC2,PC3,PC4,PC5,PC6,PC7,PC8,PC9,PC10
H7_LACRIMALSYSTEM	prs	1330.286319	2351.91614	Inf	0.571653937	linear	248778	VII Diseases of the eye and adnexa (H7_)	Disorders of lacrimal system	AGE_AT_DEATH_OR_NOW,batch,SEX_IMPUTED,SEXAGE,PC1,PC2,PC3,PC4,PC5,PC6,PC7,PC8,PC9,PC10
H7_DACRYOADENITIS	prs	30.18936845	323.8278958	1.29145E+13	0.925723633	linear	241321	VII Diseases of the eye and adnexa (H7_)	Dacryoadenitis	AGE_AT_DEATH_OR_NOW,batch,SEX_IMPUTED,SEXAGE,PC1,PC2,PC3,PC4,PC5,PC6,PC7,PC8,PC9,PC10
H7_EPIPHORA	prs	-193.65193	515.9714857	7.91E-85	0.707426409	linear	241522	VII Diseases of the eye and adnexa (H7_)	Epiphora	AGE_AT_DEATH_OR_NOW,batch,SEX_IMPUTED,SEXAGE,PC1,PC2,PC3,PC4,PC5,PC6,PC7,PC8,PC9,PC10
H7_LACRIMINFLAMACU	prs	372.353068	447.8160997	5.14E+161	0.405699641	linear	241440	VII Diseases of the eye and adnexa (H7_)	Inflammation of lacrimal passages (acute and unspecified)	AGE_AT_DEATH_OR_NOW,batch,SEX_IMPUTED,SEXAGE,PC1,PC2,PC3,PC4,PC5,PC6,PC7,PC8,PC9,PC10
H7_LACRIMINFLAMCHRON	prs	-182.9594456	466.0358054	3.48E-80	0.694625132	linear	241461	VII Diseases of the eye and adnexa (H7_)	Inflammation of lacrimal passages (chronic)	AGE_AT_DEATH_OR_NOW,batch,SEX_IMPUTED,SEXAGE,PC1,PC2,PC3,PC4,PC5,PC6,PC7,PC8,PC9,PC10
H7_STENOLACRI	prs	825.1167524	1111.194543	Inf	0.4577553	linear	242753	VII Diseases of the eye and adnexa (H7_)	Stenosis and insufficiency of lacrimal passages	AGE_AT_DEATH_OR_NOW,batch,SEX_IMPUTED,SEXAGE,PC1,PC2,PC3,PC4,PC5,PC6,PC7,PC8,PC9,PC10
H7_ORBIT	prs	-851.298086	772.0982877	0	0.270211847	linear	241936	VII Diseases of the eye and adnexa (H7_)	Disorders of orbit	AGE_AT_DEATH_OR_NOW,batch,SEX_IMPUTED,SEXAGE,PC1,PC2,PC3,PC4,PC5,PC6,PC7,PC8,PC9,PC10
H7_ORBITINFLAMACU	prs	189.7774487	295.2338902	2.63E+82	0.520352067	linear	241299	VII Diseases of the eye and adnexa (H7_)	Acute inflammation of orbit	AGE_AT_DEATH_OR_NOW,batch,SEX_IMPUTED,SEXAGE,PC1,PC2,PC3,PC4,PC5,PC6,PC7,PC8,PC9,PC10
H7_EXOPTHALMUS	prs	-195.3978395	375.6194262	1.38E-85	0.602923523	linear	241366	VII Diseases of the eye and adnexa (H7_)	Exophthalmic conditions	AGE_AT_DEATH_OR_NOW,batch,SEX_IMPUTED,SEXAGE,PC1,PC2,PC3,PC4,PC5,PC6,PC7,PC8,PC9,PC10
H7_CONJUNCTIVITISACUNONATOPIC	prs	-568.6709302	2000.901738	1.07E-247	0.776251742	linear	245736	VII Diseases of the eye and adnexa (H7_)	Conjunctivitis (acute, non atopic)	AGE_AT_DEATH_OR_NOW,batch,SEX_IMPUTED,SEXAGE,PC1,PC2,PC3,PC4,PC5,PC6,PC7,PC8,PC9,PC10
H7_CONJUNCTIVITISCHRON	prs	-782.1448307	634.7226063	0	0.217852266	linear	240973	VII Diseases of the eye and adnexa (H7_)	Chronic conjunctivitis	AGE_AT_DEATH_OR_NOW,batch,SEX_IMPUTED,SEXAGE,PC1,PC2,PC3,PC4,PC5,PC6,PC7,PC8,PC9,PC10
H7_PTERYGIUM	prs	815.7609543	586.4824851	Inf	0.164245421	linear	240900	VII Diseases of the eye and adnexa (H7_)	Pterygium	AGE_AT_DEATH_OR_NOW,batch,SEX_IMPUTED,SEXAGE,PC1,PC2,PC3,PC4,PC5,PC6,PC7,PC8,PC9,PC10
H7_CONJUNCTDEGDEPOT	prs	283.7637435	574.2245213	1.73E+123	0.621187545	linear	240882	VII Diseases of the eye and adnexa (H7_)	conjunctival degenerations and deposits	AGE_AT_DEATH_OR_NOW,batch,SEX_IMPUTED,SEXAGE,PC1,PC2,PC3,PC4,PC5,PC6,PC7,PC8,PC9,PC10
H7_CONJUHAEMOR	prs	944.2910454	909.8394413	Inf	0.299333677	linear	241507	VII Diseases of the eye and adnexa (H7_)	conjunctival haemorrhage	AGE_AT_DEATH_OR_NOW,batch,SEX_IMPUTED,SEXAGE,PC1,PC2,PC3,PC4,PC5,PC6,PC7,PC8,PC9,PC10
H7_CONJUVASC	prs	1108.964142	543.3975291	Inf	0.04127208	linear	240839	VII Diseases of the eye and adnexa (H7_)	Other conjunctival vascular disorders and cysts	AGE_AT_DEATH_OR_NOW,batch,SEX_IMPUTED,SEXAGE,PC1,PC2,PC3,PC4,PC5,PC6,PC7,PC8,PC9,PC10
H7_CONJUNAS	prs	584.4199824	296.1181288	6.46E+253	0.048427909	linear	240582	VII Diseases of the eye and adnexa (H7_)	Other specified and unspecified disorders of conjunctiva	AGE_AT_DEATH_OR_NOW,batch,SEX_IMPUTED,SEXAGE,PC1,PC2,PC3,PC4,PC5,PC6,PC7,PC8,PC9,PC10
H7_SCLERACORNEA	prs	5038.239664	2779.969193	Inf	0.069935369	linear	260236	VII Diseases of the eye and adnexa (H7_)	Disorders of sclera, cornea, iris and ciliary body	AGE_AT_DEATH_OR_NOW,batch,SEX_IMPUTED,SEXAGE,PC1,PC2,PC3,PC4,PC5,PC6,PC7,PC8,PC9,PC10
H7_SCLERITIS	prs	130.8259551	340.7462787	6.56E+56	0.701023619	linear	248716	VII Diseases of the eye and adnexa (H7_)	Scleritis	AGE_AT_DEATH_OR_NOW,batch,SEX_IMPUTED,SEXAGE,PC1,PC2,PC3,PC4,PC5,PC6,PC7,PC8,PC9,PC10
H7_EPISCLERITIS	prs	-330.1695102	797.801224	4.07E-144	0.678984803	linear	249409	VII Diseases of the eye and adnexa (H7_)	Episcleritis	AGE_AT_DEATH_OR_NOW,batch,SEX_IMPUTED,SEXAGE,PC1,PC2,PC3,PC4,PC5,PC6,PC7,PC8,PC9,PC10
H7_KERATITIS	prs	4651.925393	2183.085815	Inf	0.033098794	linear	255361	VII Diseases of the eye and adnexa (H7_)	Keratitis	AGE_AT_DEATH_OR_NOW,batch,SEX_IMPUTED,SEXAGE,PC1,PC2,PC3,PC4,PC5,PC6,PC7,PC8,PC9,PC10
H7_CORNULCER	prs	3739.656421	1532.325766	Inf	0.014667223	linear	251773	VII Diseases of the eye and adnexa (H7_)	Corneal ulcer	AGE_AT_DEATH_OR_NOW,batch,SEX_IMPUTED,SEXAGE,PC1,PC2,PC3,PC4,PC5,PC6,PC7,PC8,PC9,PC10
H7_KERATITISOTH	prs	1376.699443	1172.745007	Inf	0.24043139	linear	250413	VII Diseases of the eye and adnexa (H7_)	Other keratitis	AGE_AT_DEATH_OR_NOW,batch,SEX_IMPUTED,SEXAGE,PC1,PC2,PC3,PC4,PC5,PC6,PC7,PC8,PC9,PC10
H7_CORNEALSCAR	prs	-244.2977342	496.0582343	8.00E-107	0.622381952	linear	248888	VII Diseases of the eye and adnexa (H7_)	Corneal scars and opacities	AGE_AT_DEATH_OR_NOW,batch,SEX_IMPUTED,SEXAGE,PC1,PC2,PC3,PC4,PC5,PC6,PC7,PC8,PC9,PC10
H7_HERPESKERATITIS	prs	552.6301641	727.8574629	1.01E+240	0.447700136	linear	249266	VII Diseases of the eye and adnexa (H7_)	Herpesviral keratitis and keratoconjunctivitis	AGE_AT_DEATH_OR_NOW,batch,SEX_IMPUTED,SEXAGE,PC1,PC2,PC3,PC4,PC5,PC6,PC7,PC8,PC9,PC10
H7_KERATITISINOTH	prs	-52.39357941	668.8261253	1.76E-23	0.93756035	linear	249156	VII Diseases of the eye and adnexa (H7_)	Keratitis and keratoconjunctivitis in other diseases classified elsewhere	AGE_AT_DEATH_OR_NOW,batch,SEX_IMPUTED,SEXAGE,PC1,PC2,PC3,PC4,PC5,PC6,PC7,PC8,PC9,PC10
H7_CORNEALOTH	prs	692.8176626	1039.072065	7.71E+300	0.50492239	linear	250009	VII Diseases of the eye and adnexa (H7_)	Other disorders of cornea	AGE_AT_DEATH_OR_NOW,batch,SEX_IMPUTED,SEXAGE,PC1,PC2,PC3,PC4,PC5,PC6,PC7,PC8,PC9,PC10
H7_BULLKERATOPATHY	prs	194.6856923	294.1375505	3.56E+84	0.508044538	linear	248677	VII Diseases of the eye and adnexa (H7_)	Bullous keratopathy	AGE_AT_DEATH_OR_NOW,batch,SEX_IMPUTED,SEXAGE,PC1,PC2,PC3,PC4,PC5,PC6,PC7,PC8,PC9,PC10
H7_CORNEALOEDEMA	prs	-36.2765919	247.9761538	1.76E-16	0.883692068	linear	248644	VII Diseases of the eye and adnexa (H7_)	Other corneal oedema	AGE_AT_DEATH_OR_NOW,batch,SEX_IMPUTED,SEXAGE,PC1,PC2,PC3,PC4,PC5,PC6,PC7,PC8,PC9,PC10
H7_CORNEALDYSTROPHY	prs	78.18965354	337.3551878	9.06E+33	0.816714912	linear	248713	VII Diseases of the eye and adnexa (H7_)	Corneal degeneration	AGE_AT_DEATH_OR_NOW,batch,SEX_IMPUTED,SEXAGE,PC1,PC2,PC3,PC4,PC5,PC6,PC7,PC8,PC9,PC10
H7_KERATOCONUS	prs	-108.6848267	555.3625349	6.29E-48	0.844844611	linear	248971	VII Diseases of the eye and adnexa (H7_)	Hereditary corneal dystrophies	AGE_AT_DEATH_OR_NOW,batch,SEX_IMPUTED,SEXAGE,PC1,PC2,PC3,PC4,PC5,PC6,PC7,PC8,PC9,PC10
H7_CORNEALDEFORM	prs	431.7370726	540.3834124	3.17E+187	0.424322587	linear	248949	VII Diseases of the eye and adnexa (H7_)	Keratoconus	AGE_AT_DEATH_OR_NOW,batch,SEX_IMPUTED,SEXAGE,PC1,PC2,PC3,PC4,PC5,PC6,PC7,PC8,PC9,PC10
H7_CORNEALNAS	prs	232.431547	619.5025683	8.78E+100	0.707519032	linear	249071	VII Diseases of the eye and adnexa (H7_)	Other and unspecified corneal deformities and disorders	AGE_AT_DEATH_OR_NOW,batch,SEX_IMPUTED,SEXAGE,PC1,PC2,PC3,PC4,PC5,PC6,PC7,PC8,PC9,PC10
H7_IRIDOCYCLITIS	prs	1891.435511	1793.439207	Inf	0.291590299	linear	253029	VII Diseases of the eye and adnexa (H7_)	Iridocyclitis	AGE_AT_DEATH_OR_NOW,batch,SEX_IMPUTED,SEXAGE,PC1,PC2,PC3,PC4,PC5,PC6,PC7,PC8,PC9,PC10
H7_IRIDOACUTE	prs	1600.471597	1674.376306	Inf	0.339143204	linear	252427	VII Diseases of the eye and adnexa (H7_)	Acute and subacute iridocyclitis	AGE_AT_DEATH_OR_NOW,batch,SEX_IMPUTED,SEXAGE,PC1,PC2,PC3,PC4,PC5,PC6,PC7,PC8,PC9,PC10
H7_IRIDOCHRONIC	prs	26.40434012	806.1928217	2.93264E+11	0.973872469	linear	249427	VII Diseases of the eye and adnexa (H7_)	Chronic iridocyclitis	AGE_AT_DEATH_OR_NOW,batch,SEX_IMPUTED,SEXAGE,PC1,PC2,PC3,PC4,PC5,PC6,PC7,PC8,PC9,PC10
H7_IRIDONAS	prs	1743.143228	636.8678585	Inf	0.006199607	linear	249100	VII Diseases of the eye and adnexa (H7_)	Other and unspecified iridocyclitis	AGE_AT_DEATH_OR_NOW,batch,SEX_IMPUTED,SEXAGE,PC1,PC2,PC3,PC4,PC5,PC6,PC7,PC8,PC9,PC10
H7_IRIDOCYCLITISINOTH	prs	670.2323504	427.4252793	1.20E+291	0.116866291	linear	248804	VII Diseases of the eye and adnexa (H7_)	Iridocyclitis in diseases classified elsewhere	AGE_AT_DEATH_OR_NOW,batch,SEX_IMPUTED,SEXAGE,PC1,PC2,PC3,PC4,PC5,PC6,PC7,PC8,PC9,PC10
H7_OTHIRISCILIARY	prs	73.90183274	545.2460087	1.24E+32	0.892186227	linear	248956	VII Diseases of the eye and adnexa (H7_)	Other disorders of iris and ciliary body	AGE_AT_DEATH_OR_NOW,batch,SEX_IMPUTED,SEXAGE,PC1,PC2,PC3,PC4,PC5,PC6,PC7,PC8,PC9,PC10
H7_VASCCILIARY	prs	431.6656494	449.7828558	2.95E+187	0.337197035	linear	248830	VII Diseases of the eye and adnexa (H7_)	Hyphaema and other vascular disorders of iris and ciliary body	AGE_AT_DEATH_OR_NOW,batch,SEX_IMPUTED,SEXAGE,PC1,PC2,PC3,PC4,PC5,PC6,PC7,PC8,PC9,PC10
H7_APHAKIA	prs	-70.91205839	503.2476984	1.60E-31	0.887942071	linear	224916	VII Diseases of the eye and adnexa (H7_)	Aphakia	AGE_AT_DEATH_OR_NOW,batch,SEX_IMPUTED,SEXAGE,PC1,PC2,PC3,PC4,PC5,PC6,PC7,PC8,PC9,PC10
H7_LENSDISLOCATIO	prs	-232.0129429	467.0492102	1.73E-101	0.61935641	linear	224878	VII Diseases of the eye and adnexa (H7_)	Dislocation of lens	AGE_AT_DEATH_OR_NOW,batch,SEX_IMPUTED,SEXAGE,PC1,PC2,PC3,PC4,PC5,PC6,PC7,PC8,PC9,PC10
H7_DISORDERLENSNAS	prs	18.61975798	331.2491981	122027621.1	0.955173986	linear	224761	VII Diseases of the eye and adnexa (H7_)	Other specified and unspecified disorders of lens	AGE_AT_DEATH_OR_NOW,batch,SEX_IMPUTED,SEXAGE,PC1,PC2,PC3,PC4,PC5,PC6,PC7,PC8,PC9,PC10
H7_CHOROIDRETINA	prs	-168.5075006	3456.592911	6.58E-74	0.96111889	linear	260236	VII Diseases of the eye and adnexa (H7_)	Disorders of choroid and retina	AGE_AT_DEATH_OR_NOW,batch,SEX_IMPUTED,SEXAGE,PC1,PC2,PC3,PC4,PC5,PC6,PC7,PC8,PC9,PC10
H7_CHORIORETINFLAM	prs	-960.2926713	615.7173684	0	0.118848119	linear	241492	VII Diseases of the eye and adnexa (H7_)	Chorioretinal inflammation	AGE_AT_DEATH_OR_NOW,batch,SEX_IMPUTED,SEXAGE,PC1,PC2,PC3,PC4,PC5,PC6,PC7,PC8,PC9,PC10
H7_RETINALDETACHBREAK	prs	1607.353716	1351.326969	Inf	0.2342586	linear	243353	VII Diseases of the eye and adnexa (H7_)	Retinal detachment with retinal break	AGE_AT_DEATH_OR_NOW,batch,SEX_IMPUTED,SEXAGE,PC1,PC2,PC3,PC4,PC5,PC6,PC7,PC8,PC9,PC10
H7_RETINOCHISISCYST	prs	-572.3262073	530.2874939	2.77E-249	0.280466088	linear	241370	VII Diseases of the eye and adnexa (H7_)	Retinoschisis and retinal cysts	AGE_AT_DEATH_OR_NOW,batch,SEX_IMPUTED,SEXAGE,PC1,PC2,PC3,PC4,PC5,PC6,PC7,PC8,PC9,PC10
H7_RETINALBREAK	prs	1141.929818	1422.872209	Inf	0.422234147	linear	243614	VII Diseases of the eye and adnexa (H7_)	Retinal breaks without detachment	AGE_AT_DEATH_OR_NOW,batch,SEX_IMPUTED,SEXAGE,PC1,PC2,PC3,PC4,PC5,PC6,PC7,PC8,PC9,PC10
H7_RETINALDETACHTRACTION	prs	399.3176686	345.7904359	2.64E+173	0.248174816	linear	241169	VII Diseases of the eye and adnexa (H7_)	Traction detachment of retina	AGE_AT_DEATH_OR_NOW,batch,SEX_IMPUTED,SEXAGE,PC1,PC2,PC3,PC4,PC5,PC6,PC7,PC8,PC9,PC10
H7_RETINALDETACHOTH	prs	402.1558668	609.0267087	4.51E+174	0.509045599	linear	241482	VII Diseases of the eye and adnexa (H7_)	Other, unspecified and serous retinal detachments	AGE_AT_DEATH_OR_NOW,batch,SEX_IMPUTED,SEXAGE,PC1,PC2,PC3,PC4,PC5,PC6,PC7,PC8,PC9,PC10
H7_RETIVASCOCCLUSION	prs	-835.7950722	1228.379134	0	0.496248824	linear	242943	VII Diseases of the eye and adnexa (H7_)	Retinal vascular occlusion	AGE_AT_DEATH_OR_NOW,batch,SEX_IMPUTED,SEXAGE,PC1,PC2,PC3,PC4,PC5,PC6,PC7,PC8,PC9,PC10
H7_CENTRRETARTOCC	prs	-81.43732051	490.6931035	4.29E-36	0.868185532	linear	241320	VII Diseases of the eye and adnexa (H7_)	Central retinal artery occlusion	AGE_AT_DEATH_OR_NOW,batch,SEX_IMPUTED,SEXAGE,PC1,PC2,PC3,PC4,PC5,PC6,PC7,PC8,PC9,PC10
H7_OTHRETARTOCC	prs	-338.9259549	525.5715468	6.40E-148	0.519011269	linear	241364	VII Diseases of the eye and adnexa (H7_)	Other retinal artery occlusion	AGE_AT_DEATH_OR_NOW,batch,SEX_IMPUTED,SEXAGE,PC1,PC2,PC3,PC4,PC5,PC6,PC7,PC8,PC9,PC10
H7_BCKRNDRETINOPAT	prs	174.5352624	525.7642242	6.31E+75	0.73991606	linear	241364	VII Diseases of the eye and adnexa (H7_)	Background retinopathy and retinal vascular changes	AGE_AT_DEATH_OR_NOW,batch,SEX_IMPUTED,SEXAGE,PC1,PC2,PC3,PC4,PC5,PC6,PC7,PC8,PC9,PC10
H7_PROLIFRETINOPATHOTH	prs	-46.03164371	265.2682717	1.02E-20	0.86223606	linear	241108	VII Diseases of the eye and adnexa (H7_)	Other proliferative retinopathy	AGE_AT_DEATH_OR_NOW,batch,SEX_IMPUTED,SEXAGE,PC1,PC2,PC3,PC4,PC5,PC6,PC7,PC8,PC9,PC10
H7_MACULADEGEN	prs	-789.9062967	2376.729246	0	0.739625163	linear	249015	VII Diseases of the eye and adnexa (H7_)	Degeneration of macula and posterior pole	AGE_AT_DEATH_OR_NOW,batch,SEX_IMPUTED,SEXAGE,PC1,PC2,PC3,PC4,PC5,PC6,PC7,PC8,PC9,PC10
DRY_AMD	prs	-1815.033129	1506.32576	0	0.228227368	linear	247882	VII Diseases of the eye and adnexa (H7_)	Dry age-related macular degeneration (includes geographic atrophy)	AGE_AT_DEATH_OR_NOW,batch,SEX_IMPUTED,SEXAGE,PC1,PC2,PC3,PC4,PC5,PC6,PC7,PC8,PC9,PC10
WET_AMD	prs	-2330.244903	1393.978932	0	0.094594618	linear	247940	VII Diseases of the eye and adnexa (H7_)	Wet age-related macular degeneration	AGE_AT_DEATH_OR_NOW,batch,SEX_IMPUTED,SEXAGE,PC1,PC2,PC3,PC4,PC5,PC6,PC7,PC8,PC9,PC10
MACULAR_CYST	prs	-348.0594114	399.7876729	6.91E-152	0.383967638	linear	241219	VII Diseases of the eye and adnexa (H7_)	Macular cyst	AGE_AT_DEATH_OR_NOW,batch,SEX_IMPUTED,SEXAGE,PC1,PC2,PC3,PC4,PC5,PC6,PC7,PC8,PC9,PC10
MACULAR_HOLE	prs	1527.240799	726.5491531	Inf	0.035550151	linear	241680	VII Diseases of the eye and adnexa (H7_)	Macular hole	AGE_AT_DEATH_OR_NOW,batch,SEX_IMPUTED,SEXAGE,PC1,PC2,PC3,PC4,PC5,PC6,PC7,PC8,PC9,PC10
MACULAR_PUCKER	prs	2866.565344	1153.969077	Inf	0.012988895	linear	242712	VII Diseases of the eye and adnexa (H7_)	Macular pucker	AGE_AT_DEATH_OR_NOW,batch,SEX_IMPUTED,SEXAGE,PC1,PC2,PC3,PC4,PC5,PC6,PC7,PC8,PC9,PC10
MACULA_NAS	prs	-914.8146694	1275.255838	0	0.473154067	linear	243098	VII Diseases of the eye and adnexa (H7_)	Degenerative macular diseases	AGE_AT_DEATH_OR_NOW,batch,SEX_IMPUTED,SEXAGE,PC1,PC2,PC3,PC4,PC5,PC6,PC7,PC8,PC9,PC10
H7_PERIPHRETINADEGEN	prs	914.0559566	637.4000807	Inf	0.151562705	linear	241526	VII Diseases of the eye and adnexa (H7_)	Peripheral retinal degeneration	AGE_AT_DEATH_OR_NOW,batch,SEX_IMPUTED,SEXAGE,PC1,PC2,PC3,PC4,PC5,PC6,PC7,PC8,PC9,PC10
H7_HEREDRETINADYST	prs	11.2133057	442.9280217	74109.99602	0.979802681	linear	241264	VII Diseases of the eye and adnexa (H7_)	Hereditary retinal dystrophy	AGE_AT_DEATH_OR_NOW,batch,SEX_IMPUTED,SEXAGE,PC1,PC2,PC3,PC4,PC5,PC6,PC7,PC8,PC9,PC10
H7_RETINAHAEMORR	prs	66.55683939	506.3182987	8.04E+28	0.895417418	linear	241339	VII Diseases of the eye and adnexa (H7_)	Retinal haemorrhage	AGE_AT_DEATH_OR_NOW,batch,SEX_IMPUTED,SEXAGE,PC1,PC2,PC3,PC4,PC5,PC6,PC7,PC8,PC9,PC10
H7_RETINASEPAR	prs	-358.8755681	714.5347979	1.39E-156	0.615491675	linear	241657	VII Diseases of the eye and adnexa (H7_)	Separation of retinal layers (serosa)	AGE_AT_DEATH_OR_NOW,batch,SEX_IMPUTED,SEXAGE,PC1,PC2,PC3,PC4,PC5,PC6,PC7,PC8,PC9,PC10
H7_RETINANAS	prs	812.9852889	614.9187289	Inf	0.186135436	linear	241491	VII Diseases of the eye and adnexa (H7_)	Other specified and unspecified retinal disorders	AGE_AT_DEATH_OR_NOW,batch,SEX_IMPUTED,SEXAGE,PC1,PC2,PC3,PC4,PC5,PC6,PC7,PC8,PC9,PC10
H7_RETINOPATHYDIAB	prs	-1705.453463	1839.772374	0	0.353931828	linear	245546	VII Diseases of the eye and adnexa (H7_)	Diabetic retinopathy	AGE_AT_DEATH_OR_NOW,batch,SEX_IMPUTED,SEXAGE,PC1,PC2,PC3,PC4,PC5,PC6,PC7,PC8,PC9,PC10
H7_RETINOPATHYDIAB_BKG	prs	-888.7497774	1393.083074	0	0.523491674	linear	243531	VII Diseases of the eye and adnexa (H7_)	Diabetic background retinopathy	AGE_AT_DEATH_OR_NOW,batch,SEX_IMPUTED,SEXAGE,PC1,PC2,PC3,PC4,PC5,PC6,PC7,PC8,PC9,PC10
H7_RETINOPATHYDIAB_BKG_SEVERE	prs	-271.1327199	674.4574007	1.77E-118	0.68768346	linear	241589	VII Diseases of the eye and adnexa (H7_)	Severe diabetic background retinopathy	AGE_AT_DEATH_OR_NOW,batch,SEX_IMPUTED,SEXAGE,PC1,PC2,PC3,PC4,PC5,PC6,PC7,PC8,PC9,PC10
H7_RETINOPATHYDIAB_PROLIF	prs	950.5116432	1166.501405	Inf	0.415164878	linear	242758	VII Diseases of the eye and adnexa (H7_)	Proliferative diabetic retinopathy	AGE_AT_DEATH_OR_NOW,batch,SEX_IMPUTED,SEXAGE,PC1,PC2,PC3,PC4,PC5,PC6,PC7,PC8,PC9,PC10
H7_RETINOPATHYDIAB_NAS	prs	209.8474613	1004.443905	1.37E+91	0.834511612	linear	242300	VII Diseases of the eye and adnexa (H7_)	Other diabetic retinopathy	AGE_AT_DEATH_OR_NOW,batch,SEX_IMPUTED,SEXAGE,PC1,PC2,PC3,PC4,PC5,PC6,PC7,PC8,PC9,PC10
H7_GLAUCOMA	prs	2125.780715	2606.781927	Inf	0.414797874	linear	260236	VII Diseases of the eye and adnexa (H7_)	Glaucoma	AGE_AT_DEATH_OR_NOW,batch,SEX_IMPUTED,SEXAGE,PC1,PC2,PC3,PC4,PC5,PC6,PC7,PC8,PC9,PC10
H7_GLAUCSUSP	prs	-222.9251258	2007.351812	1.53E-97	0.911573345	linear	255554	VII Diseases of the eye and adnexa (H7_)	Glaucoma suspect	AGE_AT_DEATH_OR_NOW,batch,SEX_IMPUTED,SEXAGE,PC1,PC2,PC3,PC4,PC5,PC6,PC7,PC8,PC9,PC10
H7_GLAUCOMA_POAG	prs	2590.648349	1713.923285	Inf	0.130654436	linear	253915	VII Diseases of the eye and adnexa (H7_)	Primary open-angle glaucoma, strict	AGE_AT_DEATH_OR_NOW,batch,SEX_IMPUTED,SEXAGE,PC1,PC2,PC3,PC4,PC5,PC6,PC7,PC8,PC9,PC10
H7_GLAUCOMA_JOAG	prs	2550.118168	1673.536025	Inf	0.127562288	linear	260236	VII Diseases of the eye and adnexa (H7_)	Juvenile Open Angle Glaucoma	AGE_AT_DEATH_OR_NOW,batch,SEX_IMPUTED,SEXAGE,PC1,PC2,PC3,PC4,PC5,PC6,PC7,PC8,PC9,PC10
H7_GLAUCOMA_XFG	prs	2005.64437	1144.707423	Inf	0.079757459	linear	251547	VII Diseases of the eye and adnexa (H7_)	Glaucoma, exfoliation	AGE_AT_DEATH_OR_NOW,batch,SEX_IMPUTED,SEXAGE,PC1,PC2,PC3,PC4,PC5,PC6,PC7,PC8,PC9,PC10
H7_GLAUCOMA_NTG	prs	-358.0944135	886.080417	3.03E-156	0.686115201	linear	250811	VII Diseases of the eye and adnexa (H7_)	Normotensive glaucoma	AGE_AT_DEATH_OR_NOW,batch,SEX_IMPUTED,SEXAGE,PC1,PC2,PC3,PC4,PC5,PC6,PC7,PC8,PC9,PC10
H7_GLAUCCLOSEPRIM	prs	607.9400735	731.3467864	1.06E+264	0.405826984	linear	250469	VII Diseases of the eye and adnexa (H7_)	Primary angle-closure glaucoma	AGE_AT_DEATH_OR_NOW,batch,SEX_IMPUTED,SEXAGE,PC1,PC2,PC3,PC4,PC5,PC6,PC7,PC8,PC9,PC10
H7_GLAUCSECTRAUMA	prs	192.2573111	287.6893347	3.14E+83	0.503954868	linear	249861	VII Diseases of the eye and adnexa (H7_)	Glaucoma secondary to eye trauma	AGE_AT_DEATH_OR_NOW,batch,SEX_IMPUTED,SEXAGE,PC1,PC2,PC3,PC4,PC5,PC6,PC7,PC8,PC9,PC10
H7_GLAUCSECINFLAM	prs	-105.4748506	305.4561207	1.56E-46	0.72986704	linear	249875	VII Diseases of the eye and adnexa (H7_)	Glaucoma secondary to eye inflammation	AGE_AT_DEATH_OR_NOW,batch,SEX_IMPUTED,SEXAGE,PC1,PC2,PC3,PC4,PC5,PC6,PC7,PC8,PC9,PC10
H7_GLAUCNAS	prs	165.5751263	790.5445561	8.10E+71	0.834101509	linear	250591	VII Diseases of the eye and adnexa (H7_)	Other and unspecified glaucoma	AGE_AT_DEATH_OR_NOW,batch,SEX_IMPUTED,SEXAGE,PC1,PC2,PC3,PC4,PC5,PC6,PC7,PC8,PC9,PC10
H7_VITRBODYGLOBE	prs	1991.331369	2380.204524	Inf	0.402805868	linear	259902	VII Diseases of the eye and adnexa (H7_)	Disorders of vitreous body	AGE_AT_DEATH_OR_NOW,batch,SEX_IMPUTED,SEXAGE,PC1,PC2,PC3,PC4,PC5,PC6,PC7,PC8,PC9,PC10
H7_VITRCRYSTAL	prs	-318.5614706	273.9346441	4.47E-139	0.244866926	linear	251461	VII Diseases of the eye and adnexa (H7_)	Crystalline deposits in vitreous body	AGE_AT_DEATH_OR_NOW,batch,SEX_IMPUTED,SEXAGE,PC1,PC2,PC3,PC4,PC5,PC6,PC7,PC8,PC9,PC10
H7_VITROPACIT	prs	6.522737984	653.3266886	680.4388682	0.992034153	linear	251938	VII Diseases of the eye and adnexa (H7_)	Other vitreous opacities	AGE_AT_DEATH_OR_NOW,batch,SEX_IMPUTED,SEXAGE,PC1,PC2,PC3,PC4,PC5,PC6,PC7,PC8,PC9,PC10
H7_VITROTH	prs	1124.0359	2124.926194	Inf	0.596822247	linear	258027	VII Diseases of the eye and adnexa (H7_)	Other and unspecified disorders of vitreous body	AGE_AT_DEATH_OR_NOW,batch,SEX_IMPUTED,SEXAGE,PC1,PC2,PC3,PC4,PC5,PC6,PC7,PC8,PC9,PC10
H7_OTHENDOPHTHALMITIS	prs	-435.0900283	249.8678942	1.10E-189	0.08163569	linear	251444	VII Diseases of the eye and adnexa (H7_)	Other endophthalmitis	AGE_AT_DEATH_OR_NOW,batch,SEX_IMPUTED,SEXAGE,PC1,PC2,PC3,PC4,PC5,PC6,PC7,PC8,PC9,PC10
H7_DEGENMYOPIA	prs	-326.3555329	262.8784058	1.84E-142	0.214433503	linear	251453	VII Diseases of the eye and adnexa (H7_)	Degenerative myopia	AGE_AT_DEATH_OR_NOW,batch,SEX_IMPUTED,SEXAGE,PC1,PC2,PC3,PC4,PC5,PC6,PC7,PC8,PC9,PC10
H7_GLOBEDEGENERATED	prs	-235.7463913	257.1643599	4.14E-103	0.359292954	linear	251449	VII Diseases of the eye and adnexa (H7_)	Degenerative conditions of globe	AGE_AT_DEATH_OR_NOW,batch,SEX_IMPUTED,SEXAGE,PC1,PC2,PC3,PC4,PC5,PC6,PC7,PC8,PC9,PC10
H7_OPTNERVE	prs	-249.8172632	1056.475727	3.20E-109	0.813073716	linear	260236	VII Diseases of the eye and adnexa (H7_)	Disorders of optic nerve and visual pathways	AGE_AT_DEATH_OR_NOW,batch,SEX_IMPUTED,SEXAGE,PC1,PC2,PC3,PC4,PC5,PC6,PC7,PC8,PC9,PC10
H7_OPTNEURITIS	prs	-42.59162976	722.1909185	3.18E-19	0.952971602	linear	259366	VII Diseases of the eye and adnexa (H7_)	Optic neuritis	AGE_AT_DEATH_OR_NOW,batch,SEX_IMPUTED,SEXAGE,PC1,PC2,PC3,PC4,PC5,PC6,PC7,PC8,PC9,PC10
H7_OPTNEUROTH	prs	-669.1916328	814.5768213	2.36E-291	0.411350554	linear	259572	VII Diseases of the eye and adnexa (H7_)	Other disorders of optic [2nd] nerve and visual pathways	AGE_AT_DEATH_OR_NOW,batch,SEX_IMPUTED,SEXAGE,PC1,PC2,PC3,PC4,PC5,PC6,PC7,PC8,PC9,PC10
H7_OPTNERVNAS	prs	-368.342701	457.5932328	1.07E-160	0.420845454	linear	258916	VII Diseases of the eye and adnexa (H7_)	Disorders of optic nerve, not elsewhere classified	AGE_AT_DEATH_OR_NOW,batch,SEX_IMPUTED,SEXAGE,PC1,PC2,PC3,PC4,PC5,PC6,PC7,PC8,PC9,PC10
H7_PAPILLOEDEMA	prs	-200.5264112	465.8960789	8.17E-88	0.666897656	linear	258927	VII Diseases of the eye and adnexa (H7_)	Papilloedema, unspecified	AGE_AT_DEATH_OR_NOW,batch,SEX_IMPUTED,SEXAGE,PC1,PC2,PC3,PC4,PC5,PC6,PC7,PC8,PC9,PC10
H7_OPTATROPHY	prs	-312.5804687	416.0385993	1.77E-136	0.452457383	linear	258864	VII Diseases of the eye and adnexa (H7_)	Optic atrophy	AGE_AT_DEATH_OR_NOW,batch,SEX_IMPUTED,SEXAGE,PC1,PC2,PC3,PC4,PC5,PC6,PC7,PC8,PC9,PC10
H7_OPTICDISCOTH	prs	415.8046015	340.212819	3.82E+180	0.221637013	linear	258782	VII Diseases of the eye and adnexa (H7_)	Other disorders of optic disc	AGE_AT_DEATH_OR_NOW,batch,SEX_IMPUTED,SEXAGE,PC1,PC2,PC3,PC4,PC5,PC6,PC7,PC8,PC9,PC10
H7_OCUMUSCLE	prs	-2959.180434	2510.060596	0	0.238427971	linear	260236	VII Diseases of the eye and adnexa (H7_)	Disorders of ocular muscles, binocular movement, accommodation and refraction	AGE_AT_DEATH_OR_NOW,batch,SEX_IMPUTED,SEXAGE,PC1,PC2,PC3,PC4,PC5,PC6,PC7,PC8,PC9,PC10
H7_PARASTRAB	prs	-2009.303699	910.1723701	0	0.027272517	linear	251899	VII Diseases of the eye and adnexa (H7_)	Paralytic strabismus	AGE_AT_DEATH_OR_NOW,batch,SEX_IMPUTED,SEXAGE,PC1,PC2,PC3,PC4,PC5,PC6,PC7,PC8,PC9,PC10
H7_PARASTRA3	prs	-495.1208207	449.3326622	9.37E-216	0.270505083	linear	251046	VII Diseases of the eye and adnexa (H7_)	Third [oculomotor] nerve palsy	AGE_AT_DEATH_OR_NOW,batch,SEX_IMPUTED,SEXAGE,PC1,PC2,PC3,PC4,PC5,PC6,PC7,PC8,PC9,PC10
H7_PARASTRA4	prs	-56.21725457	503.1252182	3.85E-25	0.911032737	linear	251115	VII Diseases of the eye and adnexa (H7_)	Fourth [trochlear] nerve palsy	AGE_AT_DEATH_OR_NOW,batch,SEX_IMPUTED,SEXAGE,PC1,PC2,PC3,PC4,PC5,PC6,PC7,PC8,PC9,PC10
H7_PARASTRA6	prs	-725.2497518	590.3225663	0.00E+00	0.219236027	linear	251244	VII Diseases of the eye and adnexa (H7_)	Sixth [abducent] nerve palsy	AGE_AT_DEATH_OR_NOW,batch,SEX_IMPUTED,SEXAGE,PC1,PC2,PC3,PC4,PC5,PC6,PC7,PC8,PC9,PC10
H7_PARASTRANAS	prs	-313.6907417	286.6008331	5.83E-137	0.273727423	linear	250885	VII Diseases of the eye and adnexa (H7_)	Other or unspecified paralytic strabismus	AGE_AT_DEATH_OR_NOW,batch,SEX_IMPUTED,SEXAGE,PC1,PC2,PC3,PC4,PC5,PC6,PC7,PC8,PC9,PC10
H7_STRABOTH	prs	-1068.888876	1794.800841	0	0.551478189	linear	255340	VII Diseases of the eye and adnexa (H7_)	Other strabismus	AGE_AT_DEATH_OR_NOW,batch,SEX_IMPUTED,SEXAGE,PC1,PC2,PC3,PC4,PC5,PC6,PC7,PC8,PC9,PC10
H7_CONVERSTRAB	prs	-28.7371879	915.6455324	3.31E-13	0.974962831	linear	251914	VII Diseases of the eye and adnexa (H7_)	Convergent concomitant strabismus	AGE_AT_DEATH_OR_NOW,batch,SEX_IMPUTED,SEXAGE,PC1,PC2,PC3,PC4,PC5,PC6,PC7,PC8,PC9,PC10
H7_DIVERGSTRAB	prs	1193.004331	1073.840934	Inf	0.266582615	linear	252348	VII Diseases of the eye and adnexa (H7_)	Divergent concomitant strabismus	AGE_AT_DEATH_OR_NOW,batch,SEX_IMPUTED,SEXAGE,PC1,PC2,PC3,PC4,PC5,PC6,PC7,PC8,PC9,PC10
H7_VERTISTRAB	prs	1371.05934	620.4241497	Inf	0.02711479	linear	251293	VII Diseases of the eye and adnexa (H7_)	Vertical strabismus	AGE_AT_DEATH_OR_NOW,batch,SEX_IMPUTED,SEXAGE,PC1,PC2,PC3,PC4,PC5,PC6,PC7,PC8,PC9,PC10
H7_INTERHETEROTRO	prs	-1706.703623	850.9872143	0	0.04490457	linear	251759	VII Diseases of the eye and adnexa (H7_)	Intermittent heterotropia	AGE_AT_DEATH_OR_NOW,batch,SEX_IMPUTED,SEXAGE,PC1,PC2,PC3,PC4,PC5,PC6,PC7,PC8,PC9,PC10
H7_HETEROPHORIA	prs	-372.6299269	980.9732022	1.48E-162	0.704051594	linear	252085	VII Diseases of the eye and adnexa (H7_)	Heterophoria	AGE_AT_DEATH_OR_NOW,batch,SEX_IMPUTED,SEXAGE,PC1,PC2,PC3,PC4,PC5,PC6,PC7,PC8,PC9,PC10
H7_STRABNAS	prs	-188.1620648	356.145871	1.92E-82	0.597271722	linear	250945	VII Diseases of the eye and adnexa (H7_)	Other specified and unspecified strabismus	AGE_AT_DEATH_OR_NOW,batch,SEX_IMPUTED,SEXAGE,PC1,PC2,PC3,PC4,PC5,PC6,PC7,PC8,PC9,PC10
H7_BINOCUMOVOTH	prs	181.5900684	518.9278871	7.30E+78	0.726389164	linear	251137	VII Diseases of the eye and adnexa (H7_)	Other disorders of binocular movement	AGE_AT_DEATH_OR_NOW,batch,SEX_IMPUTED,SEXAGE,PC1,PC2,PC3,PC4,PC5,PC6,PC7,PC8,PC9,PC10
H7_CONVERGINSUFF	prs	-12.29998913	402.0733072	4.55E-06	0.975595418	linear	250992	VII Diseases of the eye and adnexa (H7_)	Convergence insufficiency and excess	AGE_AT_DEATH_OR_NOW,batch,SEX_IMPUTED,SEXAGE,PC1,PC2,PC3,PC4,PC5,PC6,PC7,PC8,PC9,PC10
H7_REFRAACCOMMODIS	prs	-720.8525333	1724.231013	0.00E+00	0.675894902	linear	254971	VII Diseases of the eye and adnexa (H7_)	Disorders of refraction and accommodation	AGE_AT_DEATH_OR_NOW,batch,SEX_IMPUTED,SEXAGE,PC1,PC2,PC3,PC4,PC5,PC6,PC7,PC8,PC9,PC10
H7_HYPERMETRO	prs	-254.5635258	845.6715923	2.78E-111	0.763399976	linear	251744	VII Diseases of the eye and adnexa (H7_)	Hypermetropia	AGE_AT_DEATH_OR_NOW,batch,SEX_IMPUTED,SEXAGE,PC1,PC2,PC3,PC4,PC5,PC6,PC7,PC8,PC9,PC10
H7_MYOPIA	prs	-638.4710963	1200.382271	5.19E-278	0.594802784	linear	252754	VII Diseases of the eye and adnexa (H7_)	Myopia	AGE_AT_DEATH_OR_NOW,batch,SEX_IMPUTED,SEXAGE,PC1,PC2,PC3,PC4,PC5,PC6,PC7,PC8,PC9,PC10
H7_ASTIGMATISM	prs	770.4292175	787.0153013	Inf	0.327617815	linear	251613	VII Diseases of the eye and adnexa (H7_)	Astigmatism	AGE_AT_DEATH_OR_NOW,batch,SEX_IMPUTED,SEXAGE,PC1,PC2,PC3,PC4,PC5,PC6,PC7,PC8,PC9,PC10
H7_ANISOMETROPIA	prs	115.3752285	573.9711039	1.28E+50	0.840689151	linear	251218	VII Diseases of the eye and adnexa (H7_)	Anisometropia and aniseikonia	AGE_AT_DEATH_OR_NOW,batch,SEX_IMPUTED,SEXAGE,PC1,PC2,PC3,PC4,PC5,PC6,PC7,PC8,PC9,PC10
H7_PRESBYOPIA	prs	-722.6793367	672.7298291	0.00E+00	0.282712134	linear	251385	VII Diseases of the eye and adnexa (H7_)	Presbyopia	AGE_AT_DEATH_OR_NOW,batch,SEX_IMPUTED,SEXAGE,PC1,PC2,PC3,PC4,PC5,PC6,PC7,PC8,PC9,PC10
H7_VISUDISTURB	prs	3402.365485	2448.13386	Inf	0.164597133	linear	259370	VII Diseases of the eye and adnexa (H7_)	Visual disturbances	AGE_AT_DEATH_OR_NOW,batch,SEX_IMPUTED,SEXAGE,PC1,PC2,PC3,PC4,PC5,PC6,PC7,PC8,PC9,PC10
H7_AMBLYANOPSIA	prs	764.4710811	694.7883284	Inf	0.271205319	linear	251107	VII Diseases of the eye and adnexa (H7_)	Amblyopia ex anopsia	AGE_AT_DEATH_OR_NOW,batch,SEX_IMPUTED,SEXAGE,PC1,PC2,PC3,PC4,PC5,PC6,PC7,PC8,PC9,PC10
H7_VISUDISTURBSUB	prs	2663.754479	1694.413082	Inf	0.115933029	linear	254490	VII Diseases of the eye and adnexa (H7_)	Subjective visual disturbances	AGE_AT_DEATH_OR_NOW,batch,SEX_IMPUTED,SEXAGE,PC1,PC2,PC3,PC4,PC5,PC6,PC7,PC8,PC9,PC10
H7_DIPLOPIA	prs	184.5827537	1253.183118	1.46E+80	0.882902353	linear	252610	VII Diseases of the eye and adnexa (H7_)	Diplopia	AGE_AT_DEATH_OR_NOW,batch,SEX_IMPUTED,SEXAGE,PC1,PC2,PC3,PC4,PC5,PC6,PC7,PC8,PC9,PC10
H7_BINODISTOTH	prs	-541.7998408	400.594696	5.00E-236	0.176220219	linear	250672	VII Diseases of the eye and adnexa (H7_)	Other disorders of binocular vision	AGE_AT_DEATH_OR_NOW,batch,SEX_IMPUTED,SEXAGE,PC1,PC2,PC3,PC4,PC5,PC6,PC7,PC8,PC9,PC10
H7_VISFIELDDEF	prs	-449.4082067	1034.568304	6.68E-196	0.66400417	linear	251913	VII Diseases of the eye and adnexa (H7_)	Visual field defects	AGE_AT_DEATH_OR_NOW,batch,SEX_IMPUTED,SEXAGE,PC1,PC2,PC3,PC4,PC5,PC6,PC7,PC8,PC9,PC10
H7_VISDISTNAS	prs	2260.659645	916.7531711	Inf	0.013666029	linear	251595	VII Diseases of the eye and adnexa (H7_)	Other and unspecified visual disturbances	AGE_AT_DEATH_OR_NOW,batch,SEX_IMPUTED,SEXAGE,PC1,PC2,PC3,PC4,PC5,PC6,PC7,PC8,PC9,PC10
H7_BLINDANDVISIMPAIRMENT	prs	-300.8906027	897.4588284	2.11E-131	0.737422054	linear	251548	VII Diseases of the eye and adnexa (H7_)	Visual impairment including blindness (binocular or monocular)	AGE_AT_DEATH_OR_NOW,batch,SEX_IMPUTED,SEXAGE,PC1,PC2,PC3,PC4,PC5,PC6,PC7,PC8,PC9,PC10
H7_VISIMPBILATERAL	prs	-48.69459377	244.697337	7.12E-22	0.84226347	linear	250537	VII Diseases of the eye and adnexa (H7_)	Blindness or visual impairment, binocular	AGE_AT_DEATH_OR_NOW,batch,SEX_IMPUTED,SEXAGE,PC1,PC2,PC3,PC4,PC5,PC6,PC7,PC8,PC9,PC10
H7_MODVISIMPBINOC	prs	-20.67449816	601.0749197	1.05E-09	0.9725615	linear	250943	VII Diseases of the eye and adnexa (H7_)	Moderate visual impairment, binocular	AGE_AT_DEATH_OR_NOW,batch,SEX_IMPUTED,SEXAGE,PC1,PC2,PC3,PC4,PC5,PC6,PC7,PC8,PC9,PC10
H7_BLINDMONOCULAR	prs	-9.281581089	302.0772295	9.31E-05	0.975488196	linear	250579	VII Diseases of the eye and adnexa (H7_)	Blindness, monocular	AGE_AT_DEATH_OR_NOW,batch,SEX_IMPUTED,SEXAGE,PC1,PC2,PC3,PC4,PC5,PC6,PC7,PC8,PC9,PC10
H7_SEVVISIMPMONOC	prs	352.2756775	268.0119605	9.80E+152	0.188711885	linear	250553	VII Diseases of the eye and adnexa (H7_)	Severe visual impairment, monocular	AGE_AT_DEATH_OR_NOW,batch,SEX_IMPUTED,SEXAGE,PC1,PC2,PC3,PC4,PC5,PC6,PC7,PC8,PC9,PC10
H7_EYEOTH	prs	796.4653901	1257.185806	Inf	0.526387911	linear	260236	VII Diseases of the eye and adnexa (H7_)	Other disorders of eye and adnexa	AGE_AT_DEATH_OR_NOW,batch,SEX_IMPUTED,SEXAGE,PC1,PC2,PC3,PC4,PC5,PC6,PC7,PC8,PC9,PC10
H7_NYSTAGMUS	prs	-297.3494732	369.8551604	7.29E-130	0.421419695	linear	258130	VII Diseases of the eye and adnexa (H7_)	Nystagmus and other irregular eye movements	AGE_AT_DEATH_OR_NOW,batch,SEX_IMPUTED,SEXAGE,PC1,PC2,PC3,PC4,PC5,PC6,PC7,PC8,PC9,PC10
H7_ANOMAPUPFUNC	prs	254.4650202	448.7912626	3.26E+110	0.570714108	linear	258222	VII Diseases of the eye and adnexa (H7_)	Anomalies of pupillary function	AGE_AT_DEATH_OR_NOW,batch,SEX_IMPUTED,SEXAGE,PC1,PC2,PC3,PC4,PC5,PC6,PC7,PC8,PC9,PC10
H7_OCUPAIN	prs	189.9061796	884.7766286	2.99E+82	0.83005018	linear	259059	VII Diseases of the eye and adnexa (H7_)	Ocular pain	AGE_AT_DEATH_OR_NOW,batch,SEX_IMPUTED,SEXAGE,PC1,PC2,PC3,PC4,PC5,PC6,PC7,PC8,PC9,PC10
H7_EYEADNEXOTH	prs	839.173864	708.930838	Inf	0.236525984	linear	258654	VII Diseases of the eye and adnexa (H7_)	Other specified and unspecified disorders of eye and adnexa	AGE_AT_DEATH_OR_NOW,batch,SEX_IMPUTED,SEXAGE,PC1,PC2,PC3,PC4,PC5,PC6,PC7,PC8,PC9,PC10
DRUGADVERS_CATAR	prs	-220.4974167	527.0627238	1.73E-96	0.675690576	linear	260236	VII Diseases of the eye and adnexa (H7_)	Drug-induced cataract	AGE_AT_DEATH_OR_NOW,batch,SEX_IMPUTED,SEXAGE,PC1,PC2,PC3,PC4,PC5,PC6,PC7,PC8,PC9,PC10
H7_ALLERGICCONJUNCTIVITIS	prs	-2634.451742	2917.138731	0	0.366476616	linear	260236	VII Diseases of the eye and adnexa (H7_)	Allergic conjunctivitis	AGE_AT_DEATH_OR_NOW,batch,SEX_IMPUTED,SEXAGE,PC1,PC2,PC3,PC4,PC5,PC6,PC7,PC8,PC9,PC10
H7_CONJUNCTIVITIS	prs	-3402.55116	3397.585873	0	0.316604723	linear	258285	VII Diseases of the eye and adnexa (H7_)	Conjunctivitis	AGE_AT_DEATH_OR_NOW,batch,SEX_IMPUTED,SEXAGE,PC1,PC2,PC3,PC4,PC5,PC6,PC7,PC8,PC9,PC10
H7_OTHERCONJ	prs	3581.925074	1352.474885	Inf	0.008087359	linear	242798	VII Diseases of the eye and adnexa (H7_)	Other disorders of conjunctiva	AGE_AT_DEATH_OR_NOW,batch,SEX_IMPUTED,SEXAGE,PC1,PC2,PC3,PC4,PC5,PC6,PC7,PC8,PC9,PC10
H7_CHOROIDOTH	prs	-701.3965615	417.5921398	2.44E-305	0.093032359	linear	241237	VII Diseases of the eye and adnexa (H7_)	Other disorders of choroid	AGE_AT_DEATH_OR_NOW,batch,SEX_IMPUTED,SEXAGE,PC1,PC2,PC3,PC4,PC5,PC6,PC7,PC8,PC9,PC10
H7_RETINALDETACH	prs	1267.12053	2224.163105	Inf	0.56887719	linear	247743	VII Diseases of the eye and adnexa (H7_)	Retinal detachments and breaks	AGE_AT_DEATH_OR_NOW,batch,SEX_IMPUTED,SEXAGE,PC1,PC2,PC3,PC4,PC5,PC6,PC7,PC8,PC9,PC10
H7_RETINAVASC	prs	-678.2538387	1247.324716	2.74E-295	0.586602419	linear	243005	VII Diseases of the eye and adnexa (H7_)	Retinal vascular disorders	AGE_AT_DEATH_OR_NOW,batch,SEX_IMPUTED,SEXAGE,PC1,PC2,PC3,PC4,PC5,PC6,PC7,PC8,PC9,PC10
H7_RETINALDISOTH	prs	-624.013622	3014.549758	9.87E-272	0.836009552	linear	254648	VII Diseases of the eye and adnexa (H7_)	Other retinal disorders	AGE_AT_DEATH_OR_NOW,batch,SEX_IMPUTED,SEXAGE,PC1,PC2,PC3,PC4,PC5,PC6,PC7,PC8,PC9,PC10
H7_GLOBE	prs	-451.773976	536.5506491	6.27E-197	0.399790496	linear	251749	VII Diseases of the eye and adnexa (H7_)	Disorders of globe	AGE_AT_DEATH_OR_NOW,batch,SEX_IMPUTED,SEXAGE,PC1,PC2,PC3,PC4,PC5,PC6,PC7,PC8,PC9,PC10
H7_AMD	prs	-3639.658016	1834.871417	0	0.047301119	linear	248427	VII Diseases of the eye and adnexa (H7_)	Age-related macular degeneration (whether dry or wet)	AGE_AT_DEATH_OR_NOW,batch,SEX_IMPUTED,SEXAGE,PC1,PC2,PC3,PC4,PC5,PC6,PC7,PC8,PC9,PC10
H7_GLAUCOMAMEDICATION	prs	2123.831181	1079.72443	Inf	0.049182897	linear	251338	VII Diseases of the eye and adnexa (H7_)	Use of antiglaucoma preparations and miotics	AGE_AT_DEATH_OR_NOW,batch,SEX_IMPUTED,SEXAGE,PC1,PC2,PC3,PC4,PC5,PC6,PC7,PC8,PC9,PC10
H8_NONSUPPNAS	prs	2339.382341	1931.368607	Inf	0.225798347	linear	250031	VIII Diseases of the ear and mastoid process (H8_)	Nonsuppurative otitis media	AGE_AT_DEATH_OR_NOW,batch,SEX_IMPUTED,SEXAGE,PC1,PC2,PC3,PC4,PC5,PC6,PC7,PC8,PC9,PC10
H8_EXTERNAL	prs	1176.213207	1971.935251	Inf	0.55085741	linear	260236	VIII Diseases of the ear and mastoid process (H8_)	Diseases of external ear	AGE_AT_DEATH_OR_NOW,batch,SEX_IMPUTED,SEXAGE,PC1,PC2,PC3,PC4,PC5,PC6,PC7,PC8,PC9,PC10
H8_EXTOTITIS	prs	-474.3100346	1619.540986	1.02E-206	0.769624085	linear	258274	VIII Diseases of the ear and mastoid process (H8_)	Otitis externa	AGE_AT_DEATH_OR_NOW,batch,SEX_IMPUTED,SEXAGE,PC1,PC2,PC3,PC4,PC5,PC6,PC7,PC8,PC9,PC10
H8_EXT_ABSC	prs	-453.2876501	426.9303907	1.38E-197	0.288356255	linear	254746	VIII Diseases of the ear and mastoid process (H8_)	Abscess of external ear	AGE_AT_DEATH_OR_NOW,batch,SEX_IMPUTED,SEXAGE,PC1,PC2,PC3,PC4,PC5,PC6,PC7,PC8,PC9,PC10
H8_EXT_CELLUL	prs	30.66600989	344.5864192	2.08007E+13	0.929087011	linear	254658	VIII Diseases of the ear and mastoid process (H8_)	Cellulitis of external ear	AGE_AT_DEATH_OR_NOW,batch,SEX_IMPUTED,SEXAGE,PC1,PC2,PC3,PC4,PC5,PC6,PC7,PC8,PC9,PC10
H8_EXT_INFNAS	prs	1298.011802	862.2725071	Inf	0.132238368	linear	255532	VIII Diseases of the ear and mastoid process (H8_)	Other infective otitis externa	AGE_AT_DEATH_OR_NOW,batch,SEX_IMPUTED,SEXAGE,PC1,PC2,PC3,PC4,PC5,PC6,PC7,PC8,PC9,PC10
H8_EXT_CHOL	prs	-9.990726667	259.5860933	4.58E-05	0.969299314	linear	254587	VIII Diseases of the ear and mastoid process (H8_)	Cholesteatoma of external ear	AGE_AT_DEATH_OR_NOW,batch,SEX_IMPUTED,SEXAGE,PC1,PC2,PC3,PC4,PC5,PC6,PC7,PC8,PC9,PC10
H8_EXT_NONINF	prs	506.4882442	464.9407882	9.23E+219	0.275995865	linear	254793	VIII Diseases of the ear and mastoid process (H8_)	Acute otitis externa, noninfective	AGE_AT_DEATH_OR_NOW,batch,SEX_IMPUTED,SEXAGE,PC1,PC2,PC3,PC4,PC5,PC6,PC7,PC8,PC9,PC10
H8_EXT_OTH	prs	-602.4734196	866.1011173	2.23E-262	0.486670248	linear	255541	VIII Diseases of the ear and mastoid process (H8_)	Other otitis externa (chronic)	AGE_AT_DEATH_OR_NOW,batch,SEX_IMPUTED,SEXAGE,PC1,PC2,PC3,PC4,PC5,PC6,PC7,PC8,PC9,PC10
H8_EXT_NAS	prs	-1367.574199	1062.553901	0	0.198073367	linear	256080	VIII Diseases of the ear and mastoid process (H8_)	Otitis externa, unspecified	AGE_AT_DEATH_OR_NOW,batch,SEX_IMPUTED,SEXAGE,PC1,PC2,PC3,PC4,PC5,PC6,PC7,PC8,PC9,PC10
H8_PERCHRONDR	prs	420.5555267	454.6356763	4.42E+182	0.354946732	linear	254780	VIII Diseases of the ear and mastoid process (H8_)	Perichondritis of external ear	AGE_AT_DEATH_OR_NOW,batch,SEX_IMPUTED,SEXAGE,PC1,PC2,PC3,PC4,PC5,PC6,PC7,PC8,PC9,PC10
H8_CERUMEN	prs	529.0588667	856.4191102	5.85E+229	0.536736109	linear	255520	VIII Diseases of the ear and mastoid process (H8_)	Impacted cerumen	AGE_AT_DEATH_OR_NOW,batch,SEX_IMPUTED,SEXAGE,PC1,PC2,PC3,PC4,PC5,PC6,PC7,PC8,PC9,PC10
H8_STENOEXTCAN	prs	-324.2299896	278.4407926	1.54E-141	0.244243356	linear	254601	VIII Diseases of the ear and mastoid process (H8_)	Acquired stenosis of external ear canal	AGE_AT_DEATH_OR_NOW,batch,SEX_IMPUTED,SEXAGE,PC1,PC2,PC3,PC4,PC5,PC6,PC7,PC8,PC9,PC10
H8_EXTDISNAS	prs	114.7243578	639.0081163	6.67E+49	0.857517737	linear	255062	VIII Diseases of the ear and mastoid process (H8_)	Other specified disorders of external ear	AGE_AT_DEATH_OR_NOW,batch,SEX_IMPUTED,SEXAGE,PC1,PC2,PC3,PC4,PC5,PC6,PC7,PC8,PC9,PC10
H8_EXTDISINOTH	prs	638.6912571	553.1389421	2.40E+277	0.24822792	linear	254918	VIII Diseases of the ear and mastoid process (H8_)	Disorder of external ear, unspecified	AGE_AT_DEATH_OR_NOW,batch,SEX_IMPUTED,SEXAGE,PC1,PC2,PC3,PC4,PC5,PC6,PC7,PC8,PC9,PC10
H8_MIDDLEMASTOID	prs	4322.443743	3108.916652	Inf	0.164427572	linear	260236	VIII Diseases of the ear and mastoid process (H8_)	Diseases of middle ear and mastoid	AGE_AT_DEATH_OR_NOW,batch,SEX_IMPUTED,SEXAGE,PC1,PC2,PC3,PC4,PC5,PC6,PC7,PC8,PC9,PC10
H8_SUP_ACUTE	prs	160.2869287	2101.476952	4.09E+69	0.939201597	linear	251120	VIII Diseases of the ear and mastoid process (H8_)	Acute suppurative otitis media	AGE_AT_DEATH_OR_NOW,batch,SEX_IMPUTED,SEXAGE,PC1,PC2,PC3,PC4,PC5,PC6,PC7,PC8,PC9,PC10
H8_CHRON_SUPOTITIS	prs	483.1540241	759.1659729	6.78E+209	0.524498482	linear	245558	VIII Diseases of the ear and mastoid process (H8_)	Chronic suppurative otitis media	AGE_AT_DEATH_OR_NOW,batch,SEX_IMPUTED,SEXAGE,PC1,PC2,PC3,PC4,PC5,PC6,PC7,PC8,PC9,PC10
H8_SUP_OTINAS	prs	-763.1282342	601.3569796	0	0.204438575	linear	245280	VIII Diseases of the ear and mastoid process (H8_)	Suppurative otitis media, unspecified	AGE_AT_DEATH_OR_NOW,batch,SEX_IMPUTED,SEXAGE,PC1,PC2,PC3,PC4,PC5,PC6,PC7,PC8,PC9,PC10
H8_OTIMEDNAS	prs	2581.167746	1285.378736	Inf	0.04463386	linear	247009	VIII Diseases of the ear and mastoid process (H8_)	Otitis media, unspecified	AGE_AT_DEATH_OR_NOW,batch,SEX_IMPUTED,SEXAGE,PC1,PC2,PC3,PC4,PC5,PC6,PC7,PC8,PC9,PC10
H8_EUSTSALP	prs	1696.615099	1091.650333	Inf	0.120144086	linear	246371	VIII Diseases of the ear and mastoid process (H8_)	Eustachian salpingitis and obstruction	AGE_AT_DEATH_OR_NOW,batch,SEX_IMPUTED,SEXAGE,PC1,PC2,PC3,PC4,PC5,PC6,PC7,PC8,PC9,PC10
H8_EUSTNAS	prs	-16.45107201	553.7115047	7.17E-08	0.976297924	linear	245209	VIII Diseases of the ear and mastoid process (H8_)	Other disorders of Eustachian tube	AGE_AT_DEATH_OR_NOW,batch,SEX_IMPUTED,SEXAGE,PC1,PC2,PC3,PC4,PC5,PC6,PC7,PC8,PC9,PC10
H8_MASTACU	prs	402.6362409	350.5704995	7.29E+174	0.250756247	linear	244973	VIII Diseases of the ear and mastoid process (H8_)	Acute mastoiditis	AGE_AT_DEATH_OR_NOW,batch,SEX_IMPUTED,SEXAGE,PC1,PC2,PC3,PC4,PC5,PC6,PC7,PC8,PC9,PC10
H8_MASTCHRON	prs	701.5647913	625.3479364	4.85E+304	0.261914939	linear	245318	VIII Diseases of the ear and mastoid process (H8_)	Chronic mastoiditis	AGE_AT_DEATH_OR_NOW,batch,SEX_IMPUTED,SEXAGE,PC1,PC2,PC3,PC4,PC5,PC6,PC7,PC8,PC9,PC10
H8_CHOLEASTOMA	prs	-1387.495439	859.931357	0	0.106638168	linear	245771	VIII Diseases of the ear and mastoid process (H8_)	Cholesteatoma of middle ear	AGE_AT_DEATH_OR_NOW,batch,SEX_IMPUTED,SEXAGE,PC1,PC2,PC3,PC4,PC5,PC6,PC7,PC8,PC9,PC10
H8_PERFORATION	prs	995.3575851	1170.95766	Inf	0.395305223	linear	246604	VIII Diseases of the ear and mastoid process (H8_)	Perforation of tympanic membrane	AGE_AT_DEATH_OR_NOW,batch,SEX_IMPUTED,SEXAGE,PC1,PC2,PC3,PC4,PC5,PC6,PC7,PC8,PC9,PC10
H8_MYRINGACU	prs	208.6703784	262.5684985	4.21E+90	0.426772864	linear	244904	VIII Diseases of the ear and mastoid process (H8_)	Acute myringitis	AGE_AT_DEATH_OR_NOW,batch,SEX_IMPUTED,SEXAGE,PC1,PC2,PC3,PC4,PC5,PC6,PC7,PC8,PC9,PC10
H8_MIDDLEADDH	prs	-424.5467323	465.2698714	4.19E-185	0.361520067	linear	245093	VIII Diseases of the ear and mastoid process (H8_)	Adhesive middle ear disease	AGE_AT_DEATH_OR_NOW,batch,SEX_IMPUTED,SEXAGE,PC1,PC2,PC3,PC4,PC5,PC6,PC7,PC8,PC9,PC10
H8_DISCON	prs	-324.2301229	258.0413129	1.54E-141	0.208934241	linear	244901	VIII Diseases of the ear and mastoid process (H8_)	Discontinuity and dislocation of ear ossicles	AGE_AT_DEATH_OR_NOW,batch,SEX_IMPUTED,SEXAGE,PC1,PC2,PC3,PC4,PC5,PC6,PC7,PC8,PC9,PC10
H8_OTOSCLE	prs	-1959.989488	1077.140974	0	0.068817771	linear	250675	VIII Diseases of the ear and mastoid process (H8_)	Otosclerosis	AGE_AT_DEATH_OR_NOW,batch,SEX_IMPUTED,SEXAGE,PC1,PC2,PC3,PC4,PC5,PC6,PC7,PC8,PC9,PC10
H8_MENIERE	prs	-1136.369578	1150.825754	0	0.323428704	linear	250903	VIII Diseases of the ear and mastoid process (H8_)	Ménière disease	AGE_AT_DEATH_OR_NOW,batch,SEX_IMPUTED,SEXAGE,PC1,PC2,PC3,PC4,PC5,PC6,PC7,PC8,PC9,PC10
H8_BPV	prs	1814.664862	1830.018835	Inf	0.321388786	linear	253828	VIII Diseases of the ear and mastoid process (H8_)	Benign paroxysmal vertigo	AGE_AT_DEATH_OR_NOW,batch,SEX_IMPUTED,SEXAGE,PC1,PC2,PC3,PC4,PC5,PC6,PC7,PC8,PC9,PC10
H8_VESTIBNEUR	prs	228.2895682	1053.253454	1.40E+99	0.828405663	linear	250604	VIII Diseases of the ear and mastoid process (H8_)	Vestibular neuronitis	AGE_AT_DEATH_OR_NOW,batch,SEX_IMPUTED,SEXAGE,PC1,PC2,PC3,PC4,PC5,PC6,PC7,PC8,PC9,PC10
H8_PERIPHVERTIGO	prs	-20.98345585	1087.153465	7.71E-10	0.984600776	linear	250705	VIII Diseases of the ear and mastoid process (H8_)	Other peripheral vertigo	AGE_AT_DEATH_OR_NOW,batch,SEX_IMPUTED,SEXAGE,PC1,PC2,PC3,PC4,PC5,PC6,PC7,PC8,PC9,PC10
H8_VERTIGOCENT	prs	675.5661306	422.1570573	2.48E+293	0.109539517	linear	249348	VIII Diseases of the ear and mastoid process (H8_)	Vertigo of central origin	AGE_AT_DEATH_OR_NOW,batch,SEX_IMPUTED,SEXAGE,PC1,PC2,PC3,PC4,PC5,PC6,PC7,PC8,PC9,PC10
H8_VESTIFUNCNAS	prs	645.9295316	608.5043925	3.34E+280	0.288462179	linear	249604	VIII Diseases of the ear and mastoid process (H8_)	Other/unspecified disorders of vestibular function	AGE_AT_DEATH_OR_NOW,batch,SEX_IMPUTED,SEXAGE,PC1,PC2,PC3,PC4,PC5,PC6,PC7,PC8,PC9,PC10
H8_NOISEINNER	prs	-583.8396992	700.7091045	2.76E-254	0.404725599	linear	249767	VIII Diseases of the ear and mastoid process (H8_)	Noise effects on inner ear	AGE_AT_DEATH_OR_NOW,batch,SEX_IMPUTED,SEXAGE,PC1,PC2,PC3,PC4,PC5,PC6,PC7,PC8,PC9,PC10
H8_OTHEREAR	prs	-2103.574442	3996.165833	0	0.598612025	linear	260236	VIII Diseases of the ear and mastoid process (H8_)	Other disorders of ear	AGE_AT_DEATH_OR_NOW,batch,SEX_IMPUTED,SEXAGE,PC1,PC2,PC3,PC4,PC5,PC6,PC7,PC8,PC9,PC10
H8_HL_CON_NAS	prs	-1285.500535	1139.24779	0	0.259162064	linear	234770	VIII Diseases of the ear and mastoid process (H8_)	Conductive hearing loss, unspecified	AGE_AT_DEATH_OR_NOW,batch,SEX_IMPUTED,SEXAGE,PC1,PC2,PC3,PC4,PC5,PC6,PC7,PC8,PC9,PC10
H8_HL_SEN_NAS	prs	-2335.795365	3529.500216	0	0.508105073	linear	252553	VIII Diseases of the ear and mastoid process (H8_)	Sensorineural hearing loss	AGE_AT_DEATH_OR_NOW,batch,SEX_IMPUTED,SEXAGE,PC1,PC2,PC3,PC4,PC5,PC6,PC7,PC8,PC9,PC10
H8_HL_MIX_NAS	prs	-1742.456168	1374.552929	0	0.204923143	linear	235500	VIII Diseases of the ear and mastoid process (H8_)	Mixed conductive and sensorineural hearing loss	AGE_AT_DEATH_OR_NOW,batch,SEX_IMPUTED,SEXAGE,PC1,PC2,PC3,PC4,PC5,PC6,PC7,PC8,PC9,PC10
H8_OTHHEARINGLOSS	prs	1178.489624	2021.896288	Inf	0.55998572	linear	238383	VIII Diseases of the ear and mastoid process (H8_)	Other hearing loss	AGE_AT_DEATH_OR_NOW,batch,SEX_IMPUTED,SEXAGE,PC1,PC2,PC3,PC4,PC5,PC6,PC7,PC8,PC9,PC10
H8_HL_PRESBY	prs	1112.690479	1354.698164	Inf	0.411443924	linear	235468	VIII Diseases of the ear and mastoid process (H8_)	Presbycusis	AGE_AT_DEATH_OR_NOW,batch,SEX_IMPUTED,SEXAGE,PC1,PC2,PC3,PC4,PC5,PC6,PC7,PC8,PC9,PC10
H8_HL_IDIOP	prs	1893.829032	1227.466938	Inf	0.122862261	linear	235027	VIII Diseases of the ear and mastoid process (H8_)	Sudden idiopathic hearing loss	AGE_AT_DEATH_OR_NOW,batch,SEX_IMPUTED,SEXAGE,PC1,PC2,PC3,PC4,PC5,PC6,PC7,PC8,PC9,PC10
H8_HL_DEAFMUT	prs	110.7171768	293.7324765	1.21E+48	0.706224465	linear	233337	VIII Diseases of the ear and mastoid process (H8_)	Deaf mutism, not elsewhere classified	AGE_AT_DEATH_OR_NOW,batch,SEX_IMPUTED,SEXAGE,PC1,PC2,PC3,PC4,PC5,PC6,PC7,PC8,PC9,PC10
H8_HL_NAS	prs	-1071.387939	1022.107643	0	0.294540923	linear	234469	VIII Diseases of the ear and mastoid process (H8_)	Other specified/unspecified hearing loss	AGE_AT_DEATH_OR_NOW,batch,SEX_IMPUTED,SEXAGE,PC1,PC2,PC3,PC4,PC5,PC6,PC7,PC8,PC9,PC10
H8_OTALGIA	prs	409.0222253	949.2984259	4.33E+177	0.666564817	linear	234295	VIII Diseases of the ear and mastoid process (H8_)	Otalgia	AGE_AT_DEATH_OR_NOW,batch,SEX_IMPUTED,SEXAGE,PC1,PC2,PC3,PC4,PC5,PC6,PC7,PC8,PC9,PC10
H8_TINNITUS	prs	253.3028692	1871.883391	1.02E+110	0.892359153	linear	237541	VIII Diseases of the ear and mastoid process (H8_)	Tinnitus	AGE_AT_DEATH_OR_NOW,batch,SEX_IMPUTED,SEXAGE,PC1,PC2,PC3,PC4,PC5,PC6,PC7,PC8,PC9,PC10
H8_ABNAUDPER	prs	-193.4682567	344.918914	9.50E-85	0.574859849	linear	233375	VIII Diseases of the ear and mastoid process (H8_)	Other abnormal auditory perceptions	AGE_AT_DEATH_OR_NOW,batch,SEX_IMPUTED,SEXAGE,PC1,PC2,PC3,PC4,PC5,PC6,PC7,PC8,PC9,PC10
H8_MED_SUPP	prs	2084.923533	2432.097393	Inf	0.391305718	linear	253529	VIII Diseases of the ear and mastoid process (H8_)	Suppurative and unspecified otitis media	AGE_AT_DEATH_OR_NOW,batch,SEX_IMPUTED,SEXAGE,PC1,PC2,PC3,PC4,PC5,PC6,PC7,PC8,PC9,PC10
H8_VERTIGO	prs	2661.179859	2452.106026	Inf	0.277806217	linear	258047	VIII Diseases of the ear and mastoid process (H8_)	Disorders of vestibular function (Vertigo)	AGE_AT_DEATH_OR_NOW,batch,SEX_IMPUTED,SEXAGE,PC1,PC2,PC3,PC4,PC5,PC6,PC7,PC8,PC9,PC10
H8_POSTOP	prs	-93.40734903	351.0089029	2.71E-41	0.790153917	linear	233380	VIII Diseases of the ear and mastoid process (H8_)	Postprocedural disorders of ear and mastoid process, not elsewhere classified	AGE_AT_DEATH_OR_NOW,batch,SEX_IMPUTED,SEXAGE,PC1,PC2,PC3,PC4,PC5,PC6,PC7,PC8,PC9,PC10
J10_NASALPOLYP	prs	-342.6617617	2087.239438	1.53E-149	0.869597608	linear	202958	X Diseases of the respiratory system (J10_)	Nasal polyp	AGE_AT_DEATH_OR_NOW,batch,SEX_IMPUTED,SEXAGE,PC1,PC2,PC3,PC4,PC5,PC6,PC7,PC8,PC9,PC10
J10_PULMEOS	prs	-73.00143954	385.7471903	1.98E-32	0.849899502	linear	257496	X Diseases of the respiratory system (J10_)	Pulmonary eosinophilia, not elsewhere classified	AGE_AT_DEATH_OR_NOW,batch,SEX_IMPUTED,SEXAGE,PC1,PC2,PC3,PC4,PC5,PC6,PC7,PC8,PC9,PC10
J10_CHRONSINUSITIS	prs	5551.258015	3249.382796	Inf	0.087562919	linear	209474	X Diseases of the respiratory system (J10_)	Chronic sinusitis	AGE_AT_DEATH_OR_NOW,batch,SEX_IMPUTED,SEXAGE,PC1,PC2,PC3,PC4,PC5,PC6,PC7,PC8,PC9,PC10
J10_SINUSITIS	prs	2529.28536	3319.777755	Inf	0.446130056	linear	230143	X Diseases of the respiratory system (J10_)	Acute sinusitis	AGE_AT_DEATH_OR_NOW,batch,SEX_IMPUTED,SEXAGE,PC1,PC2,PC3,PC4,PC5,PC6,PC7,PC8,PC9,PC10
J10_PHARYNGITIS	prs	975.3580068	1627.493358	Inf	0.548972959	linear	219630	X Diseases of the respiratory system (J10_)	Acute pharyngitis	AGE_AT_DEATH_OR_NOW,batch,SEX_IMPUTED,SEXAGE,PC1,PC2,PC3,PC4,PC5,PC6,PC7,PC8,PC9,PC10
J10_TONSILLITIS	prs	4464.277102	2716.757664	Inf	0.100335273	linear	225396	X Diseases of the respiratory system (J10_)	Other and unspecified tonsillitis	AGE_AT_DEATH_OR_NOW,batch,SEX_IMPUTED,SEXAGE,PC1,PC2,PC3,PC4,PC5,PC6,PC7,PC8,PC9,PC10
J10_BRONCHITIS	prs	2978.045444	2514.382883	Inf	0.236254226	linear	256953	X Diseases of the respiratory system (J10_)	Acute bronchitis	AGE_AT_DEATH_OR_NOW,batch,SEX_IMPUTED,SEXAGE,PC1,PC2,PC3,PC4,PC5,PC6,PC7,PC8,PC9,PC10
J10_BRONCHIOLITIS	prs	-472.1843978	924.2517693	8.57E-206	0.609433529	linear	248832	X Diseases of the respiratory system (J10_)	Acute bronchiolitis	AGE_AT_DEATH_OR_NOW,batch,SEX_IMPUTED,SEXAGE,PC1,PC2,PC3,PC4,PC5,PC6,PC7,PC8,PC9,PC10
J10_ACUTELOWERNAS	prs	375.3395515	1423.706634	1.02E+163	0.79206105	linear	250415	X Diseases of the respiratory system (J10_)	Unspecified acute lower respiratory infection	AGE_AT_DEATH_OR_NOW,batch,SEX_IMPUTED,SEXAGE,PC1,PC2,PC3,PC4,PC5,PC6,PC7,PC8,PC9,PC10
J10_ACUTEUPPERINFEC	prs	5136.777536	3980.743831	Inf	0.196910822	linear	238732	X Diseases of the respiratory system (J10_)	Acute upper respiratory infections of multiple and unspecified sites	AGE_AT_DEATH_OR_NOW,batch,SEX_IMPUTED,SEXAGE,PC1,PC2,PC3,PC4,PC5,PC6,PC7,PC8,PC9,PC10
J10_BRONCHIECTASIS	prs	731.139366	1139.130101	Inf	0.520977681	linear	221660	X Diseases of the respiratory system (J10_)	Bronchiectasis	AGE_AT_DEATH_OR_NOW,batch,SEX_IMPUTED,SEXAGE,PC1,PC2,PC3,PC4,PC5,PC6,PC7,PC8,PC9,PC10
J10_EMPHYSEMA	prs	991.4280738	929.9850971	Inf	0.286393717	linear	221199	X Diseases of the respiratory system (J10_)	Emphysema	AGE_AT_DEATH_OR_NOW,batch,SEX_IMPUTED,SEXAGE,PC1,PC2,PC3,PC4,PC5,PC6,PC7,PC8,PC9,PC10
J10_BRONCHNAS	prs	976.4066535	778.3790966	Inf	0.209694286	linear	220923	X Diseases of the respiratory system (J10_)	Unspecified chronic bronchitis	AGE_AT_DEATH_OR_NOW,batch,SEX_IMPUTED,SEXAGE,PC1,PC2,PC3,PC4,PC5,PC6,PC7,PC8,PC9,PC10
J10_HYPERSPNEUMONI	prs	-953.7393115	453.5705117	0	0.035489768	linear	258105	X Diseases of the respiratory system (J10_)	Hypersensitivity pneumonitis due to organic dust	AGE_AT_DEATH_OR_NOW,batch,SEX_IMPUTED,SEXAGE,PC1,PC2,PC3,PC4,PC5,PC6,PC7,PC8,PC9,PC10
J10_EXTERLUNG	prs	-1231.255878	1285.764733	0	0.338262419	linear	260236	X Diseases of the respiratory system (J10_)	Lung diseases due to external agents	AGE_AT_DEATH_OR_NOW,batch,SEX_IMPUTED,SEXAGE,PC1,PC2,PC3,PC4,PC5,PC6,PC7,PC8,PC9,PC10
J10_ASBESTPNEUMOC	prs	490.71365	474.7194673	1.30E+213	0.301281208	linear	258134	X Diseases of the respiratory system (J10_)	Pneumoconiosis due to asbestos and other mineral fibres	AGE_AT_DEATH_OR_NOW,batch,SEX_IMPUTED,SEXAGE,PC1,PC2,PC3,PC4,PC5,PC6,PC7,PC8,PC9,PC10
J10_CHEMGASRESP	prs	-413.2685377	331.8863706	3.31E-180	0.213055356	linear	257969	X Diseases of the respiratory system (J10_)	Respiratory conditions due to inhalation of chemicals, gases, fumes and vapours	AGE_AT_DEATH_OR_NOW,batch,SEX_IMPUTED,SEXAGE,PC1,PC2,PC3,PC4,PC5,PC6,PC7,PC8,PC9,PC10
J10_PNEUMONISOLLIQ	prs	-940.5298964	935.1044415	0	0.314511776	linear	259076	X Diseases of the respiratory system (J10_)	Pneumonitis due to solids and liquids	AGE_AT_DEATH_OR_NOW,batch,SEX_IMPUTED,SEXAGE,PC1,PC2,PC3,PC4,PC5,PC6,PC7,PC8,PC9,PC10
J10_RESPCONDEXT	prs	807.7511192	443.3429846	Inf	0.068462919	linear	258092	X Diseases of the respiratory system (J10_)	Respiratory conditions due to other external agents	AGE_AT_DEATH_OR_NOW,batch,SEX_IMPUTED,SEXAGE,PC1,PC2,PC3,PC4,PC5,PC6,PC7,PC8,PC9,PC10
J10_UPPERINFEC	prs	1627.3447	4895.386489	Inf	0.739569272	linear	260236	X Diseases of the respiratory system (J10_)	Acute upper respiratory infections	AGE_AT_DEATH_OR_NOW,batch,SEX_IMPUTED,SEXAGE,PC1,PC2,PC3,PC4,PC5,PC6,PC7,PC8,PC9,PC10
J10_COLD	prs	-750.7080783	1585.052291	0	0.635773356	linear	219490	X Diseases of the respiratory system (J10_)	Acute nasopharyngitis(common cold)	AGE_AT_DEATH_OR_NOW,batch,SEX_IMPUTED,SEXAGE,PC1,PC2,PC3,PC4,PC5,PC6,PC7,PC8,PC9,PC10
J10_LARYNGITIS	prs	30.11501979	1588.13886	1.19891E+13	0.98487107	linear	219518	X Diseases of the respiratory system (J10_)	Acute laryngitis and tracheitis	AGE_AT_DEATH_OR_NOW,batch,SEX_IMPUTED,SEXAGE,PC1,PC2,PC3,PC4,PC5,PC6,PC7,PC8,PC9,PC10
J10_EPIGLOTTITIS	prs	39.12568072	504.6138795	9.819E+16	0.938197321	linear	217107	X Diseases of the respiratory system (J10_)	Acute epiglottitis	AGE_AT_DEATH_OR_NOW,batch,SEX_IMPUTED,SEXAGE,PC1,PC2,PC3,PC4,PC5,PC6,PC7,PC8,PC9,PC10
J10_INFLUPNEU	prs	12148.19278	4580.621946	Inf	0.008000156	linear	260236	X Diseases of the respiratory system (J10_)	Influenza and pneumonia	AGE_AT_DEATH_OR_NOW,batch,SEX_IMPUTED,SEXAGE,PC1,PC2,PC3,PC4,PC5,PC6,PC7,PC8,PC9,PC10
J10_INFLUENZA	prs	3465.683324	2131.005439	Inf	0.103884319	linear	228611	X Diseases of the respiratory system (J10_)	All influenza	AGE_AT_DEATH_OR_NOW,batch,SEX_IMPUTED,SEXAGE,PC1,PC2,PC3,PC4,PC5,PC6,PC7,PC8,PC9,PC10
J10_VIRALPNEUMO	prs	2026.111919	893.5697537	Inf	0.023364573	linear	224277	X Diseases of the respiratory system (J10_)	Viral pneumonia	AGE_AT_DEATH_OR_NOW,batch,SEX_IMPUTED,SEXAGE,PC1,PC2,PC3,PC4,PC5,PC6,PC7,PC8,PC9,PC10
J10_PNEUMOPNEUMO	prs	-754.0228451	853.2271463	0	0.376842664	linear	224201	X Diseases of the respiratory system (J10_)	Pneumonia due to Streptococcus pneumoniae	AGE_AT_DEATH_OR_NOW,batch,SEX_IMPUTED,SEXAGE,PC1,PC2,PC3,PC4,PC5,PC6,PC7,PC8,PC9,PC10
J10_PNEUMONONBACT	prs	274.2045119	655.1120184	1.22E+119	0.675537209	linear	223877	X Diseases of the respiratory system (J10_)	Pneumonia due to other infectious organisms, not elsewhere classified	AGE_AT_DEATH_OR_NOW,batch,SEX_IMPUTED,SEXAGE,PC1,PC2,PC3,PC4,PC5,PC6,PC7,PC8,PC9,PC10
J10_LOWERINF	prs	2558.898227	2872.200802	Inf	0.372973458	linear	260236	X Diseases of the respiratory system (J10_)	Other acute lower respiratory infections	AGE_AT_DEATH_OR_NOW,batch,SEX_IMPUTED,SEXAGE,PC1,PC2,PC3,PC4,PC5,PC6,PC7,PC8,PC9,PC10
J10_UPPERDIS	prs	10072.62149	5642.48641	Inf	0.074239968	linear	260236	X Diseases of the respiratory system (J10_)	Other diseases of upper respiratory tract	AGE_AT_DEATH_OR_NOW,batch,SEX_IMPUTED,SEXAGE,PC1,PC2,PC3,PC4,PC5,PC6,PC7,PC8,PC9,PC10
J10_CHRONRHINITIS	prs	598.8036788	2641.262911	1.14E+260	0.820648603	linear	205558	X Diseases of the respiratory system (J10_)	Chronic rhinitis, nasopharyngitis and pharyngitis	AGE_AT_DEATH_OR_NOW,batch,SEX_IMPUTED,SEXAGE,PC1,PC2,PC3,PC4,PC5,PC6,PC7,PC8,PC9,PC10
J10_SEPTDEV	prs	5973.860812	2841.337945	Inf	0.035512314	linear	206755	X Diseases of the respiratory system (J10_)	Deviated nasal septum	AGE_AT_DEATH_OR_NOW,batch,SEX_IMPUTED,SEXAGE,PC1,PC2,PC3,PC4,PC5,PC6,PC7,PC8,PC9,PC10
J10_CHRONTONSADEN	prs	4250.474885	4676.928879	Inf	0.36344742	linear	228174	X Diseases of the respiratory system (J10_)	Chronic diseases of tonsils and adenoids	AGE_AT_DEATH_OR_NOW,batch,SEX_IMPUTED,SEXAGE,PC1,PC2,PC3,PC4,PC5,PC6,PC7,PC8,PC9,PC10
J10_PERITONSABSC	prs	959.7990142	2308.042195	Inf	0.677520312	linear	203902	X Diseases of the respiratory system (J10_)	Peritonsillar abscess	AGE_AT_DEATH_OR_NOW,batch,SEX_IMPUTED,SEXAGE,PC1,PC2,PC3,PC4,PC5,PC6,PC7,PC8,PC9,PC10
J10_CHRONLARYNGITIS	prs	1792.676339	1724.783319	Inf	0.298637091	linear	201662	X Diseases of the respiratory system (J10_)	Chronic laryngitis and laryngotracheitis	AGE_AT_DEATH_OR_NOW,batch,SEX_IMPUTED,SEXAGE,PC1,PC2,PC3,PC4,PC5,PC6,PC7,PC8,PC9,PC10
J10_VOCALLARYNX	prs	6653.009287	3463.88333	Inf	0.054773486	linear	211188	X Diseases of the respiratory system (J10_)	Diseases of vocal cords and larynx+other diseases of upper respiratory tract, no elsewhere classified	AGE_AT_DEATH_OR_NOW,batch,SEX_IMPUTED,SEXAGE,PC1,PC2,PC3,PC4,PC5,PC6,PC7,PC8,PC9,PC10
J10_LOWCHRON	prs	9244.663067	4801.311864	Inf	0.054174769	linear	260236	X Diseases of the respiratory system (J10_)	Chronic lower respiratory diseases	AGE_AT_DEATH_OR_NOW,batch,SEX_IMPUTED,SEXAGE,PC1,PC2,PC3,PC4,PC5,PC6,PC7,PC8,PC9,PC10
J10_BRONCH	prs	-310.0428619	1335.61064	2.24E-135	0.81643286	linear	222182	X Diseases of the respiratory system (J10_)	Bronchitis, not specified as acute or chronic	AGE_AT_DEATH_OR_NOW,batch,SEX_IMPUTED,SEXAGE,PC1,PC2,PC3,PC4,PC5,PC6,PC7,PC8,PC9,PC10
J10_SIMPLBRONCH	prs	19.13684761	857.0144065	204657336.2	0.982185003	linear	221059	X Diseases of the respiratory system (J10_)	Simple and mucopurulent chronic bronchitis	AGE_AT_DEATH_OR_NOW,batch,SEX_IMPUTED,SEXAGE,PC1,PC2,PC3,PC4,PC5,PC6,PC7,PC8,PC9,PC10
J10_ARDS	prs	420.1629809	391.7750485	2.98E+182	0.283514577	linear	257503	X Diseases of the respiratory system (J10_)	Adult respiratory distress syndrome	AGE_AT_DEATH_OR_NOW,batch,SEX_IMPUTED,SEXAGE,PC1,PC2,PC3,PC4,PC5,PC6,PC7,PC8,PC9,PC10
J10_PULMOEDEMA	prs	498.5110015	426.814574	3.17E+216	0.242815805	linear	257544	X Diseases of the respiratory system (J10_)	Pulmonary oedema	AGE_AT_DEATH_OR_NOW,batch,SEX_IMPUTED,SEXAGE,PC1,PC2,PC3,PC4,PC5,PC6,PC7,PC8,PC9,PC10
J10_NECROTIC	prs	-261.669876	751.0408183	2.28E-114	0.727532831	linear	260236	X Diseases of the respiratory system (J10_)	Suppurative and necrotic conditions of lower respiratory tract	AGE_AT_DEATH_OR_NOW,batch,SEX_IMPUTED,SEXAGE,PC1,PC2,PC3,PC4,PC5,PC6,PC7,PC8,PC9,PC10
J10_ABSCLUNGPNEUMO	prs	-515.9654472	380.6159577	8.30E-225	0.175225598	linear	259627	X Diseases of the respiratory system (J10_)	Abscess of lung	AGE_AT_DEATH_OR_NOW,batch,SEX_IMPUTED,SEXAGE,PC1,PC2,PC3,PC4,PC5,PC6,PC7,PC8,PC9,PC10
J10_PYOTHORAX	prs	-31.16649284	654.0740178	2.91E-14	0.961995383	linear	260037	X Diseases of the respiratory system (J10_)	Pyothorax	AGE_AT_DEATH_OR_NOW,batch,SEX_IMPUTED,SEXAGE,PC1,PC2,PC3,PC4,PC5,PC6,PC7,PC8,PC9,PC10
J10_PLEURA	prs	3408.96827	2348.968221	Inf	0.14670813	linear	260236	X Diseases of the respiratory system (J10_)	Other diseases of pleura	AGE_AT_DEATH_OR_NOW,batch,SEX_IMPUTED,SEXAGE,PC1,PC2,PC3,PC4,PC5,PC6,PC7,PC8,PC9,PC10
J10_PLEUREFFUSION	prs	929.1610034	1309.750657	Inf	0.478065624	linear	254176	X Diseases of the respiratory system (J10_)	Pleural effusion	AGE_AT_DEATH_OR_NOW,batch,SEX_IMPUTED,SEXAGE,PC1,PC2,PC3,PC4,PC5,PC6,PC7,PC8,PC9,PC10
J10_PLEURPLAGUE	prs	1174.465884	1085.518991	Inf	0.279280438	linear	253422	X Diseases of the respiratory system (J10_)	Pleural plaque	AGE_AT_DEATH_OR_NOW,batch,SEX_IMPUTED,SEXAGE,PC1,PC2,PC3,PC4,PC5,PC6,PC7,PC8,PC9,PC10
J10_PNEUMOTHORAX	prs	1128.221999	904.6627515	Inf	0.212355066	linear	252897	X Diseases of the respiratory system (J10_)	Pneumothorax	AGE_AT_DEATH_OR_NOW,batch,SEX_IMPUTED,SEXAGE,PC1,PC2,PC3,PC4,PC5,PC6,PC7,PC8,PC9,PC10
J10_PLEUROTH	prs	1415.268575	1060.774452	Inf	0.182144677	linear	253331	X Diseases of the respiratory system (J10_)	Other pleural conditions	AGE_AT_DEATH_OR_NOW,batch,SEX_IMPUTED,SEXAGE,PC1,PC2,PC3,PC4,PC5,PC6,PC7,PC8,PC9,PC10
J10_RESPOTHER	prs	-329.9000643	1518.973382	5.32E-144	0.828063405	linear	260236	X Diseases of the respiratory system (J10_)	Other diseases of the respiratory system	AGE_AT_DEATH_OR_NOW,batch,SEX_IMPUTED,SEXAGE,PC1,PC2,PC3,PC4,PC5,PC6,PC7,PC8,PC9,PC10
ACUTE_DRUGADVERS_INTERSTITIAL_LUNG_DISORD	prs	319.2806166	272.4252258	4.59E+138	0.241200706	linear	260236	X Diseases of the respiratory system (J10_)	Acute drug-induced interstitial lung disorder	AGE_AT_DEATH_OR_NOW,batch,SEX_IMPUTED,SEXAGE,PC1,PC2,PC3,PC4,PC5,PC6,PC7,PC8,PC9,PC10
J10_PNEUMOBACT	prs	6894.865464	2819.758166	Inf	0.01447802	linear	233296	X Diseases of the respiratory system (J10_)	Bacterial pneumoniae	AGE_AT_DEATH_OR_NOW,batch,SEX_IMPUTED,SEXAGE,PC1,PC2,PC3,PC4,PC5,PC6,PC7,PC8,PC9,PC10
J10_COPD	prs	3544.75384	2756.312792	Inf	0.19842719	linear	229855	X Diseases of the respiratory system (J10_)	COPD	AGE_AT_DEATH_OR_NOW,batch,SEX_IMPUTED,SEXAGE,PC1,PC2,PC3,PC4,PC5,PC6,PC7,PC8,PC9,PC10
J10_PNEUMONIA	prs	11104.54677	4408.350001	Inf	0.011770119	linear	260236	X Diseases of the respiratory system (J10_)	All pneumoniae	AGE_AT_DEATH_OR_NOW,batch,SEX_IMPUTED,SEXAGE,PC1,PC2,PC3,PC4,PC5,PC6,PC7,PC8,PC9,PC10
J10_ASTHMACOPDKELA	prs	6171.619727	4122.30095	Inf	0.13436077	linear	244623	X Diseases of the respiratory system (J10_)	Asthma/COPD (KELA code 203)	AGE_AT_DEATH_OR_NOW,batch,SEX_IMPUTED,SEXAGE,PC1,PC2,PC3,PC4,PC5,PC6,PC7,PC8,PC9,PC10
J10_ASTHMA_EXMORE	prs	10180.39409	5629.055785	Inf	0.070523583	linear	178677	X Diseases of the respiratory system (J10_)	Asthma (more control exclusions)	AGE_AT_DEATH_OR_NOW,batch,SEX_IMPUTED,SEXAGE,PC1,PC2,PC3,PC4,PC5,PC6,PC7,PC8,PC9,PC10
J10_ASTHMA_MAIN_EXMORE	prs	7485.694668	5344.178907	Inf	0.161299801	linear	174489	X Diseases of the respiratory system (J10_)	Asthma (only as main-diagnosis) (more control exclusions)	AGE_AT_DEATH_OR_NOW,batch,SEX_IMPUTED,SEXAGE,PC1,PC2,PC3,PC4,PC5,PC6,PC7,PC8,PC9,PC10
K11_UC_STRICT2	prs	-492.0936459	1466.573355	1.93E-214	0.737218242	linear	259619	XI Diseases of the digestive system (K11_)	Ulcerative colitis (strict definition, require KELA, min 2 HDR)	AGE_AT_DEATH_OR_NOW,batch,SEX_IMPUTED,SEXAGE,PC1,PC2,PC3,PC4,PC5,PC6,PC7,PC8,PC9,PC10
K11_OTHENTERCOL	prs	1133.483969	1836.703561	Inf	0.537149858	linear	254273	XI Diseases of the digestive system (K11_)	Other noninfective gastroenteritis and colitis	AGE_AT_DEATH_OR_NOW,batch,SEX_IMPUTED,SEXAGE,PC1,PC2,PC3,PC4,PC5,PC6,PC7,PC8,PC9,PC10
K11_HEPFAIL	prs	-804.6588548	642.2228608	0	0.210233148	linear	254392	XI Diseases of the digestive system (K11_)	Hepatic failure, not elsewhere classified	AGE_AT_DEATH_OR_NOW,batch,SEX_IMPUTED,SEXAGE,PC1,PC2,PC3,PC4,PC5,PC6,PC7,PC8,PC9,PC10
K11_ORAL	prs	13001.27851	4163.336516	Inf	0.001791574	linear	260236	XI Diseases of the digestive system (K11_)	Diseases of oral cavity, salivary glands and jaws	AGE_AT_DEATH_OR_NOW,batch,SEX_IMPUTED,SEXAGE,PC1,PC2,PC3,PC4,PC5,PC6,PC7,PC8,PC9,PC10
K11_TOOTH_DEV	prs	-24.65290567	893.4007991	1.97E-11	0.97798563	linear	233026	XI Diseases of the digestive system (K11_)	Disorders of tooth development and eruption	AGE_AT_DEATH_OR_NOW,batch,SEX_IMPUTED,SEXAGE,PC1,PC2,PC3,PC4,PC5,PC6,PC7,PC8,PC9,PC10
K11_CARIES_DENTIN	prs	4963.408562	1866.152151	Inf	0.00782151	linear	236334	XI Diseases of the digestive system (K11_)	Dentinal caries	AGE_AT_DEATH_OR_NOW,batch,SEX_IMPUTED,SEXAGE,PC1,PC2,PC3,PC4,PC5,PC6,PC7,PC8,PC9,PC10
K11_TEETH_HARD	prs	1417.664578	1229.117698	Inf	0.248747346	linear	233873	XI Diseases of the digestive system (K11_)	Other diseases of hard tissues of teeth	AGE_AT_DEATH_OR_NOW,batch,SEX_IMPUTED,SEXAGE,PC1,PC2,PC3,PC4,PC5,PC6,PC7,PC8,PC9,PC10
K11_ATTRITION	prs	161.4095706	576.3683976	1.26E+70	0.779442587	linear	232478	XI Diseases of the digestive system (K11_)	Excessive attrition of teeth	AGE_AT_DEATH_OR_NOW,batch,SEX_IMPUTED,SEXAGE,PC1,PC2,PC3,PC4,PC5,PC6,PC7,PC8,PC9,PC10
K11_EROSION	prs	611.4078711	403.2017544	3.40E+265	0.129424157	linear	232282	XI Diseases of the digestive system (K11_)	Erosion of teeth	AGE_AT_DEATH_OR_NOW,batch,SEX_IMPUTED,SEXAGE,PC1,PC2,PC3,PC4,PC5,PC6,PC7,PC8,PC9,PC10
K11_RESORBTION	prs	181.5314423	270.5079922	6.89E+78	0.502172734	linear	232179	XI Diseases of the digestive system (K11_)	Pathological resorption of teeth	AGE_AT_DEATH_OR_NOW,batch,SEX_IMPUTED,SEXAGE,PC1,PC2,PC3,PC4,PC5,PC6,PC7,PC8,PC9,PC10
K11_DEPOSITS	prs	352.2984509	925.6828231	1.00E+153	0.703513602	linear	233094	XI Diseases of the digestive system (K11_)	Deposits [accretions] on teeth	AGE_AT_DEATH_OR_NOW,batch,SEX_IMPUTED,SEXAGE,PC1,PC2,PC3,PC4,PC5,PC6,PC7,PC8,PC9,PC10
K11_PULP_PERIAPICAL	prs	4781.44893	2273.464535	Inf	0.035453243	linear	238557	XI Diseases of the digestive system (K11_)	Diseases of pulp and periapical tissues	AGE_AT_DEATH_OR_NOW,batch,SEX_IMPUTED,SEXAGE,PC1,PC2,PC3,PC4,PC5,PC6,PC7,PC8,PC9,PC10
K11_PARODON_PERIAPIC_CHRONIC	prs	2262.888021	1685.075434	Inf	0.179305609	linear	235508	XI Diseases of the digestive system (K11_)	Chronic periapical parodontitis	AGE_AT_DEATH_OR_NOW,batch,SEX_IMPUTED,SEXAGE,PC1,PC2,PC3,PC4,PC5,PC6,PC7,PC8,PC9,PC10
K11_GINGIVITIS_PERIODONTAL	prs	3600.560756	2016.044203	Inf	0.074108101	linear	237080	XI Diseases of the digestive system (K11_)	Gingivitis and periodontal diseases	AGE_AT_DEATH_OR_NOW,batch,SEX_IMPUTED,SEXAGE,PC1,PC2,PC3,PC4,PC5,PC6,PC7,PC8,PC9,PC10
K11_PERIODON_CHRON	prs	1929.198871	1428.046988	Inf	0.176717511	linear	234518	XI Diseases of the digestive system (K11_)	Chronic periodontitis	AGE_AT_DEATH_OR_NOW,batch,SEX_IMPUTED,SEXAGE,PC1,PC2,PC3,PC4,PC5,PC6,PC7,PC8,PC9,PC10
K11_PERIODON_CHRON_COMPL	prs	1341.363534	932.6830886	Inf	0.150384991	linear	260236	XI Diseases of the digestive system (K11_)	Chronic periodontitis, complicated	AGE_AT_DEATH_OR_NOW,batch,SEX_IMPUTED,SEXAGE,PC1,PC2,PC3,PC4,PC5,PC6,PC7,PC8,PC9,PC10
K11_GINGIVA	prs	233.0412681	684.8358101	1.62E+101	0.733640114	linear	232637	XI Diseases of the digestive system (K11_)	Other disorders of gingiva or/and edentulous alveolar ridge	AGE_AT_DEATH_OR_NOW,batch,SEX_IMPUTED,SEXAGE,PC1,PC2,PC3,PC4,PC5,PC6,PC7,PC8,PC9,PC10
K11_GINGIV_HYPERPLAS	prs	295.0764587	455.6190313	1.41E+128	0.517219384	linear	232334	XI Diseases of the digestive system (K11_)	Gingival hyperplasia	AGE_AT_DEATH_OR_NOW,batch,SEX_IMPUTED,SEXAGE,PC1,PC2,PC3,PC4,PC5,PC6,PC7,PC8,PC9,PC10
K11_DENTOFACIAL_ANOMALIES	prs	3083.9459	2172.766024	Inf	0.155794229	linear	237955	XI Diseases of the digestive system (K11_)	Dentofacial anomalies [including malocclusion]	AGE_AT_DEATH_OR_NOW,batch,SEX_IMPUTED,SEXAGE,PC1,PC2,PC3,PC4,PC5,PC6,PC7,PC8,PC9,PC10
K11_DISORD_TEETH	prs	1358.18407	1792.407545	Inf	0.448605675	linear	235974	XI Diseases of the digestive system (K11_)	Other disorders of teeth and supporting structures	AGE_AT_DEATH_OR_NOW,batch,SEX_IMPUTED,SEXAGE,PC1,PC2,PC3,PC4,PC5,PC6,PC7,PC8,PC9,PC10
K11_MISS_TEETH_ACCID_EXTR_PAROD	prs	-177.9096937	1248.211876	5.43E-78	0.886660207	linear	233928	XI Diseases of the digestive system (K11_)	Missing teeth due to accident, extraction or parodontitis	AGE_AT_DEATH_OR_NOW,batch,SEX_IMPUTED,SEXAGE,PC1,PC2,PC3,PC4,PC5,PC6,PC7,PC8,PC9,PC10
K11_ORALCYST	prs	-831.523499	793.5485386	0	0.294706683	linear	232824	XI Diseases of the digestive system (K11_)	Cysts of oral region, not elsewhere classified	AGE_AT_DEATH_OR_NOW,batch,SEX_IMPUTED,SEXAGE,PC1,PC2,PC3,PC4,PC5,PC6,PC7,PC8,PC9,PC10
K11_JAWS	prs	-425.3979451	957.6377905	1.79E-185	0.656886901	linear	233162	XI Diseases of the digestive system (K11_)	Other diseases of jaws	AGE_AT_DEATH_OR_NOW,batch,SEX_IMPUTED,SEXAGE,PC1,PC2,PC3,PC4,PC5,PC6,PC7,PC8,PC9,PC10
K11_SALIVARY	prs	1959.699027	1776.540819	Inf	0.269985637	linear	235896	XI Diseases of the digestive system (K11_)	Diseases of salivary glands	AGE_AT_DEATH_OR_NOW,batch,SEX_IMPUTED,SEXAGE,PC1,PC2,PC3,PC4,PC5,PC6,PC7,PC8,PC9,PC10
K11_STOMATITIS	prs	2667.567896	1120.03763	Inf	0.017234801	linear	233562	XI Diseases of the digestive system (K11_)	Stomatitis and related lesions	AGE_AT_DEATH_OR_NOW,batch,SEX_IMPUTED,SEXAGE,PC1,PC2,PC3,PC4,PC5,PC6,PC7,PC8,PC9,PC10
K11_APHTA_RECUR	prs	1099.367808	716.5384367	Inf	0.124962956	linear	260236	XI Diseases of the digestive system (K11_)	Recurring oral aphthae	AGE_AT_DEATH_OR_NOW,batch,SEX_IMPUTED,SEXAGE,PC1,PC2,PC3,PC4,PC5,PC6,PC7,PC8,PC9,PC10
K11_LIP_ORAL_MUCOSA	prs	918.3271821	1545.426832	Inf	0.55236397	linear	234943	XI Diseases of the digestive system (K11_)	Other diseases of lip and oral mucosa	AGE_AT_DEATH_OR_NOW,batch,SEX_IMPUTED,SEXAGE,PC1,PC2,PC3,PC4,PC5,PC6,PC7,PC8,PC9,PC10
K11_ORAL_LEUCOPLAC_RELAT	prs	307.2994912	841.8359002	2.87E+133	0.715085645	linear	260236	XI Diseases of the digestive system (K11_)	Oral leukoplakia and related diseases	AGE_AT_DEATH_OR_NOW,batch,SEX_IMPUTED,SEXAGE,PC1,PC2,PC3,PC4,PC5,PC6,PC7,PC8,PC9,PC10
K11_ORAL_LEUCOPLACIA	prs	-482.3086657	475.1892239	3.44E-210	0.310115195	linear	260236	XI Diseases of the digestive system (K11_)	Oral leukoplakia	AGE_AT_DEATH_OR_NOW,batch,SEX_IMPUTED,SEXAGE,PC1,PC2,PC3,PC4,PC5,PC6,PC7,PC8,PC9,PC10
K11_OESSTODUO	prs	1666.60605	4530.357769	Inf	0.712966629	linear	260236	XI Diseases of the digestive system (K11_)	Diseases of oesophagus, stomach and duodenum	AGE_AT_DEATH_OR_NOW,batch,SEX_IMPUTED,SEXAGE,PC1,PC2,PC3,PC4,PC5,PC6,PC7,PC8,PC9,PC10
K11_OESITIS	prs	302.215304	908.0841755	1.78E+131	0.739281502	linear	225737	XI Diseases of the digestive system (K11_)	Oesophagitis	AGE_AT_DEATH_OR_NOW,batch,SEX_IMPUTED,SEXAGE,PC1,PC2,PC3,PC4,PC5,PC6,PC7,PC8,PC9,PC10
K11_ACHAL	prs	381.072024	541.9385487	3.14E+165	0.48195388	linear	225156	XI Diseases of the digestive system (K11_)	Achalasia of cardia	AGE_AT_DEATH_OR_NOW,batch,SEX_IMPUTED,SEXAGE,PC1,PC2,PC3,PC4,PC5,PC6,PC7,PC8,PC9,PC10
K11_OESULC	prs	1382.500483	1111.472047	Inf	0.213557396	linear	226197	XI Diseases of the digestive system (K11_)	Ulcer of oesophagus	AGE_AT_DEATH_OR_NOW,batch,SEX_IMPUTED,SEXAGE,PC1,PC2,PC3,PC4,PC5,PC6,PC7,PC8,PC9,PC10
K11_OESOBST	prs	103.2959837	736.1390655	7.26E+44	0.888406269	linear	225427	XI Diseases of the digestive system (K11_)	Oesophageal obstruction	AGE_AT_DEATH_OR_NOW,batch,SEX_IMPUTED,SEXAGE,PC1,PC2,PC3,PC4,PC5,PC6,PC7,PC8,PC9,PC10
K11_BARRET	prs	437.015052	743.5597861	6.21E+189	0.556711724	linear	225439	XI Diseases of the digestive system (K11_)	Barrett oesophagus	AGE_AT_DEATH_OR_NOW,batch,SEX_IMPUTED,SEXAGE,PC1,PC2,PC3,PC4,PC5,PC6,PC7,PC8,PC9,PC10
K11_OTHDISOES	prs	2435.543951	1291.338212	Inf	0.059287876	linear	226683	XI Diseases of the digestive system (K11_)	Other diseases of oesophagus	AGE_AT_DEATH_OR_NOW,batch,SEX_IMPUTED,SEXAGE,PC1,PC2,PC3,PC4,PC5,PC6,PC7,PC8,PC9,PC10
K11_DISOESINOTH	prs	360.7460926	515.6275232	4.68E+156	0.484162023	linear	225126	XI Diseases of the digestive system (K11_)	Disorders of oesophagus in diseases classified elsewhere	AGE_AT_DEATH_OR_NOW,batch,SEX_IMPUTED,SEXAGE,PC1,PC2,PC3,PC4,PC5,PC6,PC7,PC8,PC9,PC10
K11_GASTRODUOULC	prs	-2705.105821	2183.493753	0	0.215387967	linear	230466	XI Diseases of the digestive system (K11_)	Gastroduodenal ulcer	AGE_AT_DEATH_OR_NOW,batch,SEX_IMPUTED,SEXAGE,PC1,PC2,PC3,PC4,PC5,PC6,PC7,PC8,PC9,PC10
K11_GULC	prs	-2279.827533	1777.051855	0	0.199519008	linear	228440	XI Diseases of the digestive system (K11_)	Gastric ulcer	AGE_AT_DEATH_OR_NOW,batch,SEX_IMPUTED,SEXAGE,PC1,PC2,PC3,PC4,PC5,PC6,PC7,PC8,PC9,PC10
K11_DULC	prs	-977.6053759	1387.99695	0	0.481229139	linear	226990	XI Diseases of the digestive system (K11_)	Duodenal ulcer	AGE_AT_DEATH_OR_NOW,batch,SEX_IMPUTED,SEXAGE,PC1,PC2,PC3,PC4,PC5,PC6,PC7,PC8,PC9,PC10
K11_PULC	prs	243.5281157	403.0169059	5.79E+105	0.545669558	linear	225014	XI Diseases of the digestive system (K11_)	Peptic ulcer	AGE_AT_DEATH_OR_NOW,batch,SEX_IMPUTED,SEXAGE,PC1,PC2,PC3,PC4,PC5,PC6,PC7,PC8,PC9,PC10
K11_GJULC	prs	-414.9218209	400.655818	6.33E-181	0.300386812	linear	225012	XI Diseases of the digestive system (K11_)	Gastrojejunal ulcer	AGE_AT_DEATH_OR_NOW,batch,SEX_IMPUTED,SEXAGE,PC1,PC2,PC3,PC4,PC5,PC6,PC7,PC8,PC9,PC10
K11_ACUTGASTR	prs	781.320521	1188.246235	Inf	0.510833838	linear	226392	XI Diseases of the digestive system (K11_)	Acute gastritis	AGE_AT_DEATH_OR_NOW,batch,SEX_IMPUTED,SEXAGE,PC1,PC2,PC3,PC4,PC5,PC6,PC7,PC8,PC9,PC10
K11_ALCGASTR	prs	-155.1329535	536.5406056	4.23E-68	0.77247793	linear	225150	XI Diseases of the digestive system (K11_)	Alcoholic gastritis	AGE_AT_DEATH_OR_NOW,batch,SEX_IMPUTED,SEXAGE,PC1,PC2,PC3,PC4,PC5,PC6,PC7,PC8,PC9,PC10
K11_CHRONGASTR	prs	743.872964	2297.79335	Inf	0.746140007	linear	231114	XI Diseases of the digestive system (K11_)	Chronic gastritis	AGE_AT_DEATH_OR_NOW,batch,SEX_IMPUTED,SEXAGE,PC1,PC2,PC3,PC4,PC5,PC6,PC7,PC8,PC9,PC10
K11_OTHGASTR	prs	3733.814293	2025.529953	Inf	0.065275349	linear	229565	XI Diseases of the digestive system (K11_)	Other gastritis (incl. Duodenitis)	AGE_AT_DEATH_OR_NOW,batch,SEX_IMPUTED,SEXAGE,PC1,PC2,PC3,PC4,PC5,PC6,PC7,PC8,PC9,PC10
K11_FUNCDYSP	prs	-2820.750722	2140.584355	0	0.187589337	linear	230152	XI Diseases of the digestive system (K11_)	Functional dyspepsia	AGE_AT_DEATH_OR_NOW,batch,SEX_IMPUTED,SEXAGE,PC1,PC2,PC3,PC4,PC5,PC6,PC7,PC8,PC9,PC10
K11_OTHDISSTOMDUOD	prs	-2260.593343	1003.275772	0	0.024246719	linear	225939	XI Diseases of the digestive system (K11_)	Other diseases of stomach and duodenum	AGE_AT_DEATH_OR_NOW,batch,SEX_IMPUTED,SEXAGE,PC1,PC2,PC3,PC4,PC5,PC6,PC7,PC8,PC9,PC10
K11_APPENDACUT	prs	5247.160512	3496.585315	Inf	0.13344661	linear	258704	XI Diseases of the digestive system (K11_)	Acute appendicitis	AGE_AT_DEATH_OR_NOW,batch,SEX_IMPUTED,SEXAGE,PC1,PC2,PC3,PC4,PC5,PC6,PC7,PC8,PC9,PC10
K11_APPENDOTH	prs	410.6713695	1151.250914	2.25E+178	0.721303601	linear	241563	XI Diseases of the digestive system (K11_)	Other appendicitis	AGE_AT_DEATH_OR_NOW,batch,SEX_IMPUTED,SEXAGE,PC1,PC2,PC3,PC4,PC5,PC6,PC7,PC8,PC9,PC10
K11_OTHAPPEND	prs	173.0114218	402.604831	1.37E+75	0.667392357	linear	240105	XI Diseases of the digestive system (K11_)	Other diseases of appendix	AGE_AT_DEATH_OR_NOW,batch,SEX_IMPUTED,SEXAGE,PC1,PC2,PC3,PC4,PC5,PC6,PC7,PC8,PC9,PC10
K11_HERNIA	prs	-3136.840039	4379.82622	0	0.473867308	linear	260236	XI Diseases of the digestive system (K11_)	Hernia	AGE_AT_DEATH_OR_NOW,batch,SEX_IMPUTED,SEXAGE,PC1,PC2,PC3,PC4,PC5,PC6,PC7,PC8,PC9,PC10
K11_HERING	prs	-7176.146591	3634.059806	0	0.048304295	linear	246655	XI Diseases of the digestive system (K11_)	Inguinal hernia	AGE_AT_DEATH_OR_NOW,batch,SEX_IMPUTED,SEXAGE,PC1,PC2,PC3,PC4,PC5,PC6,PC7,PC8,PC9,PC10
K11_FEMHER	prs	-469.8924499	878.2357849	8.48E-205	0.592621797	linear	226966	XI Diseases of the digestive system (K11_)	Femoral hernia	AGE_AT_DEATH_OR_NOW,batch,SEX_IMPUTED,SEXAGE,PC1,PC2,PC3,PC4,PC5,PC6,PC7,PC8,PC9,PC10
K11_UMBHER	prs	-1347.525266	2089.79472	0	0.519049493	linear	231233	XI Diseases of the digestive system (K11_)	Umbilical hernia	AGE_AT_DEATH_OR_NOW,batch,SEX_IMPUTED,SEXAGE,PC1,PC2,PC3,PC4,PC5,PC6,PC7,PC8,PC9,PC10
K11_VENTHER	prs	2458.109838	1983.550004	Inf	0.215255031	linear	230688	XI Diseases of the digestive system (K11_)	Ventral hernia	AGE_AT_DEATH_OR_NOW,batch,SEX_IMPUTED,SEXAGE,PC1,PC2,PC3,PC4,PC5,PC6,PC7,PC8,PC9,PC10
K11_DIAHER	prs	504.4973036	2411.307793	1.26E+219	0.834275554	linear	233141	XI Diseases of the digestive system (K11_)	Diaphragmatic hernia	AGE_AT_DEATH_OR_NOW,batch,SEX_IMPUTED,SEXAGE,PC1,PC2,PC3,PC4,PC5,PC6,PC7,PC8,PC9,PC10
K11_OTHABDHER	prs	58.39203482	756.0573638	2.29E+25	0.93843883	linear	226744	XI Diseases of the digestive system (K11_)	Other and unspecified abdominal hernia	AGE_AT_DEATH_OR_NOW,batch,SEX_IMPUTED,SEXAGE,PC1,PC2,PC3,PC4,PC5,PC6,PC7,PC8,PC9,PC10
K11_ENERCOLNONINF	prs	835.1205607	2663.345523	Inf	0.753854942	linear	260236	XI Diseases of the digestive system (K11_)	Noninfective enteritis and colitis	AGE_AT_DEATH_OR_NOW,batch,SEX_IMPUTED,SEXAGE,PC1,PC2,PC3,PC4,PC5,PC6,PC7,PC8,PC9,PC10
K11_INTESTOTH	prs	4496.337992	4932.280176	Inf	0.361972546	linear	260236	XI Diseases of the digestive system (K11_)	Other diseases of intestines	AGE_AT_DEATH_OR_NOW,batch,SEX_IMPUTED,SEXAGE,PC1,PC2,PC3,PC4,PC5,PC6,PC7,PC8,PC9,PC10
K11_VASCINT	prs	-779.8111147	949.8270162	0	0.411645292	linear	216698	XI Diseases of the digestive system (K11_)	Vascular disorders of the intestines	AGE_AT_DEATH_OR_NOW,batch,SEX_IMPUTED,SEXAGE,PC1,PC2,PC3,PC4,PC5,PC6,PC7,PC8,PC9,PC10
K11_ILEUS	prs	-104.3555564	2151.214174	4.77E-46	0.961309781	linear	220757	XI Diseases of the digestive system (K11_)	Paralytic ileus and intestinal obstruction	AGE_AT_DEATH_OR_NOW,batch,SEX_IMPUTED,SEXAGE,PC1,PC2,PC3,PC4,PC5,PC6,PC7,PC8,PC9,PC10
K11_PARALIL	prs	23.37270584	794.3575707	14146114603	0.976526932	linear	216420	XI Diseases of the digestive system (K11_)	Paralytic ileus	AGE_AT_DEATH_OR_NOW,batch,SEX_IMPUTED,SEXAGE,PC1,PC2,PC3,PC4,PC5,PC6,PC7,PC8,PC9,PC10
K11_INTUSS	prs	-854.4794048	565.5241151	0	0.130802318	linear	216106	XI Diseases of the digestive system (K11_)	Intussusception	AGE_AT_DEATH_OR_NOW,batch,SEX_IMPUTED,SEXAGE,PC1,PC2,PC3,PC4,PC5,PC6,PC7,PC8,PC9,PC10
K11_VOLVU	prs	530.3921109	624.279174	2.22E+230	0.395544422	linear	216176	XI Diseases of the digestive system (K11_)	Volvulus	AGE_AT_DEATH_OR_NOW,batch,SEX_IMPUTED,SEXAGE,PC1,PC2,PC3,PC4,PC5,PC6,PC7,PC8,PC9,PC10
K11_IMPACT	prs	205.7495995	340.1449982	2.27E+89	0.545254108	linear	215902	XI Diseases of the digestive system (K11_)	Impaction of intestines	AGE_AT_DEATH_OR_NOW,batch,SEX_IMPUTED,SEXAGE,PC1,PC2,PC3,PC4,PC5,PC6,PC7,PC8,PC9,PC10
K11_ADHE	prs	1196.541859	1155.764559	Inf	0.300538543	linear	217142	XI Diseases of the digestive system (K11_)	Intestinal adhesions without obstruction	AGE_AT_DEATH_OR_NOW,batch,SEX_IMPUTED,SEXAGE,PC1,PC2,PC3,PC4,PC5,PC6,PC7,PC8,PC9,PC10
K11_OTHILEUS	prs	222.8151649	1792.42372	5.85E+96	0.901070398	linear	219157	XI Diseases of the digestive system (K11_)	Other or unspecified ileus, impaction or obstruction	AGE_AT_DEATH_OR_NOW,batch,SEX_IMPUTED,SEXAGE,PC1,PC2,PC3,PC4,PC5,PC6,PC7,PC8,PC9,PC10
K11_DIVERTIC	prs	-1120.896723	3664.913001	0	0.759722645	linear	233638	XI Diseases of the digestive system (K11_)	Diverticular disease of intestine	AGE_AT_DEATH_OR_NOW,batch,SEX_IMPUTED,SEXAGE,PC1,PC2,PC3,PC4,PC5,PC6,PC7,PC8,PC9,PC10
K11_IBS	prs	3966.082175	2284.548936	Inf	0.082557083	linear	221415	XI Diseases of the digestive system (K11_)	Irritable bowel syndrome	AGE_AT_DEATH_OR_NOW,batch,SEX_IMPUTED,SEXAGE,PC1,PC2,PC3,PC4,PC5,PC6,PC7,PC8,PC9,PC10
K11_OTHFUNC	prs	3649.588494	2835.472201	Inf	0.198054342	linear	224924	XI Diseases of the digestive system (K11_)	Other functional intestinal disorders	AGE_AT_DEATH_OR_NOW,batch,SEX_IMPUTED,SEXAGE,PC1,PC2,PC3,PC4,PC5,PC6,PC7,PC8,PC9,PC10
K11_ABSCANAL	prs	472.4547184	1242.418057	1.53E+205	0.703745133	linear	217355	XI Diseases of the digestive system (K11_)	Abscess of anal and rectal regions	AGE_AT_DEATH_OR_NOW,batch,SEX_IMPUTED,SEXAGE,PC1,PC2,PC3,PC4,PC5,PC6,PC7,PC8,PC9,PC10
K11_OTHANRECT	prs	2968.395742	2312.676501	Inf	0.19930688	linear	221589	XI Diseases of the digestive system (K11_)	Other diseases of anus and rectum	AGE_AT_DEATH_OR_NOW,batch,SEX_IMPUTED,SEXAGE,PC1,PC2,PC3,PC4,PC5,PC6,PC7,PC8,PC9,PC10
K11_OTHINT	prs	1305.153839	1252.043413	Inf	0.297218622	linear	217383	XI Diseases of the digestive system (K11_)	Other diseases of intestine	AGE_AT_DEATH_OR_NOW,batch,SEX_IMPUTED,SEXAGE,PC1,PC2,PC3,PC4,PC5,PC6,PC7,PC8,PC9,PC10
K11_HAEMORR	prs	-1172.66291	2052.324313	0	0.567740737	linear	220321	XI Diseases of the digestive system (K11_)	Haemmorrhoids and perianal venous thrombosis	AGE_AT_DEATH_OR_NOW,batch,SEX_IMPUTED,SEXAGE,PC1,PC2,PC3,PC4,PC5,PC6,PC7,PC8,PC9,PC10
K11_PERITON	prs	691.0844402	1166.522575	1.36E+300	0.553562353	linear	260236	XI Diseases of the digestive system (K11_)	Diseases of peritoneum	AGE_AT_DEATH_OR_NOW,batch,SEX_IMPUTED,SEXAGE,PC1,PC2,PC3,PC4,PC5,PC6,PC7,PC8,PC9,PC10
K11_PERITONITIS	prs	-560.7515864	892.3452773	2.94E-244	0.529741159	linear	259404	XI Diseases of the digestive system (K11_)	Acute peritonitis	AGE_AT_DEATH_OR_NOW,batch,SEX_IMPUTED,SEXAGE,PC1,PC2,PC3,PC4,PC5,PC6,PC7,PC8,PC9,PC10
K11_OTHPERITON	prs	1185.451486	768.4914269	Inf	0.122936469	linear	259103	XI Diseases of the digestive system (K11_)	Other diseases of peritoneum	AGE_AT_DEATH_OR_NOW,batch,SEX_IMPUTED,SEXAGE,PC1,PC2,PC3,PC4,PC5,PC6,PC7,PC8,PC9,PC10
K11_LIVER	prs	-45.9947711	2079.423727	1.06E-20	0.982353048	linear	260236	XI Diseases of the digestive system (K11_)	Diseases of liver	AGE_AT_DEATH_OR_NOW,batch,SEX_IMPUTED,SEXAGE,PC1,PC2,PC3,PC4,PC5,PC6,PC7,PC8,PC9,PC10
K11_ALCOLIV	prs	-192.6397317	1110.762514	2.18E-84	0.862313449	linear	255558	XI Diseases of the digestive system (K11_)	Alcoholic liver disease	AGE_AT_DEATH_OR_NOW,batch,SEX_IMPUTED,SEXAGE,PC1,PC2,PC3,PC4,PC5,PC6,PC7,PC8,PC9,PC10
K11_TOXLIV	prs	15.96803986	405.3744504	8606599.561	0.968578814	linear	254048	XI Diseases of the digestive system (K11_)	Toxic liver disease	AGE_AT_DEATH_OR_NOW,batch,SEX_IMPUTED,SEXAGE,PC1,PC2,PC3,PC4,PC5,PC6,PC7,PC8,PC9,PC10
K11_CHRONHEP	prs	65.16195352	633.9151106	1.99E+28	0.918127445	linear	254377	XI Diseases of the digestive system (K11_)	Chronic hepatitis, not elsewhere classified	AGE_AT_DEATH_OR_NOW,batch,SEX_IMPUTED,SEXAGE,PC1,PC2,PC3,PC4,PC5,PC6,PC7,PC8,PC9,PC10
K11_FIBROCHIRLIV	prs	440.4859238	863.2614081	2.00E+191	0.609871259	linear	254858	XI Diseases of the digestive system (K11_)	Fibrosis and cirrhosis of liver	AGE_AT_DEATH_OR_NOW,batch,SEX_IMPUTED,SEXAGE,PC1,PC2,PC3,PC4,PC5,PC6,PC7,PC8,PC9,PC10
K11_OTHINFLIV	prs	-632.9446048	907.7759024	1.31E-275	0.485648466	linear	254968	XI Diseases of the digestive system (K11_)	Other inflammatory liver diseases	AGE_AT_DEATH_OR_NOW,batch,SEX_IMPUTED,SEXAGE,PC1,PC2,PC3,PC4,PC5,PC6,PC7,PC8,PC9,PC10
K11_DISLIVOTH	prs	-140.86367	1422.220173	6.66E-62	0.921102689	linear	256696	XI Diseases of the digestive system (K11_)	Other diseases of liver	AGE_AT_DEATH_OR_NOW,batch,SEX_IMPUTED,SEXAGE,PC1,PC2,PC3,PC4,PC5,PC6,PC7,PC8,PC9,PC10
K11_CHOLELITH	prs	4020.894232	3820.277044	Inf	0.292564891	linear	254564	XI Diseases of the digestive system (K11_)	Cholelithiasis	AGE_AT_DEATH_OR_NOW,batch,SEX_IMPUTED,SEXAGE,PC1,PC2,PC3,PC4,PC5,PC6,PC7,PC8,PC9,PC10
K11_CHOLECYST	prs	1576.708392	1434.777984	Inf	0.271803434	linear	233914	XI Diseases of the digestive system (K11_)	Cholecystitis	AGE_AT_DEATH_OR_NOW,batch,SEX_IMPUTED,SEXAGE,PC1,PC2,PC3,PC4,PC5,PC6,PC7,PC8,PC9,PC10
K11_GALLBLAOTH	prs	-181.9676328	807.0049684	9.39E-80	0.821602078	linear	232227	XI Diseases of the digestive system (K11_)	Other diseases of gallbladder	AGE_AT_DEATH_OR_NOW,batch,SEX_IMPUTED,SEXAGE,PC1,PC2,PC3,PC4,PC5,PC6,PC7,PC8,PC9,PC10
K11_CHOLANGI	prs	-113.7420697	907.1458475	4.00E-50	0.900219231	linear	232427	XI Diseases of the digestive system (K11_)	Cholangitis (primary sclerosing, PSC)	AGE_AT_DEATH_OR_NOW,batch,SEX_IMPUTED,SEXAGE,PC1,PC2,PC3,PC4,PC5,PC6,PC7,PC8,PC9,PC10
K11_BILIAOTH	prs	5.499924174	1033.43397	244.673379	0.995753692	linear	232717	XI Diseases of the digestive system (K11_)	Other diseases of biliary tract	AGE_AT_DEATH_OR_NOW,batch,SEX_IMPUTED,SEXAGE,PC1,PC2,PC3,PC4,PC5,PC6,PC7,PC8,PC9,PC10
K11_ACUTPANC	prs	1986.683077	1757.248108	Inf	0.25823941	linear	235191	XI Diseases of the digestive system (K11_)	Acute pancreatitis	AGE_AT_DEATH_OR_NOW,batch,SEX_IMPUTED,SEXAGE,PC1,PC2,PC3,PC4,PC5,PC6,PC7,PC8,PC9,PC10
K11_CHRONPANC	prs	1011.436988	1380.534377	Inf	0.463777754	linear	233725	XI Diseases of the digestive system (K11_)	Chronic pancreatitis	AGE_AT_DEATH_OR_NOW,batch,SEX_IMPUTED,SEXAGE,PC1,PC2,PC3,PC4,PC5,PC6,PC7,PC8,PC9,PC10
K11_PANCOTH	prs	-764.2817915	892.8659548	0	0.392005765	linear	232397	XI Diseases of the digestive system (K11_)	Other diseases of pancreas	AGE_AT_DEATH_OR_NOW,batch,SEX_IMPUTED,SEXAGE,PC1,PC2,PC3,PC4,PC5,PC6,PC7,PC8,PC9,PC10
K11_OTHDIG	prs	-4177.389988	2517.342455	0	0.097027469	linear	260236	XI Diseases of the digestive system (K11_)	Other diseases of the digestive system	AGE_AT_DEATH_OR_NOW,batch,SEX_IMPUTED,SEXAGE,PC1,PC2,PC3,PC4,PC5,PC6,PC7,PC8,PC9,PC10
K11_COELIAC	prs	-3785.638203	1311.353355	0	0.003891925	linear	253041	XI Diseases of the digestive system (K11_)	Coeliac disease	AGE_AT_DEATH_OR_NOW,batch,SEX_IMPUTED,SEXAGE,PC1,PC2,PC3,PC4,PC5,PC6,PC7,PC8,PC9,PC10
K11_MALABSORB	prs	-51.20641609	734.6460206	5.77E-23	0.944430776	linear	251402	XI Diseases of the digestive system (K11_)	Intestinal malabsorption	AGE_AT_DEATH_OR_NOW,batch,SEX_IMPUTED,SEXAGE,PC1,PC2,PC3,PC4,PC5,PC6,PC7,PC8,PC9,PC10
K11_POSTOPDIS	prs	729.0289086	599.0729342	Inf	0.223632577	linear	251157	XI Diseases of the digestive system (K11_)	Postprocedural disorders of digestive system, not elsewhere classified	AGE_AT_DEATH_OR_NOW,batch,SEX_IMPUTED,SEXAGE,PC1,PC2,PC3,PC4,PC5,PC6,PC7,PC8,PC9,PC10
K11_OTHDISDIG	prs	-1552.376459	2031.745333	0	0.444831862	linear	256673	XI Diseases of the digestive system (K11_)	Other diseases of the digestive system	AGE_AT_DEATH_OR_NOW,batch,SEX_IMPUTED,SEXAGE,PC1,PC2,PC3,PC4,PC5,PC6,PC7,PC8,PC9,PC10
TONGUEABNORMALITY	prs	-731.6762001	815.4904731	0.00E+00	0.369601163	linear	260236	XI Diseases of the digestive system (K11_)	Tongue abnormality	AGE_AT_DEATH_OR_NOW,batch,SEX_IMPUTED,SEXAGE,PC1,PC2,PC3,PC4,PC5,PC6,PC7,PC8,PC9,PC10
TEMPOROMANDIB	prs	8591.685575	2492.538539	Inf	0.000567077	linear	157198	XI Diseases of the digestive system (K11_)	Temporomandibular joint disorders	AGE_AT_DEATH_OR_NOW,batch,SEX_IMPUTED,SEXAGE,PC1,PC2,PC3,PC4,PC5,PC6,PC7,PC8,PC9,PC10
APPENDACUT_COMPLIC	prs	-623.6771936	1862.659269	1.38E-271	0.737752405	linear	244402	XI Diseases of the digestive system (K11_)	Acute appendicitis, with complications	AGE_AT_DEATH_OR_NOW,batch,SEX_IMPUTED,SEXAGE,PC1,PC2,PC3,PC4,PC5,PC6,PC7,PC8,PC9,PC10
HERING_BILATERAL	prs	-1274.943332	1273.845286	0	0.316894596	linear	227952	XI Diseases of the digestive system (K11_)	Inguinal hernia, bilateral	AGE_AT_DEATH_OR_NOW,batch,SEX_IMPUTED,SEXAGE,PC1,PC2,PC3,PC4,PC5,PC6,PC7,PC8,PC9,PC10
HERING_UNILATERAL	prs	-376.113119	640.6099178	4.53E-164	0.557125563	linear	226566	XI Diseases of the digestive system (K11_)	Inguinal hernia, unilateral	AGE_AT_DEATH_OR_NOW,batch,SEX_IMPUTED,SEXAGE,PC1,PC2,PC3,PC4,PC5,PC6,PC7,PC8,PC9,PC10
K11_OESULC_ADVERSE	prs	287.7257155	251.2382975	9.07E+124	0.252114816	linear	260236	XI Diseases of the digestive system (K11_)	Ulcer of oesophagus, drug-induced	AGE_AT_DEATH_OR_NOW,batch,SEX_IMPUTED,SEXAGE,PC1,PC2,PC3,PC4,PC5,PC6,PC7,PC8,PC9,PC10
K11_CONSTIPATION	prs	7000.650797	3700.820379	Inf	0.058538958	linear	260236	XI Diseases of the digestive system (K11_)	Constipation	AGE_AT_DEATH_OR_NOW,batch,SEX_IMPUTED,SEXAGE,PC1,PC2,PC3,PC4,PC5,PC6,PC7,PC8,PC9,PC10
K11_FISTULA	prs	478.6704609	1971.289366	7.65E+207	0.808144256	linear	260236	XI Diseases of the digestive system (K11_)	Colonic or urogenital fistula	AGE_AT_DEATH_OR_NOW,batch,SEX_IMPUTED,SEXAGE,PC1,PC2,PC3,PC4,PC5,PC6,PC7,PC8,PC9,PC10
K11_HYPOLASIA_ENAMEL	prs	-85.29761908	288.754308	9.03E-38	0.767689636	linear	260225	XI Diseases of the digestive system (K11_)	Hypoplasia of dental enamel	AGE_AT_DEATH_OR_NOW,batch,SEX_IMPUTED,SEXAGE,PC1,PC2,PC3,PC4,PC5,PC6,PC7,PC8,PC9,PC10
K11_MAXIL_MOLAR_FAILED_ERUPT_OBSTRUCTION_TOOTH	prs	416.1708511	357.9528954	5.50E+180	0.244976098	linear	260236	XI Diseases of the digestive system (K11_)	Impacted maxillary molar	AGE_AT_DEATH_OR_NOW,batch,SEX_IMPUTED,SEXAGE,PC1,PC2,PC3,PC4,PC5,PC6,PC7,PC8,PC9,PC10
K11_MANDIBULAR_HYPOPL	prs	-308.2780352	249.8949424	1.31E-134	0.217341718	linear	260236	XI Diseases of the digestive system (K11_)	Mandibular hypoplasia	AGE_AT_DEATH_OR_NOW,batch,SEX_IMPUTED,SEXAGE,PC1,PC2,PC3,PC4,PC5,PC6,PC7,PC8,PC9,PC10
K11_ASYMMETRY_JAW	prs	-521.7748136	391.3993813	2.49E-227	0.182499907	linear	260236	XI Diseases of the digestive system (K11_)	Asymmetry of jaw	AGE_AT_DEATH_OR_NOW,batch,SEX_IMPUTED,SEXAGE,PC1,PC2,PC3,PC4,PC5,PC6,PC7,PC8,PC9,PC10
K11_MN_PROGN_AND_SURGRT	prs	-224.5038068	325.8257841	3.16E-98	0.490804874	linear	260192	XI Diseases of the digestive system (K11_)	Mandibular prognathia AND surgery (LeFortI or BSSRO)	AGE_AT_DEATH_OR_NOW,batch,SEX_IMPUTED,SEXAGE,PC1,PC2,PC3,PC4,PC5,PC6,PC7,PC8,PC9,PC10
K11_OVERJET	prs	180.4937671	293.2679543	2.44E+78	0.538253605	linear	260236	XI Diseases of the digestive system (K11_)	Overjet	AGE_AT_DEATH_OR_NOW,batch,SEX_IMPUTED,SEXAGE,PC1,PC2,PC3,PC4,PC5,PC6,PC7,PC8,PC9,PC10
K11_CROSSBITE	prs	-369.637259	507.4797586	2.94E-161	0.466382681	linear	260236	XI Diseases of the digestive system (K11_)	Crossbite	AGE_AT_DEATH_OR_NOW,batch,SEX_IMPUTED,SEXAGE,PC1,PC2,PC3,PC4,PC5,PC6,PC7,PC8,PC9,PC10
K11_HYPO_ONLY_INCLAVO	prs	-271.9297917	608.8150407	7.99E-119	0.655125131	linear	260103	XI Diseases of the digestive system (K11_)	Tooth agenesis EXCLUDE clefts and syndromes , including avohilmo	AGE_AT_DEATH_OR_NOW,batch,SEX_IMPUTED,SEXAGE,PC1,PC2,PC3,PC4,PC5,PC6,PC7,PC8,PC9,PC10
K11_EROSION_INCLAVO	prs	924.6977798	1262.63014	Inf	0.463950507	linear	260236	XI Diseases of the digestive system (K11_)	Erosion of teeth, including avohilmo	AGE_AT_DEATH_OR_NOW,batch,SEX_IMPUTED,SEXAGE,PC1,PC2,PC3,PC4,PC5,PC6,PC7,PC8,PC9,PC10
K11_PSC_COLITIS_STRICT	prs	320.4772699	411.625927	1.52E+139	0.436237185	linear	231669	XI Diseases of the digestive system (K11_)	Colitis, primary sclerosing, strict definition	AGE_AT_DEATH_OR_NOW,batch,SEX_IMPUTED,SEXAGE,PC1,PC2,PC3,PC4,PC5,PC6,PC7,PC8,PC9,PC10
TEMPOROMANDIB_INCLAVO	prs	6856.324262	2134.260388	Inf	0.001315984	linear	260236	XI Diseases of the digestive system (K11_)	Temporomandibular joint disorders, including avohilmo	AGE_AT_DEATH_OR_NOW,batch,SEX_IMPUTED,SEXAGE,PC1,PC2,PC3,PC4,PC5,PC6,PC7,PC8,PC9,PC10
CHOLELITH_BROAD	prs	4201.230663	3878.974064	Inf	0.278774918	linear	255581	XI Diseases of the digestive system (K11_)	Cholelithiasis, broad definition with cholecystitis	AGE_AT_DEATH_OR_NOW,batch,SEX_IMPUTED,SEXAGE,PC1,PC2,PC3,PC4,PC5,PC6,PC7,PC8,PC9,PC10
APPENDACUT_NOCOMPLIC	prs	5947.460472	3129.988493	Inf	0.05741403	linear	254208	XI Diseases of the digestive system (K11_)	Acute appendicitis, no complications	AGE_AT_DEATH_OR_NOW,batch,SEX_IMPUTED,SEXAGE,PC1,PC2,PC3,PC4,PC5,PC6,PC7,PC8,PC9,PC10
APPENDICITIS_BROAD	prs	5886.233812	3593.075948	Inf	0.101377894	linear	260070	XI Diseases of the digestive system (K11_)	Appendicitis, broad definition	AGE_AT_DEATH_OR_NOW,batch,SEX_IMPUTED,SEXAGE,PC1,PC2,PC3,PC4,PC5,PC6,PC7,PC8,PC9,PC10
ABDOM_HERNIA	prs	567.3603969	2478.663802	2.52E+246	0.818948623	linear	260236	XI Diseases of the digestive system (K11_)	Hernia of abdominal wall	AGE_AT_DEATH_OR_NOW,batch,SEX_IMPUTED,SEXAGE,PC1,PC2,PC3,PC4,PC5,PC6,PC7,PC8,PC9,PC10
ABDOM_HERNIA_POSTOP	prs	1088.89683	2317.693587	Inf	0.638484861	linear	162871	XI Diseases of the digestive system (K11_)	Hernia of abdominal wall, postoperative	AGE_AT_DEATH_OR_NOW,batch,SEX_IMPUTED,SEXAGE,PC1,PC2,PC3,PC4,PC5,PC6,PC7,PC8,PC9,PC10
K11_MIH_CARIES	prs	-106.9377967	271.4092855	3.61E-47	0.693574497	linear	232180	XI Diseases of the digestive system (K11_)	Molar incisor enamel hypoplasia, with caries	AGE_AT_DEATH_OR_NOW,batch,SEX_IMPUTED,SEXAGE,PC1,PC2,PC3,PC4,PC5,PC6,PC7,PC8,PC9,PC10
K11_EMBED_TEETH_INCLAVO	prs	-660.7072037	978.5350071	1.14E-287	0.499549069	linear	260236	XI Diseases of the digestive system (K11_)	Embedded teeth, including avohilmo	AGE_AT_DEATH_OR_NOW,batch,SEX_IMPUTED,SEXAGE,PC1,PC2,PC3,PC4,PC5,PC6,PC7,PC8,PC9,PC10
K11_MN_PROGN_AND_SURGRT_INCLAVO	prs	-492.9346707	369.57419	8.34E-215	0.18227358	linear	260236	XI Diseases of the digestive system (K11_)	Mandibular prognathia AND surgery (LeFortI or BSSO or LeFortI AND BSSO) , including avohilmo	AGE_AT_DEATH_OR_NOW,batch,SEX_IMPUTED,SEXAGE,PC1,PC2,PC3,PC4,PC5,PC6,PC7,PC8,PC9,PC10
K11_KELAIBD	prs	231.8852261	1888.028771	5.09E+100	0.902250768	linear	254583	XI Diseases of the digestive system (K11_)	IBD patients in KELA-register	AGE_AT_DEATH_OR_NOW,batch,SEX_IMPUTED,SEXAGE,PC1,PC2,PC3,PC4,PC5,PC6,PC7,PC8,PC9,PC10
L12_ATOPIC	prs	2899.79678	2504.464718	Inf	0.246926011	linear	244375	XII Diseases of the skin and subcutaneous tissue (L12_)	Atopic dermatitis	AGE_AT_DEATH_OR_NOW,batch,SEX_IMPUTED,SEXAGE,PC1,PC2,PC3,PC4,PC5,PC6,PC7,PC8,PC9,PC10
L12_PSORIASIS	prs	3299.144723	1969.828264	Inf	0.093967086	linear	257775	XII Diseases of the skin and subcutaneous tissue (L12_)	Psoriasis	AGE_AT_DEATH_OR_NOW,batch,SEX_IMPUTED,SEXAGE,PC1,PC2,PC3,PC4,PC5,PC6,PC7,PC8,PC9,PC10
L12_PSORI_VULG	prs	4588.238478	1575.993919	Inf	0.003599247	linear	255662	XII Diseases of the skin and subcutaneous tissue (L12_)	Psoriasis vulgaris	AGE_AT_DEATH_OR_NOW,batch,SEX_IMPUTED,SEXAGE,PC1,PC2,PC3,PC4,PC5,PC6,PC7,PC8,PC9,PC10
L12_PSORI_PUSTUPALM	prs	-431.9987712	692.8935734	2.43E-188	0.53297588	linear	252809	XII Diseases of the skin and subcutaneous tissue (L12_)	Pustulosis palmaris et plantaris	AGE_AT_DEATH_OR_NOW,batch,SEX_IMPUTED,SEXAGE,PC1,PC2,PC3,PC4,PC5,PC6,PC7,PC8,PC9,PC10
L12_PSORI_GUTTATE	prs	220.7011609	395.3510905	7.07E+95	0.57668037	linear	252366	XII Diseases of the skin and subcutaneous tissue (L12_)	Guttate psoriasis	AGE_AT_DEATH_OR_NOW,batch,SEX_IMPUTED,SEXAGE,PC1,PC2,PC3,PC4,PC5,PC6,PC7,PC8,PC9,PC10
L12_PSORI_ARTHRO	prs	-374.7859211	1218.981448	1.71E-163	0.758494837	linear	254217	XII Diseases of the skin and subcutaneous tissue (L12_)	Arthropathic psoriasis	AGE_AT_DEATH_OR_NOW,batch,SEX_IMPUTED,SEXAGE,PC1,PC2,PC3,PC4,PC5,PC6,PC7,PC8,PC9,PC10
L12_PSORI_NAS	prs	345.8141533	835.1074905	1.53E+150	0.678804607	linear	253109	XII Diseases of the skin and subcutaneous tissue (L12_)	Other and unspecified psoriasis	AGE_AT_DEATH_OR_NOW,batch,SEX_IMPUTED,SEXAGE,PC1,PC2,PC3,PC4,PC5,PC6,PC7,PC8,PC9,PC10
L12_INFECT_SKIN	prs	6711.135173	2873.400608	Inf	0.019512478	linear	260236	XII Diseases of the skin and subcutaneous tissue (L12_)	Infections of the skin and subcutaneous tissue	AGE_AT_DEATH_OR_NOW,batch,SEX_IMPUTED,SEXAGE,PC1,PC2,PC3,PC4,PC5,PC6,PC7,PC8,PC9,PC10
L12_IMPETIGO	prs	796.7784681	743.1931175	Inf	0.28367548	linear	248386	XII Diseases of the skin and subcutaneous tissue (L12_)	Impetigo	AGE_AT_DEATH_OR_NOW,batch,SEX_IMPUTED,SEXAGE,PC1,PC2,PC3,PC4,PC5,PC6,PC7,PC8,PC9,PC10
L12_ABSCESS_CUT	prs	1650.989365	1840.413208	Inf	0.369679555	linear	252352	XII Diseases of the skin and subcutaneous tissue (L12_)	Cutaneous abscess, furuncle and carbuncle	AGE_AT_DEATH_OR_NOW,batch,SEX_IMPUTED,SEXAGE,PC1,PC2,PC3,PC4,PC5,PC6,PC7,PC8,PC9,PC10
L12_CELLULITIS	prs	1275.692898	1662.497343	Inf	0.442882906	linear	251441	XII Diseases of the skin and subcutaneous tissue (L12_)	Cellulitis	AGE_AT_DEATH_OR_NOW,batch,SEX_IMPUTED,SEXAGE,PC1,PC2,PC3,PC4,PC5,PC6,PC7,PC8,PC9,PC10
L12_LYMPHADENITIS	prs	2021.654549	951.655927	Inf	0.033641495	linear	248858	XII Diseases of the skin and subcutaneous tissue (L12_)	Acute lymphadenitis	AGE_AT_DEATH_OR_NOW,batch,SEX_IMPUTED,SEXAGE,PC1,PC2,PC3,PC4,PC5,PC6,PC7,PC8,PC9,PC10
L12_PILONIDALCYST	prs	1609.47642	1147.758913	Inf	0.160833662	linear	249424	XII Diseases of the skin and subcutaneous tissue (L12_)	Pilonidal cyst	AGE_AT_DEATH_OR_NOW,batch,SEX_IMPUTED,SEXAGE,PC1,PC2,PC3,PC4,PC5,PC6,PC7,PC8,PC9,PC10
L12_PYODERMA	prs	13.35918464	515.2160264	633607.2969	0.97931376	linear	248006	XII Diseases of the skin and subcutaneous tissue (L12_)	Pyoderma	AGE_AT_DEATH_OR_NOW,batch,SEX_IMPUTED,SEXAGE,PC1,PC2,PC3,PC4,PC5,PC6,PC7,PC8,PC9,PC10
L12_BULLOUS	prs	-1861.872157	791.7431019	0	0.01869303	linear	260236	XII Diseases of the skin and subcutaneous tissue (L12_)	Bullous disorders	AGE_AT_DEATH_OR_NOW,batch,SEX_IMPUTED,SEXAGE,PC1,PC2,PC3,PC4,PC5,PC6,PC7,PC8,PC9,PC10
L12_PEMPHIGUS	prs	-82.66964581	260.2656648	1.25E-36	0.750761607	linear	259426	XII Diseases of the skin and subcutaneous tissue (L12_)	Pemphigus	AGE_AT_DEATH_OR_NOW,batch,SEX_IMPUTED,SEXAGE,PC1,PC2,PC3,PC4,PC5,PC6,PC7,PC8,PC9,PC10
L12_PEMPHIGOID_BULL	prs	-314.2880936	434.3698287	3.21E-137	0.469342976	linear	259600	XII Diseases of the skin and subcutaneous tissue (L12_)	Bullous pemphigoid	AGE_AT_DEATH_OR_NOW,batch,SEX_IMPUTED,SEXAGE,PC1,PC2,PC3,PC4,PC5,PC6,PC7,PC8,PC9,PC10
L12_PEMPHIGOID_NAS	prs	-262.5022673	256.1767087	9.92E-115	0.305509415	linear	259423	XII Diseases of the skin and subcutaneous tissue (L12_)	Other and unspecified pemphigoid	AGE_AT_DEATH_OR_NOW,batch,SEX_IMPUTED,SEXAGE,PC1,PC2,PC3,PC4,PC5,PC6,PC7,PC8,PC9,PC10
L12_BULLOTH	prs	-1164.701727	571.5641745	0	0.041576507	linear	259799	XII Diseases of the skin and subcutaneous tissue (L12_)	Other bullous disorders	AGE_AT_DEATH_OR_NOW,batch,SEX_IMPUTED,SEXAGE,PC1,PC2,PC3,PC4,PC5,PC6,PC7,PC8,PC9,PC10
L12_DERMATHERP	prs	-859.2647684	485.1233913	0	0.076523751	linear	259667	XII Diseases of the skin and subcutaneous tissue (L12_)	Dermatitis herpetiformis	AGE_AT_DEATH_OR_NOW,batch,SEX_IMPUTED,SEXAGE,PC1,PC2,PC3,PC4,PC5,PC6,PC7,PC8,PC9,PC10
L12_OTHERBULL	prs	-490.8137899	315.8758437	6.95E-214	0.120228891	linear	259472	XII Diseases of the skin and subcutaneous tissue (L12_)	Other and unspecified bullous disorders	AGE_AT_DEATH_OR_NOW,batch,SEX_IMPUTED,SEXAGE,PC1,PC2,PC3,PC4,PC5,PC6,PC7,PC8,PC9,PC10
L12_DERMATITISECZEMA	prs	6300.067264	3896.118994	Inf	0.105877119	linear	260236	XII Diseases of the skin and subcutaneous tissue (L12_)	Dermatitis and eczema	AGE_AT_DEATH_OR_NOW,batch,SEX_IMPUTED,SEXAGE,PC1,PC2,PC3,PC4,PC5,PC6,PC7,PC8,PC9,PC10
L12_SEBORRHOEIC	prs	3600.729569	1126.371789	Inf	0.001390033	linear	237526	XII Diseases of the skin and subcutaneous tissue (L12_)	Seborrhoeic dermatitis	AGE_AT_DEATH_OR_NOW,batch,SEX_IMPUTED,SEXAGE,PC1,PC2,PC3,PC4,PC5,PC6,PC7,PC8,PC9,PC10
L12_ALLERGICCONTACT	prs	1515.335926	1484.404939	Inf	0.307332565	linear	238700	XII Diseases of the skin and subcutaneous tissue (L12_)	Allergic contact dermatitis	AGE_AT_DEATH_OR_NOW,batch,SEX_IMPUTED,SEXAGE,PC1,PC2,PC3,PC4,PC5,PC6,PC7,PC8,PC9,PC10
L12_OTHERCONTACT	prs	-292.8640786	1148.211507	6.47E-128	0.798676137	linear	237586	XII Diseases of the skin and subcutaneous tissue (L12_)	Other contact dermatitis	AGE_AT_DEATH_OR_NOW,batch,SEX_IMPUTED,SEXAGE,PC1,PC2,PC3,PC4,PC5,PC6,PC7,PC8,PC9,PC10
L12_EXFOLIATIVE	prs	-616.0499225	388.3055417	2.84E-268	0.112625415	linear	236171	XII Diseases of the skin and subcutaneous tissue (L12_)	Exfoliative dermatitis	AGE_AT_DEATH_OR_NOW,batch,SEX_IMPUTED,SEXAGE,PC1,PC2,PC3,PC4,PC5,PC6,PC7,PC8,PC9,PC10
L12_FOODDERMAT	prs	952.1037789	669.0004933	Inf	0.154687183	linear	236531	XII Diseases of the skin and subcutaneous tissue (L12_)	Dermatitis due to ingested food	AGE_AT_DEATH_OR_NOW,batch,SEX_IMPUTED,SEXAGE,PC1,PC2,PC3,PC4,PC5,PC6,PC7,PC8,PC9,PC10
L12_INTERNALSUBSTANCEDERM	prs	1102.21736	1085.486872	Inf	0.309910087	linear	237418	XII Diseases of the skin and subcutaneous tissue (L12_)	Dermatitis due to substances taken internally	AGE_AT_DEATH_OR_NOW,batch,SEX_IMPUTED,SEXAGE,PC1,PC2,PC3,PC4,PC5,PC6,PC7,PC8,PC9,PC10
L12_LICHSIMPANDPRURIGO	prs	-400.3285994	932.0440282	1.38E-174	0.667547537	linear	237035	XII Diseases of the skin and subcutaneous tissue (L12_)	Lichen simplex chronicus and prurigo	AGE_AT_DEATH_OR_NOW,batch,SEX_IMPUTED,SEXAGE,PC1,PC2,PC3,PC4,PC5,PC6,PC7,PC8,PC9,PC10
L12_LICHENSIMPLEX	prs	-376.7903879	688.8920737	2.30E-164	0.584412734	linear	236558	XII Diseases of the skin and subcutaneous tissue (L12_)	Lichen simplex chronicus	AGE_AT_DEATH_OR_NOW,batch,SEX_IMPUTED,SEXAGE,PC1,PC2,PC3,PC4,PC5,PC6,PC7,PC8,PC9,PC10
L12_PRURIGONOD	prs	137.376599	556.7710651	4.59E+59	0.805111182	linear	236361	XII Diseases of the skin and subcutaneous tissue (L12_)	Prurigo nodularis	AGE_AT_DEATH_OR_NOW,batch,SEX_IMPUTED,SEXAGE,PC1,PC2,PC3,PC4,PC5,PC6,PC7,PC8,PC9,PC10
L12_PRURIGONAS	prs	-482.018473	389.4481613	4.59E-210	0.215829994	linear	236172	XII Diseases of the skin and subcutaneous tissue (L12_)	Other prurigo	AGE_AT_DEATH_OR_NOW,batch,SEX_IMPUTED,SEXAGE,PC1,PC2,PC3,PC4,PC5,PC6,PC7,PC8,PC9,PC10
L12_PRURITUS	prs	-867.0710202	1165.878188	0	0.457054878	linear	237637	XII Diseases of the skin and subcutaneous tissue (L12_)	Pruritus	AGE_AT_DEATH_OR_NOW,batch,SEX_IMPUTED,SEXAGE,PC1,PC2,PC3,PC4,PC5,PC6,PC7,PC8,PC9,PC10
L12_DERMATITISNAS	prs	3626.946118	3011.8005	Inf	0.22849599	linear	248611	XII Diseases of the skin and subcutaneous tissue (L12_)	Other and unspecified dermatitis	AGE_AT_DEATH_OR_NOW,batch,SEX_IMPUTED,SEXAGE,PC1,PC2,PC3,PC4,PC5,PC6,PC7,PC8,PC9,PC10
L12_DERM_NUMMULAR	prs	-803.1451638	1032.287835	0	0.436555382	linear	237276	XII Diseases of the skin and subcutaneous tissue (L12_)	Nummular dermatitis	AGE_AT_DEATH_OR_NOW,batch,SEX_IMPUTED,SEXAGE,PC1,PC2,PC3,PC4,PC5,PC6,PC7,PC8,PC9,PC10
L12_DYSHIDROSIS	prs	-61.80662229	454.924126	1.44E-27	0.891930978	linear	236238	XII Diseases of the skin and subcutaneous tissue (L12_)	Dyshidrosis [pompholyx]	AGE_AT_DEATH_OR_NOW,batch,SEX_IMPUTED,SEXAGE,PC1,PC2,PC3,PC4,PC5,PC6,PC7,PC8,PC9,PC10
L12_INFECT_DERM	prs	237.7671189	1307.371265	1.82E+103	0.8556876	linear	238073	XII Diseases of the skin and subcutaneous tissue (L12_)	Infective dermatitis	AGE_AT_DEATH_OR_NOW,batch,SEX_IMPUTED,SEXAGE,PC1,PC2,PC3,PC4,PC5,PC6,PC7,PC8,PC9,PC10
L12_ERYT_INTERTRIG	prs	-268.6306595	486.2439205	2.16E-117	0.580633272	linear	236273	XII Diseases of the skin and subcutaneous tissue (L12_)	Erythema intertrigo	AGE_AT_DEATH_OR_NOW,batch,SEX_IMPUTED,SEXAGE,PC1,PC2,PC3,PC4,PC5,PC6,PC7,PC8,PC9,PC10
L12_PAPULOSQUAMOUS	prs	5345.288338	2327.30878	Inf	0.021632798	linear	260236	XII Diseases of the skin and subcutaneous tissue (L12_)	Papulosquamous disorders	AGE_AT_DEATH_OR_NOW,batch,SEX_IMPUTED,SEXAGE,PC1,PC2,PC3,PC4,PC5,PC6,PC7,PC8,PC9,PC10
L12_PARAPSORI	prs	273.3367875	473.9689241	5.11E+118	0.564144202	linear	252459	XII Diseases of the skin and subcutaneous tissue (L12_)	Parapsoriasis	AGE_AT_DEATH_OR_NOW,batch,SEX_IMPUTED,SEXAGE,PC1,PC2,PC3,PC4,PC5,PC6,PC7,PC8,PC9,PC10
L12_PITYROCHEA	prs	242.152082	290.0869911	1.46E+105	0.403855457	linear	252268	XII Diseases of the skin and subcutaneous tissue (L12_)	Pityriasis rosea	AGE_AT_DEATH_OR_NOW,batch,SEX_IMPUTED,SEXAGE,PC1,PC2,PC3,PC4,PC5,PC6,PC7,PC8,PC9,PC10
L12_LICHENPLANUS	prs	1395.248733	1268.68248	Inf	0.271436891	linear	254397	XII Diseases of the skin and subcutaneous tissue (L12_)	Lichen planus	AGE_AT_DEATH_OR_NOW,batch,SEX_IMPUTED,SEXAGE,PC1,PC2,PC3,PC4,PC5,PC6,PC7,PC8,PC9,PC10
L12_PAPULOSQUAOTH	prs	645.9583194	340.3590687	3.44E+280	0.057713942	linear	252311	XII Diseases of the skin and subcutaneous tissue (L12_)	Other papulosquamous disorders	AGE_AT_DEATH_OR_NOW,batch,SEX_IMPUTED,SEXAGE,PC1,PC2,PC3,PC4,PC5,PC6,PC7,PC8,PC9,PC10
L12_PAPULOSQUONAS	prs	473.9812293	252.0098604	7.04E+205	0.059999696	linear	252240	XII Diseases of the skin and subcutaneous tissue (L12_)	Other and unspecified papulosquamous disorders	AGE_AT_DEATH_OR_NOW,batch,SEX_IMPUTED,SEXAGE,PC1,PC2,PC3,PC4,PC5,PC6,PC7,PC8,PC9,PC10
L12_URTICA_ALLERG	prs	241.1187018	1016.562741	5.21E+104	0.812509444	linear	253946	XII Diseases of the skin and subcutaneous tissue (L12_)	Allergic urticaria	AGE_AT_DEATH_OR_NOW,batch,SEX_IMPUTED,SEXAGE,PC1,PC2,PC3,PC4,PC5,PC6,PC7,PC8,PC9,PC10
L12_URTICA_IDIOPAT	prs	-492.552647	434.6038809	1.22E-214	0.257073846	linear	252776	XII Diseases of the skin and subcutaneous tissue (L12_)	Idiopathic urticaria	AGE_AT_DEATH_OR_NOW,batch,SEX_IMPUTED,SEXAGE,PC1,PC2,PC3,PC4,PC5,PC6,PC7,PC8,PC9,PC10
L12_URTICA_COLDHEAT	prs	159.2341143	303.3325649	1.43E+69	0.599619134	linear	252644	XII Diseases of the skin and subcutaneous tissue (L12_)	Urticaria due to cold and heat	AGE_AT_DEATH_OR_NOW,batch,SEX_IMPUTED,SEXAGE,PC1,PC2,PC3,PC4,PC5,PC6,PC7,PC8,PC9,PC10
L12_URTICA_DERTMATOG	prs	-1138.062881	876.5342366	0	0.194162531	linear	253576	XII Diseases of the skin and subcutaneous tissue (L12_)	Dermatographic urticaria	AGE_AT_DEATH_OR_NOW,batch,SEX_IMPUTED,SEXAGE,PC1,PC2,PC3,PC4,PC5,PC6,PC7,PC8,PC9,PC10
L12_URTICA_CHOLINERG	prs	181.7622413	247.2327134	8.68E+78	0.462226385	linear	252602	XII Diseases of the skin and subcutaneous tissue (L12_)	Cholinergic urticaria	AGE_AT_DEATH_OR_NOW,batch,SEX_IMPUTED,SEXAGE,PC1,PC2,PC3,PC4,PC5,PC6,PC7,PC8,PC9,PC10
L12_URTICA_NAS	prs	1069.451184	1668.773084	Inf	0.521613726	linear	256486	XII Diseases of the skin and subcutaneous tissue (L12_)	Other and unspecified urticaria	AGE_AT_DEATH_OR_NOW,batch,SEX_IMPUTED,SEXAGE,PC1,PC2,PC3,PC4,PC5,PC6,PC7,PC8,PC9,PC10
L12_ERYTHEMAMULTIF	prs	738.4783152	533.6095471	Inf	0.16638108	linear	252907	XII Diseases of the skin and subcutaneous tissue (L12_)	Erythema multiforme	AGE_AT_DEATH_OR_NOW,batch,SEX_IMPUTED,SEXAGE,PC1,PC2,PC3,PC4,PC5,PC6,PC7,PC8,PC9,PC10
L12_ERYTHEMANODOSUM	prs	-165.9219992	628.1199981	8.73E-73	0.791659521	linear	253058	XII Diseases of the skin and subcutaneous tissue (L12_)	Erythema nodosum	AGE_AT_DEATH_OR_NOW,batch,SEX_IMPUTED,SEXAGE,PC1,PC2,PC3,PC4,PC5,PC6,PC7,PC8,PC9,PC10
L12_OTHACUSKINSUN	prs	448.3283873	677.4784421	5.09E+194	0.508125406	linear	254097	XII Diseases of the skin and subcutaneous tissue (L12_)	Other acute skin changes due to ultraviolet radiation	AGE_AT_DEATH_OR_NOW,batch,SEX_IMPUTED,SEXAGE,PC1,PC2,PC3,PC4,PC5,PC6,PC7,PC8,PC9,PC10
L12_POLYMORPHLIGHTERUPT	prs	33.79273732	293.7023345	4.74241E+14	0.908399419	linear	253583	XII Diseases of the skin and subcutaneous tissue (L12_)	Polymorphous light eruption	AGE_AT_DEATH_OR_NOW,batch,SEX_IMPUTED,SEXAGE,PC1,PC2,PC3,PC4,PC5,PC6,PC7,PC8,PC9,PC10
L12_OTHACUSKINSUNNAS	prs	557.966955	586.5413631	2.10E+242	0.34146153	linear	253938	XII Diseases of the skin and subcutaneous tissue (L12_)	Other and unspecified acute skin changes due to ultraviolet radiation	AGE_AT_DEATH_OR_NOW,batch,SEX_IMPUTED,SEXAGE,PC1,PC2,PC3,PC4,PC5,PC6,PC7,PC8,PC9,PC10
L12_ACTINKERA	prs	-1711.214034	1981.832635	0	0.387890719	linear	259386	XII Diseases of the skin and subcutaneous tissue (L12_)	Actinic keratosis	AGE_AT_DEATH_OR_NOW,batch,SEX_IMPUTED,SEXAGE,PC1,PC2,PC3,PC4,PC5,PC6,PC7,PC8,PC9,PC10
L12_CUTLAXSEN	prs	-218.8071509	293.5983337	9.40E-96	0.456115131	linear	253583	XII Diseases of the skin and subcutaneous tissue (L12_)	Cutis laxa senilis	AGE_AT_DEATH_OR_NOW,batch,SEX_IMPUTED,SEXAGE,PC1,PC2,PC3,PC4,PC5,PC6,PC7,PC8,PC9,PC10
L12_NONIONRADISKINNAS	prs	157.702451	396.0468922	3.09E+68	0.690489469	linear	253680	XII Diseases of the skin and subcutaneous tissue (L12_)	Other and unspecified skin changes due to chronic exposure to nonionizing radiation	AGE_AT_DEATH_OR_NOW,batch,SEX_IMPUTED,SEXAGE,PC1,PC2,PC3,PC4,PC5,PC6,PC7,PC8,PC9,PC10
L12_DISORDSKINAPPENDIX	prs	2770.797116	2507.303365	Inf	0.269121401	linear	260236	XII Diseases of the skin and subcutaneous tissue (L12_)	Disorders of skin appendages	AGE_AT_DEATH_OR_NOW,batch,SEX_IMPUTED,SEXAGE,PC1,PC2,PC3,PC4,PC5,PC6,PC7,PC8,PC9,PC10
L12_NAILDIS	prs	-490.488787	1007.258114	9.63E-214	0.626291058	linear	252200	XII Diseases of the skin and subcutaneous tissue (L12_)	Nail disorders	AGE_AT_DEATH_OR_NOW,batch,SEX_IMPUTED,SEXAGE,PC1,PC2,PC3,PC4,PC5,PC6,PC7,PC8,PC9,PC10
L12_NAIL_INGROW	prs	-504.6247164	829.2279775	6.99E-220	0.542824879	linear	251750	XII Diseases of the skin and subcutaneous tissue (L12_)	Ingrowing nail	AGE_AT_DEATH_OR_NOW,batch,SEX_IMPUTED,SEXAGE,PC1,PC2,PC3,PC4,PC5,PC6,PC7,PC8,PC9,PC10
L12_NAIL_LYSIS	prs	78.88631584	253.3929387	1.82E+34	0.755557545	linear	250905	XII Diseases of the skin and subcutaneous tissue (L12_)	Onycholysis	AGE_AT_DEATH_OR_NOW,batch,SEX_IMPUTED,SEXAGE,PC1,PC2,PC3,PC4,PC5,PC6,PC7,PC8,PC9,PC10
L12_NAIL_DYSTROPHY	prs	-602.067343	285.2243227	3.35E-262	0.034785717	linear	250928	XII Diseases of the skin and subcutaneous tissue (L12_)	Nail dystrophy	AGE_AT_DEATH_OR_NOW,batch,SEX_IMPUTED,SEXAGE,PC1,PC2,PC3,PC4,PC5,PC6,PC7,PC8,PC9,PC10
L12_NAILNAS	prs	368.9564909	435.8885737	1.72E+160	0.397304344	linear	251074	XII Diseases of the skin and subcutaneous tissue (L12_)	Other and unspecified nail disorders	AGE_AT_DEATH_OR_NOW,batch,SEX_IMPUTED,SEXAGE,PC1,PC2,PC3,PC4,PC5,PC6,PC7,PC8,PC9,PC10
L12_ALOPECAREATA	prs	120.720912	522.4952115	2.68E+52	0.817278535	linear	251186	XII Diseases of the skin and subcutaneous tissue (L12_)	Alopecia areata	AGE_AT_DEATH_OR_NOW,batch,SEX_IMPUTED,SEXAGE,PC1,PC2,PC3,PC4,PC5,PC6,PC7,PC8,PC9,PC10
L12_ALOPECANDRO	prs	-211.6468711	528.8080634	1.21E-92	0.688984912	linear	141560	XII Diseases of the skin and subcutaneous tissue (L12_)	Androgenic alopecia	AGE_AT_DEATH_OR_NOW,batch,SEX_IMPUTED,SEXAGE,PC1,PC2,PC3,PC4,PC5,PC6,PC7,PC8,PC9,PC10
L12_HAIRLOSSNONSCAR	prs	261.7820481	281.233717	4.90E+113	0.351940073	linear	250925	XII Diseases of the skin and subcutaneous tissue (L12_)	Other nonscarring hair loss	AGE_AT_DEATH_OR_NOW,batch,SEX_IMPUTED,SEXAGE,PC1,PC2,PC3,PC4,PC5,PC6,PC7,PC8,PC9,PC10
L12_HAIRLOSSSCAR	prs	-17.00347733	271.8205805	4.13E-08	0.950121673	linear	250918	XII Diseases of the skin and subcutaneous tissue (L12_)	Cicatricial alopecia [scarring hair loss]	AGE_AT_DEATH_OR_NOW,batch,SEX_IMPUTED,SEXAGE,PC1,PC2,PC3,PC4,PC5,PC6,PC7,PC8,PC9,PC10
L12_HIRSUTISM	prs	304.2833641	455.501484	1.41E+132	0.504122473	linear	251098	XII Diseases of the skin and subcutaneous tissue (L12_)	Hirsutism	AGE_AT_DEATH_OR_NOW,batch,SEX_IMPUTED,SEXAGE,PC1,PC2,PC3,PC4,PC5,PC6,PC7,PC8,PC9,PC10
L12_ACNE	prs	-626.632203	1065.049405	7.20E-273	0.556291374	linear	252377	XII Diseases of the skin and subcutaneous tissue (L12_)	Acne	AGE_AT_DEATH_OR_NOW,batch,SEX_IMPUTED,SEXAGE,PC1,PC2,PC3,PC4,PC5,PC6,PC7,PC8,PC9,PC10
L12_ACNE_CONGLOBLATA	prs	25.65778766	256.243335	1.39007E+11	0.920240757	linear	250907	XII Diseases of the skin and subcutaneous tissue (L12_)	Acne conglobata	AGE_AT_DEATH_OR_NOW,batch,SEX_IMPUTED,SEXAGE,PC1,PC2,PC3,PC4,PC5,PC6,PC7,PC8,PC9,PC10
L12_ACNE_NAS	prs	245.712012	371.3012265	5.14E+106	0.508126149	linear	251004	XII Diseases of the skin and subcutaneous tissue (L12_)	Other and unspecified acne	AGE_AT_DEATH_OR_NOW,batch,SEX_IMPUTED,SEXAGE,PC1,PC2,PC3,PC4,PC5,PC6,PC7,PC8,PC9,PC10
L12_PERIORALDERM	prs	-202.9954127	421.0586316	6.92E-89	0.629730191	linear	251057	XII Diseases of the skin and subcutaneous tissue (L12_)	Perioral dermatitis	AGE_AT_DEATH_OR_NOW,batch,SEX_IMPUTED,SEXAGE,PC1,PC2,PC3,PC4,PC5,PC6,PC7,PC8,PC9,PC10
L12_RHINOPHYMA	prs	7.72102819	244.3376661	2255.277242	0.974791206	linear	250899	XII Diseases of the skin and subcutaneous tissue (L12_)	Rhinophyma	AGE_AT_DEATH_OR_NOW,batch,SEX_IMPUTED,SEXAGE,PC1,PC2,PC3,PC4,PC5,PC6,PC7,PC8,PC9,PC10
L12_ROSACEANAS	prs	509.6740402	945.5005476	2.23E+221	0.589851393	linear	252034	XII Diseases of the skin and subcutaneous tissue (L12_)	Other and unspecified rosacea	AGE_AT_DEATH_OR_NOW,batch,SEX_IMPUTED,SEXAGE,PC1,PC2,PC3,PC4,PC5,PC6,PC7,PC8,PC9,PC10
L12_FOLLICULARCYST	prs	2499.375995	1554.986547	Inf	0.107983314	linear	254189	XII Diseases of the skin and subcutaneous tissue (L12_)	Follicular cysts of skin and subcutaneous tissue	AGE_AT_DEATH_OR_NOW,batch,SEX_IMPUTED,SEXAGE,PC1,PC2,PC3,PC4,PC5,PC6,PC7,PC8,PC9,PC10
L12_FOLICULAROTH	prs	903.7403317	892.884218	Inf	0.311463258	linear	251901	XII Diseases of the skin and subcutaneous tissue (L12_)	Other follicular disorders	AGE_AT_DEATH_OR_NOW,batch,SEX_IMPUTED,SEXAGE,PC1,PC2,PC3,PC4,PC5,PC6,PC7,PC8,PC9,PC10
L12_HIDRADENITISSUP	prs	504.2968341	630.5407499	1.03E+219	0.423836315	linear	251355	XII Diseases of the skin and subcutaneous tissue (L12_)	Hidradenitis suppurativa	AGE_AT_DEATH_OR_NOW,batch,SEX_IMPUTED,SEXAGE,PC1,PC2,PC3,PC4,PC5,PC6,PC7,PC8,PC9,PC10
L12_FOLLICULARNAS	prs	607.0559758	633.642756	4.38E+263	0.338042818	linear	251360	XII Diseases of the skin and subcutaneous tissue (L12_)	Other and unspecified follicular disorders	AGE_AT_DEATH_OR_NOW,batch,SEX_IMPUTED,SEXAGE,PC1,PC2,PC3,PC4,PC5,PC6,PC7,PC8,PC9,PC10
L12_APOCRINESWEAT	prs	214.1328837	244.391214	9.92E+92	0.380928156	linear	250899	XII Diseases of the skin and subcutaneous tissue (L12_)	Apocrine sweat disorders, other sweat gland disorders	AGE_AT_DEATH_OR_NOW,batch,SEX_IMPUTED,SEXAGE,PC1,PC2,PC3,PC4,PC5,PC6,PC7,PC8,PC9,PC10
L12_OTHERSKINSUBCUTIS	prs	3922.309237	2991.492996	Inf	0.189806758	linear	260236	XII Diseases of the skin and subcutaneous tissue (L12_)	Other disorders of skin and subcutaneous tissue	AGE_AT_DEATH_OR_NOW,batch,SEX_IMPUTED,SEXAGE,PC1,PC2,PC3,PC4,PC5,PC6,PC7,PC8,PC9,PC10
L12_VITILIGO	prs	-668.9258987	347.0524826	3.08E-291	0.053924868	linear	246596	XII Diseases of the skin and subcutaneous tissue (L12_)	Vitiligo	AGE_AT_DEATH_OR_NOW,batch,SEX_IMPUTED,SEXAGE,PC1,PC2,PC3,PC4,PC5,PC6,PC7,PC8,PC9,PC10
L12_OTHPIGMENTATION	prs	925.4263299	702.1581651	Inf	0.187513515	linear	247083	XII Diseases of the skin and subcutaneous tissue (L12_)	Other disorders of pigmentation	AGE_AT_DEATH_OR_NOW,batch,SEX_IMPUTED,SEXAGE,PC1,PC2,PC3,PC4,PC5,PC6,PC7,PC8,PC9,PC10
L12_OTHERMELANIN	prs	270.5792319	491.6270057	3.24E+117	0.582062665	linear	246754	XII Diseases of the skin and subcutaneous tissue (L12_)	Other melanin hyperpigmentation	AGE_AT_DEATH_OR_NOW,batch,SEX_IMPUTED,SEXAGE,PC1,PC2,PC3,PC4,PC5,PC6,PC7,PC8,PC9,PC10
L12_PIGPURPDERM	prs	-211.1147391	320.4338809	2.06E-92	0.509998971	linear	246573	XII Diseases of the skin and subcutaneous tissue (L12_)	Pigmented purpuric dermatosis	AGE_AT_DEATH_OR_NOW,batch,SEX_IMPUTED,SEXAGE,PC1,PC2,PC3,PC4,PC5,PC6,PC7,PC8,PC9,PC10
L12_PIGMENTNAS	prs	844.6796763	299.308553	Inf	0.004771361	linear	246556	XII Diseases of the skin and subcutaneous tissue (L12_)	Other and unspecified disorders of pigmentation	AGE_AT_DEATH_OR_NOW,batch,SEX_IMPUTED,SEXAGE,PC1,PC2,PC3,PC4,PC5,PC6,PC7,PC8,PC9,PC10
L12_SEBORRKERAT	prs	1107.175297	1487.008344	Inf	0.456535057	linear	249433	XII Diseases of the skin and subcutaneous tissue (L12_)	Seborrhoeic keratosis	AGE_AT_DEATH_OR_NOW,batch,SEX_IMPUTED,SEXAGE,PC1,PC2,PC3,PC4,PC5,PC6,PC7,PC8,PC9,PC10
L12_CORNSANDCALLOS	prs	-768.9957651	1010.190286	0	0.446515335	linear	247783	XII Diseases of the skin and subcutaneous tissue (L12_)	Corns and callosities	AGE_AT_DEATH_OR_NOW,batch,SEX_IMPUTED,SEXAGE,PC1,PC2,PC3,PC4,PC5,PC6,PC7,PC8,PC9,PC10
L12_EPIDERMALTHICKOTH	prs	357.9150476	677.920366	2.76E+155	0.597527357	linear	247039	XII Diseases of the skin and subcutaneous tissue (L12_)	Other epidermal thickening	AGE_AT_DEATH_OR_NOW,batch,SEX_IMPUTED,SEXAGE,PC1,PC2,PC3,PC4,PC5,PC6,PC7,PC8,PC9,PC10
L12_XEROSCUT	prs	483.9744405	297.9534326	1.54E+210	0.104306862	linear	246555	XII Diseases of the skin and subcutaneous tissue (L12_)	Xerosis cutis	AGE_AT_DEATH_OR_NOW,batch,SEX_IMPUTED,SEXAGE,PC1,PC2,PC3,PC4,PC5,PC6,PC7,PC8,PC9,PC10
L12_EPIDERMTHICKNAS	prs	-176.3458726	560.2768309	2.59E-77	0.752953451	linear	246848	XII Diseases of the skin and subcutaneous tissue (L12_)	Other and unspecified epidermal thickening	AGE_AT_DEATH_OR_NOW,batch,SEX_IMPUTED,SEXAGE,PC1,PC2,PC3,PC4,PC5,PC6,PC7,PC8,PC9,PC10
L12_PYODERMAGANGRENOSUM	prs	26.48956971	250.194304	3.19355E+11	0.91568083	linear	246521	XII Diseases of the skin and subcutaneous tissue (L12_)	Pyoderma gangrenosum	AGE_AT_DEATH_OR_NOW,batch,SEX_IMPUTED,SEXAGE,PC1,PC2,PC3,PC4,PC5,PC6,PC7,PC8,PC9,PC10
L12_DECUBITANSULCERANDPRESSURE	prs	819.6073672	788.8699851	Inf	0.298822583	linear	247256	XII Diseases of the skin and subcutaneous tissue (L12_)	Decubitus ulcer and pressure area	AGE_AT_DEATH_OR_NOW,batch,SEX_IMPUTED,SEXAGE,PC1,PC2,PC3,PC4,PC5,PC6,PC7,PC8,PC9,PC10
L12_ATROPHICSKIN	prs	-2689.168212	1236.818382	0	0.029686344	linear	248475	XII Diseases of the skin and subcutaneous tissue (L12_)	Atrophic disorders of skin	AGE_AT_DEATH_OR_NOW,batch,SEX_IMPUTED,SEXAGE,PC1,PC2,PC3,PC4,PC5,PC6,PC7,PC8,PC9,PC10
L12_LICHENSCLERATROPH	prs	-1207.146463	960.9317773	0	0.209035613	linear	247657	XII Diseases of the skin and subcutaneous tissue (L12_)	Lichen sclerosus et atrophicus	AGE_AT_DEATH_OR_NOW,batch,SEX_IMPUTED,SEXAGE,PC1,PC2,PC3,PC4,PC5,PC6,PC7,PC8,PC9,PC10
L12_SCARCONDITIONS	prs	-596.2912484	679.2120409	1.08E-259	0.379990056	linear	247041	XII Diseases of the skin and subcutaneous tissue (L12_)	Scar conditions and fibrosis of skin	AGE_AT_DEATH_OR_NOW,batch,SEX_IMPUTED,SEXAGE,PC1,PC2,PC3,PC4,PC5,PC6,PC7,PC8,PC9,PC10
L12_STRIAEATROPHICAE	prs	-748.8626915	356.8500101	0	0.035858814	linear	246605	XII Diseases of the skin and subcutaneous tissue (L12_)	Striae atrophicae	AGE_AT_DEATH_OR_NOW,batch,SEX_IMPUTED,SEXAGE,PC1,PC2,PC3,PC4,PC5,PC6,PC7,PC8,PC9,PC10
L12_HYPETROPHICSCAR	prs	983.0053248	845.7311773	Inf	0.245108998	linear	247376	XII Diseases of the skin and subcutaneous tissue (L12_)	Hypertrophic scar	AGE_AT_DEATH_OR_NOW,batch,SEX_IMPUTED,SEXAGE,PC1,PC2,PC3,PC4,PC5,PC6,PC7,PC8,PC9,PC10
L12_GRANULOMATOUSSKIN	prs	-282.1933049	574.3347631	2.79E-123	0.623186846	linear	246869	XII Diseases of the skin and subcutaneous tissue (L12_)	Granulomatous disorders of skin and subcutaneous tissue	AGE_AT_DEATH_OR_NOW,batch,SEX_IMPUTED,SEXAGE,PC1,PC2,PC3,PC4,PC5,PC6,PC7,PC8,PC9,PC10
L12_GRANUANNU	prs	31.51775111	410.9689508	4.87512E+13	0.938869172	linear	246659	XII Diseases of the skin and subcutaneous tissue (L12_)	Granuloma annulare	AGE_AT_DEATH_OR_NOW,batch,SEX_IMPUTED,SEXAGE,PC1,PC2,PC3,PC4,PC5,PC6,PC7,PC8,PC9,PC10
L12_NECROLIPOIDIC	prs	-455.5717411	302.9987316	1.41E-198	0.132700257	linear	246559	XII Diseases of the skin and subcutaneous tissue (L12_)	Necrobiosis lipoidica, not elsewhere classified	AGE_AT_DEATH_OR_NOW,batch,SEX_IMPUTED,SEXAGE,PC1,PC2,PC3,PC4,PC5,PC6,PC7,PC8,PC9,PC10
L12_LUPUS	prs	152.5655786	548.465233	1.81E+66	0.780883489	linear	246831	XII Diseases of the skin and subcutaneous tissue (L12_)	Lupus erythematosus	AGE_AT_DEATH_OR_NOW,batch,SEX_IMPUTED,SEXAGE,PC1,PC2,PC3,PC4,PC5,PC6,PC7,PC8,PC9,PC10
L12_LOCALDCONNECTISSUEOTH	prs	379.8883665	476.6389771	9.63E+164	0.425443145	linear	246735	XII Diseases of the skin and subcutaneous tissue (L12_)	Other localized connective tissue disorders	AGE_AT_DEATH_OR_NOW,batch,SEX_IMPUTED,SEXAGE,PC1,PC2,PC3,PC4,PC5,PC6,PC7,PC8,PC9,PC10
L12_LOCALSCLERODERMA	prs	708.3467873	411.8460198	4.28E+307	0.085446217	linear	246660	XII Diseases of the skin and subcutaneous tissue (L12_)	Localized scleroderma [morphea]	AGE_AT_DEATH_OR_NOW,batch,SEX_IMPUTED,SEXAGE,PC1,PC2,PC3,PC4,PC5,PC6,PC7,PC8,PC9,PC10
L12_VASCULITISNAS	prs	553.5481092	506.3696549	2.53E+240	0.274320239	linear	246773	XII Diseases of the skin and subcutaneous tissue (L12_)	Other and unspecified vasculitis limited to skin	AGE_AT_DEATH_OR_NOW,batch,SEX_IMPUTED,SEXAGE,PC1,PC2,PC3,PC4,PC5,PC6,PC7,PC8,PC9,PC10
L12_ULCERLOWLIMB	prs	2514.84796	1209.4321	Inf	0.037585053	linear	248390	XII Diseases of the skin and subcutaneous tissue (L12_)	Ulcer of lower limb, not elsewhere classified	AGE_AT_DEATH_OR_NOW,batch,SEX_IMPUTED,SEXAGE,PC1,PC2,PC3,PC4,PC5,PC6,PC7,PC8,PC9,PC10
L12_OTHERDISSKINANDSUBCUTIS	prs	1060.069707	1428.203764	Inf	0.457942745	linear	249179	XII Diseases of the skin and subcutaneous tissue (L12_)	Other disorders of skin and subcutaneous tissue, not elsewhere classified	AGE_AT_DEATH_OR_NOW,batch,SEX_IMPUTED,SEXAGE,PC1,PC2,PC3,PC4,PC5,PC6,PC7,PC8,PC9,PC10
L12_PYOGENGRANUL	prs	83.71998266	426.6087582	2.29E+36	0.8444183	linear	246676	XII Diseases of the skin and subcutaneous tissue (L12_)	Pyogenic granuloma	AGE_AT_DEATH_OR_NOW,batch,SEX_IMPUTED,SEXAGE,PC1,PC2,PC3,PC4,PC5,PC6,PC7,PC8,PC9,PC10
L12_FACTITIALDERMAT	prs	134.8862187	266.5740784	3.80E+58	0.6128578	linear	246532	XII Diseases of the skin and subcutaneous tissue (L12_)	Factitial dermatitis	AGE_AT_DEATH_OR_NOW,batch,SEX_IMPUTED,SEXAGE,PC1,PC2,PC3,PC4,PC5,PC6,PC7,PC8,PC9,PC10
L12_CHRONICULCEROFSKIN	prs	1632.463616	888.699729	Inf	0.066224017	linear	247476	XII Diseases of the skin and subcutaneous tissue (L12_)	Chronic ulcer of skin, not elsewhere classified	AGE_AT_DEATH_OR_NOW,batch,SEX_IMPUTED,SEXAGE,PC1,PC2,PC3,PC4,PC5,PC6,PC7,PC8,PC9,PC10
L12_OTHERINFILTRATIVESKIN	prs	211.6913834	248.6084782	8.64E+91	0.394489667	linear	246520	XII Diseases of the skin and subcutaneous tissue (L12_)	Other infiltrative disorders of skin and subcutaneous tissue	AGE_AT_DEATH_OR_NOW,batch,SEX_IMPUTED,SEXAGE,PC1,PC2,PC3,PC4,PC5,PC6,PC7,PC8,PC9,PC10
L12_SKINSUBCUTISNAS	prs	-1156.77065	1011.604102	0	0.252831602	linear	247793	XII Diseases of the skin and subcutaneous tissue (L12_)	Other and unspecified disorders of skin and subcutaneous tissue	AGE_AT_DEATH_OR_NOW,batch,SEX_IMPUTED,SEXAGE,PC1,PC2,PC3,PC4,PC5,PC6,PC7,PC8,PC9,PC10
ALLERGIC_CONTACT_DERMA_DRUGS_CONTACT_W_SKIN	prs	228.1762309	498.0939809	1.25E+99	0.646881878	linear	260236	XII Diseases of the skin and subcutaneous tissue (L12_)	Allergic contact dermatitis due to drugs in contact with skin	AGE_AT_DEATH_OR_NOW,batch,SEX_IMPUTED,SEXAGE,PC1,PC2,PC3,PC4,PC5,PC6,PC7,PC8,PC9,PC10
GENERALI_SKIN_ERUPT_DRUGS_MEDICAM	prs	-101.9354812	639.13117	5.37E-45	0.873282404	linear	260236	XII Diseases of the skin and subcutaneous tissue (L12_)	Generalized skin eruption due to drugs and medicaments	AGE_AT_DEATH_OR_NOW,batch,SEX_IMPUTED,SEXAGE,PC1,PC2,PC3,PC4,PC5,PC6,PC7,PC8,PC9,PC10
LOCALIZED_SKIN_ERUPT_DRUGS_MEDICAM	prs	386.8859942	326.8553645	1.05E+168	0.236548308	linear	260236	XII Diseases of the skin and subcutaneous tissue (L12_)	Localized skin eruption due to drugs and medicaments	AGE_AT_DEATH_OR_NOW,batch,SEX_IMPUTED,SEXAGE,PC1,PC2,PC3,PC4,PC5,PC6,PC7,PC8,PC9,PC10
L12_INFECT_SKIN_OTHER	prs	110.2831898	1081.743105	7.86E+47	0.918796826	linear	249216	XII Diseases of the skin and subcutaneous tissue (L12_)	Other local infections of skin and subcutaneous tissue	AGE_AT_DEATH_OR_NOW,batch,SEX_IMPUTED,SEXAGE,PC1,PC2,PC3,PC4,PC5,PC6,PC7,PC8,PC9,PC10
L12_URTICARIA	prs	-680.7490703	2053.036715	2.26E-296	0.740205531	linear	258687	XII Diseases of the skin and subcutaneous tissue (L12_)	Urticaria	AGE_AT_DEATH_OR_NOW,batch,SEX_IMPUTED,SEXAGE,PC1,PC2,PC3,PC4,PC5,PC6,PC7,PC8,PC9,PC10
L12_ERYTHEMATOUSOTH	prs	140.5223997	610.6146017	1.07E+61	0.817988826	linear	253028	XII Diseases of the skin and subcutaneous tissue (L12_)	Other erythematous conditions	AGE_AT_DEATH_OR_NOW,batch,SEX_IMPUTED,SEXAGE,PC1,PC2,PC3,PC4,PC5,PC6,PC7,PC8,PC9,PC10
L12_LICHENPLANUS_INCLAVO	prs	1992.833905	1418.312323	Inf	0.16000044	linear	260236	XII Diseases of the skin and subcutaneous tissue (L12_)	Lichen planus, including avohilmo	AGE_AT_DEATH_OR_NOW,batch,SEX_IMPUTED,SEXAGE,PC1,PC2,PC3,PC4,PC5,PC6,PC7,PC8,PC9,PC10
L12_ERYTHRO_KELA	prs	-77.4640811	397.5630792	2.28E-34	0.845512671	linear	252734	XII Diseases of the skin and subcutaneous tissue (L12_)	Universal erythroderma, KELA reimbursement	AGE_AT_DEATH_OR_NOW,batch,SEX_IMPUTED,SEXAGE,PC1,PC2,PC3,PC4,PC5,PC6,PC7,PC8,PC9,PC10
PSORI_STRICT	prs	288.3772053	578.2109654	1.74E+125	0.617962669	linear	252609	XII Diseases of the skin and subcutaneous tissue (L12_)	Psoriasis (vulgaris), strict definition	AGE_AT_DEATH_OR_NOW,batch,SEX_IMPUTED,SEXAGE,PC1,PC2,PC3,PC4,PC5,PC6,PC7,PC8,PC9,PC10
M13_RHEUMA	prs	5302.62721	3245.576451	Inf	0.102302306	linear	181154	XIII Diseases of the musculoskeletal system and connective tissue (M13_)	Rheumatoid arthritis	AGE_AT_DEATH_OR_NOW,batch,SEX_IMPUTED,SEXAGE,PC1,PC2,PC3,PC4,PC5,PC6,PC7,PC8,PC9,PC10
M13_POLYARTERETAL	prs	-228.7662332	403.05783	4.45E-100	0.570322935	linear	253403	XIII Diseases of the musculoskeletal system and connective tissue (M13_)	Polyarteritis nodosa and related conditions	AGE_AT_DEATH_OR_NOW,batch,SEX_IMPUTED,SEXAGE,PC1,PC2,PC3,PC4,PC5,PC6,PC7,PC8,PC9,PC10
M13_POLNODOSA	prs	-262.3825141	278.6921168	1.12E-114	0.346460825	linear	253287	XIII Diseases of the musculoskeletal system and connective tissue (M13_)	Polyarteritis nodosa	AGE_AT_DEATH_OR_NOW,batch,SEX_IMPUTED,SEXAGE,PC1,PC2,PC3,PC4,PC5,PC6,PC7,PC8,PC9,PC10
M13_HYPERANG	prs	-31.65663368	272.0478695	1.79E-14	0.907363996	linear	253282	XIII Diseases of the musculoskeletal system and connective tissue (M13_)	Hypersensitivity angiitis	AGE_AT_DEATH_OR_NOW,batch,SEX_IMPUTED,SEXAGE,PC1,PC2,PC3,PC4,PC5,PC6,PC7,PC8,PC9,PC10
M13_HTROMBMICROANG	prs	-83.06608384	289.0373071	8.41E-37	0.773814874	linear	253295	XIII Diseases of the musculoskeletal system and connective tissue (M13_)	Thrombotic microangiopathy	AGE_AT_DEATH_OR_NOW,batch,SEX_IMPUTED,SEXAGE,PC1,PC2,PC3,PC4,PC5,PC6,PC7,PC8,PC9,PC10
M13_WEGENER	prs	-162.068725	458.0141996	4.12E-71	0.723450939	linear	253468	XIII Diseases of the musculoskeletal system and connective tissue (M13_)	Wegener granulomatosis	AGE_AT_DEATH_OR_NOW,batch,SEX_IMPUTED,SEXAGE,PC1,PC2,PC3,PC4,PC5,PC6,PC7,PC8,PC9,PC10
M13_GIANTCELL	prs	886.1244935	651.6440624	Inf	0.173885252	linear	253765	XIII Diseases of the musculoskeletal system and connective tissue (M13_)	Giant cell arteritis	AGE_AT_DEATH_OR_NOW,batch,SEX_IMPUTED,SEXAGE,PC1,PC2,PC3,PC4,PC5,PC6,PC7,PC8,PC9,PC10
M13_TEMPARTERIT	prs	771.7105475	623.3599812	Inf	0.215722625	linear	253715	XIII Diseases of the musculoskeletal system and connective tissue (M13_)	Temporal arteritis	AGE_AT_DEATH_OR_NOW,batch,SEX_IMPUTED,SEXAGE,PC1,PC2,PC3,PC4,PC5,PC6,PC7,PC8,PC9,PC10
M13_MICROPOLYANG	prs	89.21131416	240.9883636	5.55E+38	0.71124175	linear	259142	XIII Diseases of the musculoskeletal system and connective tissue (M13_)	Microscopic polyangiitis	AGE_AT_DEATH_OR_NOW,batch,SEX_IMPUTED,SEXAGE,PC1,PC2,PC3,PC4,PC5,PC6,PC7,PC8,PC9,PC10
M13_NECROVASCNAS	prs	58.48000099	414.6323657	2.50E+25	0.887837974	linear	253416	XIII Diseases of the musculoskeletal system and connective tissue (M13_)	Other specified/unspecified necrotizing vasculopathies	AGE_AT_DEATH_OR_NOW,batch,SEX_IMPUTED,SEXAGE,PC1,PC2,PC3,PC4,PC5,PC6,PC7,PC8,PC9,PC10
M13_DERMATOMYOTH	prs	-4.424275643	253.9458156	0.011982888	0.986099873	linear	253269	XIII Diseases of the musculoskeletal system and connective tissue (M13_)	Other dermatomyositis	AGE_AT_DEATH_OR_NOW,batch,SEX_IMPUTED,SEXAGE,PC1,PC2,PC3,PC4,PC5,PC6,PC7,PC8,PC9,PC10
M13_POLYMYO	prs	-16.69415767	328.1205041	5.62E-08	0.959422673	linear	253328	XIII Diseases of the musculoskeletal system and connective tissue (M13_)	Polymyositis	AGE_AT_DEATH_OR_NOW,batch,SEX_IMPUTED,SEXAGE,PC1,PC2,PC3,PC4,PC5,PC6,PC7,PC8,PC9,PC10
M13_DERMATOPOLYNAS	prs	26.07948032	256.8199963	2.11921E+11	0.919115773	linear	253271	XIII Diseases of the musculoskeletal system and connective tissue (M13_)	Dermatopolymyositis, unspecified	AGE_AT_DEATH_OR_NOW,batch,SEX_IMPUTED,SEXAGE,PC1,PC2,PC3,PC4,PC5,PC6,PC7,PC8,PC9,PC10
M13_SYSTSLCE	prs	1237.283815	534.8752167	Inf	0.020711367	linear	253573	XIII Diseases of the musculoskeletal system and connective tissue (M13_)	Systemic sclerosis	AGE_AT_DEATH_OR_NOW,batch,SEX_IMPUTED,SEXAGE,PC1,PC2,PC3,PC4,PC5,PC6,PC7,PC8,PC9,PC10
M13_SJOGREN	prs	593.4135921	1072.751148	5.20E+257	0.580147595	linear	254787	XIII Diseases of the musculoskeletal system and connective tissue (M13_)	Sicca syndrome [Sjögren]	AGE_AT_DEATH_OR_NOW,batch,SEX_IMPUTED,SEXAGE,PC1,PC2,PC3,PC4,PC5,PC6,PC7,PC8,PC9,PC10
M13_OVERLAP	prs	458.7586651	473.6180155	1.72E+199	0.332732813	linear	253488	XIII Diseases of the musculoskeletal system and connective tissue (M13_)	Other overlap syndromes	AGE_AT_DEATH_OR_NOW,batch,SEX_IMPUTED,SEXAGE,PC1,PC2,PC3,PC4,PC5,PC6,PC7,PC8,PC9,PC10
M13_POLYMYALGIA	prs	-1047.74273	1164.582223	0	0.368295352	linear	255088	XIII Diseases of the musculoskeletal system and connective tissue (M13_)	Polymyalgia rheumatica	AGE_AT_DEATH_OR_NOW,batch,SEX_IMPUTED,SEXAGE,PC1,PC2,PC3,PC4,PC5,PC6,PC7,PC8,PC9,PC10
M13_MULTIFIBRO	prs	85.10567307	281.2823874	9.14E+36	0.762223082	linear	253289	XIII Diseases of the musculoskeletal system and connective tissue (M13_)	Multifocal fibrosclerosis	AGE_AT_DEATH_OR_NOW,batch,SEX_IMPUTED,SEXAGE,PC1,PC2,PC3,PC4,PC5,PC6,PC7,PC8,PC9,PC10
M13_HYPERMOBILITY	prs	1864.323763	808.6629345	Inf	0.021142753	linear	254085	XIII Diseases of the musculoskeletal system and connective tissue (M13_)	Hypermobility syndrome	AGE_AT_DEATH_OR_NOW,batch,SEX_IMPUTED,SEXAGE,PC1,PC2,PC3,PC4,PC5,PC6,PC7,PC8,PC9,PC10
M13_CONNECTNAS	prs	2013.200239	867.0744959	Inf	0.020242836	linear	254220	XIII Diseases of the musculoskeletal system and connective tissue (M13_)	Other specified/unspecified systemic involvement of connective tissue	AGE_AT_DEATH_OR_NOW,batch,SEX_IMPUTED,SEXAGE,PC1,PC2,PC3,PC4,PC5,PC6,PC7,PC8,PC9,PC10
M13_OSTEOPOROSIS	prs	-3297.704246	1676.810406	0	0.049224319	linear	252930	XIII Diseases of the musculoskeletal system and connective tissue (M13_)	Osteoporosis	AGE_AT_DEATH_OR_NOW,batch,SEX_IMPUTED,SEXAGE,PC1,PC2,PC3,PC4,PC5,PC6,PC7,PC8,PC9,PC10
M13_ARTHROPATHIES	prs	17117.11295	6112.439097	Inf	0.005104726	linear	260236	XIII Diseases of the musculoskeletal system and connective tissue (M13_)	Arthropathies	AGE_AT_DEATH_OR_NOW,batch,SEX_IMPUTED,SEXAGE,PC1,PC2,PC3,PC4,PC5,PC6,PC7,PC8,PC9,PC10
M13_PYOGARTH	prs	1083.246729	1390.537317	Inf	0.435973079	linear	174510	XIII Diseases of the musculoskeletal system and connective tissue (M13_)	Pyogenic arthritis	AGE_AT_DEATH_OR_NOW,batch,SEX_IMPUTED,SEXAGE,PC1,PC2,PC3,PC4,PC5,PC6,PC7,PC8,PC9,PC10
M13_REACTARTH	prs	3487.283137	1676.09086	Inf	0.037471521	linear	175099	XIII Diseases of the musculoskeletal system and connective tissue (M13_)	Reactive arthropathies	AGE_AT_DEATH_OR_NOW,batch,SEX_IMPUTED,SEXAGE,PC1,PC2,PC3,PC4,PC5,PC6,PC7,PC8,PC9,PC10
M13_POLYARTHROPATHIES	prs	10153.26917	4604.812838	Inf	0.027460503	linear	192420	XIII Diseases of the musculoskeletal system and connective tissue (M13_)	Polyarthropathies	AGE_AT_DEATH_OR_NOW,batch,SEX_IMPUTED,SEXAGE,PC1,PC2,PC3,PC4,PC5,PC6,PC7,PC8,PC9,PC10
M13_PSORIARTH	prs	-1160.333688	1708.912048	0	0.497145282	linear	175180	XIII Diseases of the musculoskeletal system and connective tissue (M13_)	Psoriatic arthropathies	AGE_AT_DEATH_OR_NOW,batch,SEX_IMPUTED,SEXAGE,PC1,PC2,PC3,PC4,PC5,PC6,PC7,PC8,PC9,PC10
M13_ENTEROARTHR	prs	708.8923455	772.5082531	7.38E+307	0.358803308	linear	173629	XIII Diseases of the musculoskeletal system and connective tissue (M13_)	Enteropathic arthropathies	AGE_AT_DEATH_OR_NOW,batch,SEX_IMPUTED,SEXAGE,PC1,PC2,PC3,PC4,PC5,PC6,PC7,PC8,PC9,PC10
M13_JUVERHEU	prs	1483.159143	841.0997524	Inf	0.077842055	linear	173701	XIII Diseases of the musculoskeletal system and connective tissue (M13_)	Juvenile rheuma	AGE_AT_DEATH_OR_NOW,batch,SEX_IMPUTED,SEXAGE,PC1,PC2,PC3,PC4,PC5,PC6,PC7,PC8,PC9,PC10
M13_GOUT	prs	819.8185916	2512.051784	Inf	0.744156787	linear	177747	XIII Diseases of the musculoskeletal system and connective tissue (M13_)	Gout	AGE_AT_DEATH_OR_NOW,batch,SEX_IMPUTED,SEXAGE,PC1,PC2,PC3,PC4,PC5,PC6,PC7,PC8,PC9,PC10
M13_CRYSTALARTH	prs	13.2553928	574.7957856	571141.8031	0.981601604	linear	173457	XIII Diseases of the musculoskeletal system and connective tissue (M13_)	Other crystal arthropathies	AGE_AT_DEATH_OR_NOW,batch,SEX_IMPUTED,SEXAGE,PC1,PC2,PC3,PC4,PC5,PC6,PC7,PC8,PC9,PC10
M13_VILLONODULAR	prs	-89.21613707	469.2230267	1.79E-39	0.849202871	linear	173386	XIII Diseases of the musculoskeletal system and connective tissue (M13_)	Villonodular synovitis (pigmented)	AGE_AT_DEATH_OR_NOW,batch,SEX_IMPUTED,SEXAGE,PC1,PC2,PC3,PC4,PC5,PC6,PC7,PC8,PC9,PC10
M13_PALINDROMIC	prs	1538.032407	528.4411307	Inf	0.003608871	linear	173424	XIII Diseases of the musculoskeletal system and connective tissue (M13_)	Palindromic rheumatism	AGE_AT_DEATH_OR_NOW,batch,SEX_IMPUTED,SEXAGE,PC1,PC2,PC3,PC4,PC5,PC6,PC7,PC8,PC9,PC10
M13_POLYARTHRITIS	prs	1461.263442	997.3771241	Inf	0.142893745	linear	173888	XIII Diseases of the musculoskeletal system and connective tissue (M13_)	Polyarthritis, unspecified	AGE_AT_DEATH_OR_NOW,batch,SEX_IMPUTED,SEXAGE,PC1,PC2,PC3,PC4,PC5,PC6,PC7,PC8,PC9,PC10
M13_MONOARTHRITIS	prs	944.1137497	1103.729494	Inf	0.392339175	linear	174034	XIII Diseases of the musculoskeletal system and connective tissue (M13_)	Monoarthritis, not elsewhere classified	AGE_AT_DEATH_OR_NOW,batch,SEX_IMPUTED,SEXAGE,PC1,PC2,PC3,PC4,PC5,PC6,PC7,PC8,PC9,PC10
M13_ARTHINOTH	prs	95.65915906	1006.91646	3.50E+41	0.924313284	linear	173901	XIII Diseases of the musculoskeletal system and connective tissue (M13_)	Arthropathies in other diseases classified elsewhere	AGE_AT_DEATH_OR_NOW,batch,SEX_IMPUTED,SEXAGE,PC1,PC2,PC3,PC4,PC5,PC6,PC7,PC8,PC9,PC10
M13_ARTHROSIS	prs	17390.03583	5595.997876	Inf	0.001886473	linear	218712	XIII Diseases of the musculoskeletal system and connective tissue (M13_)	Arthrosis	AGE_AT_DEATH_OR_NOW,batch,SEX_IMPUTED,SEXAGE,PC1,PC2,PC3,PC4,PC5,PC6,PC7,PC8,PC9,PC10
M13_ARTHROSIS_POLY	prs	4805.551269	2188.06112	Inf	0.02807463	linear	176566	XIII Diseases of the musculoskeletal system and connective tissue (M13_)	Polyarthrosis	AGE_AT_DEATH_OR_NOW,batch,SEX_IMPUTED,SEXAGE,PC1,PC2,PC3,PC4,PC5,PC6,PC7,PC8,PC9,PC10
M13_ARTHTROSIS_COX_PRIM_ICD10	prs	6941.050021	2753.754775	Inf	0.011716864	linear	260236	XIII Diseases of the musculoskeletal system and connective tissue (M13_)	Coxarthrosis, primary	AGE_AT_DEATH_OR_NOW,batch,SEX_IMPUTED,SEXAGE,PC1,PC2,PC3,PC4,PC5,PC6,PC7,PC8,PC9,PC10
M13_ARTHTROSIS_COX	prs	10188.56874	3935.847775	Inf	0.009635787	linear	186364	XIII Diseases of the musculoskeletal system and connective tissue (M13_)	Coxarthrosis,	AGE_AT_DEATH_OR_NOW,batch,SEX_IMPUTED,SEXAGE,PC1,PC2,PC3,PC4,PC5,PC6,PC7,PC8,PC9,PC10
M13_ARTHROSIS_KNEE	prs	10032.21413	5035.047518	Inf	0.046320145	linear	201044	XIII Diseases of the musculoskeletal system and connective tissue (M13_)	Gonarthrosis	AGE_AT_DEATH_OR_NOW,batch,SEX_IMPUTED,SEXAGE,PC1,PC2,PC3,PC4,PC5,PC6,PC7,PC8,PC9,PC10
M13_ARTHROSIS_OTH	prs	7816.052969	3913.303572	Inf	0.045793734	linear	185783	XIII Diseases of the musculoskeletal system and connective tissue (M13_)	Other arthrosis	AGE_AT_DEATH_OR_NOW,batch,SEX_IMPUTED,SEXAGE,PC1,PC2,PC3,PC4,PC5,PC6,PC7,PC8,PC9,PC10
M13_OTHERJOINT	prs	11805.1987	5977.605602	Inf	0.048280228	linear	226523	XIII Diseases of the musculoskeletal system and connective tissue (M13_)	Other joint disorders	AGE_AT_DEATH_OR_NOW,batch,SEX_IMPUTED,SEXAGE,PC1,PC2,PC3,PC4,PC5,PC6,PC7,PC8,PC9,PC10
M13_FINGERDEFORM	prs	-475.9393596	429.3641631	2.01E-207	0.26765835	linear	173363	XIII Diseases of the musculoskeletal system and connective tissue (M13_)	Deformity of finger(s)	AGE_AT_DEATH_OR_NOW,batch,SEX_IMPUTED,SEXAGE,PC1,PC2,PC3,PC4,PC5,PC6,PC7,PC8,PC9,PC10
M13_HALLUXVALGUS	prs	-1882.232915	3515.13998	0	0.592329301	linear	183356	XIII Diseases of the musculoskeletal system and connective tissue (M13_)	Hallux valgus (acquired)	AGE_AT_DEATH_OR_NOW,batch,SEX_IMPUTED,SEXAGE,PC1,PC2,PC3,PC4,PC5,PC6,PC7,PC8,PC9,PC10
M13_HALLUXRIGIDUS	prs	20.29906717	2070.610332	654293881.2	0.992178137	linear	176166	XIII Diseases of the musculoskeletal system and connective tissue (M13_)	Hallux rigidus	AGE_AT_DEATH_OR_NOW,batch,SEX_IMPUTED,SEXAGE,PC1,PC2,PC3,PC4,PC5,PC6,PC7,PC8,PC9,PC10
M13_HALLUDEFORMOTH	prs	206.0029398	472.455997	2.92E+89	0.662818653	linear	173388	XIII Diseases of the musculoskeletal system and connective tissue (M13_)	Other deformity of hallux (acquired)	AGE_AT_DEATH_OR_NOW,batch,SEX_IMPUTED,SEXAGE,PC1,PC2,PC3,PC4,PC5,PC6,PC7,PC8,PC9,PC10
M13_HAMMERTOE	prs	14.45079675	2282.709096	1887562.266	0.994948995	linear	176904	XIII Diseases of the musculoskeletal system and connective tissue (M13_)	Other hammer toe(s) (acquired)	AGE_AT_DEATH_OR_NOW,batch,SEX_IMPUTED,SEXAGE,PC1,PC2,PC3,PC4,PC5,PC6,PC7,PC8,PC9,PC10
M13_TOEDEFORMOTH	prs	358.9304677	962.3134304	7.61E+155	0.709158522	linear	173844	XIII Diseases of the musculoskeletal system and connective tissue (M13_)	Other deformities of toe(s)	AGE_AT_DEATH_OR_NOW,batch,SEX_IMPUTED,SEXAGE,PC1,PC2,PC3,PC4,PC5,PC6,PC7,PC8,PC9,PC10
M13_VALGUS	prs	-351.7092372	420.2318204	1.80E-153	0.402626891	linear	173358	XIII Diseases of the musculoskeletal system and connective tissue (M13_)	Valgus deformity, not elsewhere classified	AGE_AT_DEATH_OR_NOW,batch,SEX_IMPUTED,SEXAGE,PC1,PC2,PC3,PC4,PC5,PC6,PC7,PC8,PC9,PC10
M13_VARUS	prs	-760.574432	559.9109545	0	0.174343438	linear	173446	XIII Diseases of the musculoskeletal system and connective tissue (M13_)	Varus deformity, not elsewhere classified	AGE_AT_DEATH_OR_NOW,batch,SEX_IMPUTED,SEXAGE,PC1,PC2,PC3,PC4,PC5,PC6,PC7,PC8,PC9,PC10
M13_FLATFOOT	prs	-415.5539217	1537.245418	3.37E-181	0.786911527	linear	174805	XIII Diseases of the musculoskeletal system and connective tissue (M13_)	Flat foot [pes planus] (acquired)	AGE_AT_DEATH_OR_NOW,batch,SEX_IMPUTED,SEXAGE,PC1,PC2,PC3,PC4,PC5,PC6,PC7,PC8,PC9,PC10
M13_CLAWCLUBHANDFOOT	prs	-412.7697028	353.6822986	5.45E-180	0.243186331	linear	173325	XIII Diseases of the musculoskeletal system and connective tissue (M13_)	Acquired clawhand, clubhand, clawfoot and clubfoot	AGE_AT_DEATH_OR_NOW,batch,SEX_IMPUTED,SEXAGE,PC1,PC2,PC3,PC4,PC5,PC6,PC7,PC8,PC9,PC10
M13_ANKLEFOOT	prs	671.7311579	445.3368001	5.36E+291	0.131462548	linear	173372	XIII Diseases of the musculoskeletal system and connective tissue (M13_)	Other acquired deformities of ankle and foot	AGE_AT_DEATH_OR_NOW,batch,SEX_IMPUTED,SEXAGE,PC1,PC2,PC3,PC4,PC5,PC6,PC7,PC8,PC9,PC10
M13_LIMBLENGTH	prs	-345.6595731	474.0870929	7.62E-151	0.46593803	linear	173389	XIII Diseases of the musculoskeletal system and connective tissue (M13_)	Unequal limb length (acquired)	AGE_AT_DEATH_OR_NOW,batch,SEX_IMPUTED,SEXAGE,PC1,PC2,PC3,PC4,PC5,PC6,PC7,PC8,PC9,PC10
M13_LIMBDEFORM	prs	134.6556353	355.8904967	3.02E+58	0.705161749	linear	173326	XIII Diseases of the musculoskeletal system and connective tissue (M13_)	Other specified acquired deformities of limbs	AGE_AT_DEATH_OR_NOW,batch,SEX_IMPUTED,SEXAGE,PC1,PC2,PC3,PC4,PC5,PC6,PC7,PC8,PC9,PC10
M13_PATELLADISLOCATIO	prs	2086.953568	1248.314776	Inf	0.094562257	linear	174261	XIII Diseases of the musculoskeletal system and connective tissue (M13_)	Recurrent dislocation of patella	AGE_AT_DEATH_OR_NOW,batch,SEX_IMPUTED,SEXAGE,PC1,PC2,PC3,PC4,PC5,PC6,PC7,PC8,PC9,PC10
M13_PATELLAOTH	prs	3698.041895	2498.714342	Inf	0.138880931	linear	177556	XIII Diseases of the musculoskeletal system and connective tissue (M13_)	Other disorders of patella	AGE_AT_DEATH_OR_NOW,batch,SEX_IMPUTED,SEXAGE,PC1,PC2,PC3,PC4,PC5,PC6,PC7,PC8,PC9,PC10
M13_MENISCUSDERANGEMENTS	prs	901.2143001	4359.55864	Inf	0.836227624	linear	189673	XIII Diseases of the musculoskeletal system and connective tissue (M13_)	Meniscus derangement	AGE_AT_DEATH_OR_NOW,batch,SEX_IMPUTED,SEXAGE,PC1,PC2,PC3,PC4,PC5,PC6,PC7,PC8,PC9,PC10
M13_KNEEDERANGEMENTS	prs	5933.642186	4958.621626	Inf	0.231451708	linear	197073	XIII Diseases of the musculoskeletal system and connective tissue (M13_)	Internal derangement of knee	AGE_AT_DEATH_OR_NOW,batch,SEX_IMPUTED,SEXAGE,PC1,PC2,PC3,PC4,PC5,PC6,PC7,PC8,PC9,PC10
M13_LOOSEJOINT	prs	193.5676234	826.5332176	1.16E+84	0.814836055	linear	173685	XIII Diseases of the musculoskeletal system and connective tissue (M13_)	Loose body in joint	AGE_AT_DEATH_OR_NOW,batch,SEX_IMPUTED,SEXAGE,PC1,PC2,PC3,PC4,PC5,PC6,PC7,PC8,PC9,PC10
M13_CARTILAGE	prs	8.788819812	898.8895922	6560.484999	0.992198884	linear	173766	XIII Diseases of the musculoskeletal system and connective tissue (M13_)	Other articular cartilage disorders	AGE_AT_DEATH_OR_NOW,batch,SEX_IMPUTED,SEXAGE,PC1,PC2,PC3,PC4,PC5,PC6,PC7,PC8,PC9,PC10
M13_RECUDISLOCATIO	prs	-76.93961509	1499.74486	3.85E-34	0.95908509	linear	174720	XIII Diseases of the musculoskeletal system and connective tissue (M13_)	Recurrent dislocation and subluxation of joint	AGE_AT_DEATH_OR_NOW,batch,SEX_IMPUTED,SEXAGE,PC1,PC2,PC3,PC4,PC5,PC6,PC7,PC8,PC9,PC10
M13_CONTRACTUREJOINT	prs	345.1462512	584.4870467	7.85E+149	0.55484863	linear	173464	XIII Diseases of the musculoskeletal system and connective tissue (M13_)	Contracture of joint	AGE_AT_DEATH_OR_NOW,batch,SEX_IMPUTED,SEXAGE,PC1,PC2,PC3,PC4,PC5,PC6,PC7,PC8,PC9,PC10
M13_ANKYLOSISJOINT	prs	-1108.262414	387.3101339	0	0.004217797	linear	173341	XIII Diseases of the musculoskeletal system and connective tissue (M13_)	Ankylosis of joint	AGE_AT_DEATH_OR_NOW,batch,SEX_IMPUTED,SEXAGE,PC1,PC2,PC3,PC4,PC5,PC6,PC7,PC8,PC9,PC10
M13_DORSOPATHY	prs	38738.20454	5756.777485	Inf	1.71E-11	linear	260236	XIII Diseases of the musculoskeletal system and connective tissue (M13_)	Dorsopathies	AGE_AT_DEATH_OR_NOW,batch,SEX_IMPUTED,SEXAGE,PC1,PC2,PC3,PC4,PC5,PC6,PC7,PC8,PC9,PC10
M13_DEFORMDORSO	prs	4128.509795	2557.272928	Inf	0.10643817	linear	199885	XIII Diseases of the musculoskeletal system and connective tissue (M13_)	Deforming dorsopathies	AGE_AT_DEATH_OR_NOW,batch,SEX_IMPUTED,SEXAGE,PC1,PC2,PC3,PC4,PC5,PC6,PC7,PC8,PC9,PC10
M13_KYPHOSIS	prs	-649.8440552	464.7608912	5.97E-283	0.162044681	linear	194294	XIII Diseases of the musculoskeletal system and connective tissue (M13_)	Kyphosis	AGE_AT_DEATH_OR_NOW,batch,SEX_IMPUTED,SEXAGE,PC1,PC2,PC3,PC4,PC5,PC6,PC7,PC8,PC9,PC10
M13_SCOLIOSIS	prs	-2388.983565	1339.348329	0	0.074475439	linear	195598	XIII Diseases of the musculoskeletal system and connective tissue (M13_)	Scoliosis	AGE_AT_DEATH_OR_NOW,batch,SEX_IMPUTED,SEXAGE,PC1,PC2,PC3,PC4,PC5,PC6,PC7,PC8,PC9,PC10
M13_SPINALOSTEOCHON	prs	329.3618162	511.7901435	1.10E+143	0.519868968	linear	194331	XIII Diseases of the musculoskeletal system and connective tissue (M13_)	Spinal osteochondrosis	AGE_AT_DEATH_OR_NOW,batch,SEX_IMPUTED,SEXAGE,PC1,PC2,PC3,PC4,PC5,PC6,PC7,PC8,PC9,PC10
M13_SPONDYLOLISTHESIS	prs	5895.948283	1979.637996	Inf	0.00289891	linear	197455	XIII Diseases of the musculoskeletal system and connective tissue (M13_)	Spondylolisthesis/Spondylolysis	AGE_AT_DEATH_OR_NOW,batch,SEX_IMPUTED,SEXAGE,PC1,PC2,PC3,PC4,PC5,PC6,PC7,PC8,PC9,PC10
M13_ATLOAXSUBLUX	prs	231.3729292	378.066292	3.05E+100	0.540544847	linear	194235	XIII Diseases of the musculoskeletal system and connective tissue (M13_)	Atlantoaxial subluxation	AGE_AT_DEATH_OR_NOW,batch,SEX_IMPUTED,SEXAGE,PC1,PC2,PC3,PC4,PC5,PC6,PC7,PC8,PC9,PC10
M13_TORTICOLLIS	prs	167.4749591	619.810916	5.41E+72	0.787004136	linear	194430	XIII Diseases of the musculoskeletal system and connective tissue (M13_)	Torticollis	AGE_AT_DEATH_OR_NOW,batch,SEX_IMPUTED,SEXAGE,PC1,PC2,PC3,PC4,PC5,PC6,PC7,PC8,PC9,PC10
M13_DEFORMDORSONAS	prs	731.9171267	670.3521719	Inf	0.274904911	linear	194483	XIII Diseases of the musculoskeletal system and connective tissue (M13_)	Other specified/unspecified deforming dorsopathies	AGE_AT_DEATH_OR_NOW,batch,SEX_IMPUTED,SEXAGE,PC1,PC2,PC3,PC4,PC5,PC6,PC7,PC8,PC9,PC10
M13_SPONDYLOPATHY	prs	24849.6658	4427.927057	Inf	2.00E-08	linear	217152	XIII Diseases of the musculoskeletal system and connective tissue (M13_)	Spondylopathies	AGE_AT_DEATH_OR_NOW,batch,SEX_IMPUTED,SEXAGE,PC1,PC2,PC3,PC4,PC5,PC6,PC7,PC8,PC9,PC10
M13_ANKYLOSPON	prs	2908.988578	1494.176994	Inf	0.051550127	linear	195966	XIII Diseases of the musculoskeletal system and connective tissue (M13_)	Ankylosing spondylitis	AGE_AT_DEATH_OR_NOW,batch,SEX_IMPUTED,SEXAGE,PC1,PC2,PC3,PC4,PC5,PC6,PC7,PC8,PC9,PC10
M13_SPINENTHES	prs	416.3836555	901.6638164	6.81E+180	0.644229001	linear	194784	XIII Diseases of the musculoskeletal system and connective tissue (M13_)	Spinal enthesopathy	AGE_AT_DEATH_OR_NOW,batch,SEX_IMPUTED,SEXAGE,PC1,PC2,PC3,PC4,PC5,PC6,PC7,PC8,PC9,PC10
M13_SACROILIITIS	prs	1631.779222	972.0728979	Inf	0.093220064	linear	194889	XIII Diseases of the musculoskeletal system and connective tissue (M13_)	Sacroiliitis, not elsewhere classified	AGE_AT_DEATH_OR_NOW,batch,SEX_IMPUTED,SEXAGE,PC1,PC2,PC3,PC4,PC5,PC6,PC7,PC8,PC9,PC10
M13_DISCINFECTION	prs	470.7814388	448.5024522	2.87E+204	0.29386925	linear	194282	XIII Diseases of the musculoskeletal system and connective tissue (M13_)	Infection of intervertebral disc (pyogenic)	AGE_AT_DEATH_OR_NOW,batch,SEX_IMPUTED,SEXAGE,PC1,PC2,PC3,PC4,PC5,PC6,PC7,PC8,PC9,PC10
M13_DISCITIS	prs	-458.0160574	542.1719994	1.22E-199	0.398234728	linear	194357	XIII Diseases of the musculoskeletal system and connective tissue (M13_)	Discitis, unspecified	AGE_AT_DEATH_OR_NOW,batch,SEX_IMPUTED,SEXAGE,PC1,PC2,PC3,PC4,PC5,PC6,PC7,PC8,PC9,PC10
M13_SPONDYLINFLAMNAS	prs	1795.665789	1033.997268	Inf	0.082454915	linear	194991	XIII Diseases of the musculoskeletal system and connective tissue (M13_)	Other specified/unspecified inflammatory spondylopathies	AGE_AT_DEATH_OR_NOW,batch,SEX_IMPUTED,SEXAGE,PC1,PC2,PC3,PC4,PC5,PC6,PC7,PC8,PC9,PC10
M13_SPONDYLOSIS	prs	19040.36413	3457.953477	Inf	3.67E-08	linear	205872	XIII Diseases of the musculoskeletal system and connective tissue (M13_)	Spondylosis	AGE_AT_DEATH_OR_NOW,batch,SEX_IMPUTED,SEXAGE,PC1,PC2,PC3,PC4,PC5,PC6,PC7,PC8,PC9,PC10
M13_SPINSTENOSIS	prs	11219.52357	3372.9702	Inf	0.000880214	linear	205411	XIII Diseases of the musculoskeletal system and connective tissue (M13_)	Spinal stenosis	AGE_AT_DEATH_OR_NOW,batch,SEX_IMPUTED,SEXAGE,PC1,PC2,PC3,PC4,PC5,PC6,PC7,PC8,PC9,PC10
M13_FORESTIER	prs	450.7289713	524.7710925	5.61E+195	0.390393511	linear	194342	XIII Diseases of the musculoskeletal system and connective tissue (M13_)	Ankylosing hyperostosis [Forestier]	AGE_AT_DEATH_OR_NOW,batch,SEX_IMPUTED,SEXAGE,PC1,PC2,PC3,PC4,PC5,PC6,PC7,PC8,PC9,PC10
M13_VERTEBCOLLAPSE	prs	-414.0233037	354.2339917	1.56E-180	0.242491783	linear	194221	XIII Diseases of the musculoskeletal system and connective tissue (M13_)	Collapsed vertebra, not elsewhere classified	AGE_AT_DEATH_OR_NOW,batch,SEX_IMPUTED,SEXAGE,PC1,PC2,PC3,PC4,PC5,PC6,PC7,PC8,PC9,PC10
M13_SPONDYLOPATHYNAS	prs	873.5190542	733.1381271	Inf	0.233466851	linear	194555	XIII Diseases of the musculoskeletal system and connective tissue (M13_)	Other specified/unspecified spondylopathies	AGE_AT_DEATH_OR_NOW,batch,SEX_IMPUTED,SEXAGE,PC1,PC2,PC3,PC4,PC5,PC6,PC7,PC8,PC9,PC10
M13_SPONDYLOPATHINOTH	prs	145.958391	440.0895696	2.45E+63	0.74014931	linear	194276	XIII Diseases of the musculoskeletal system and connective tissue (M13_)	Spondylopathies in diseases classified elsewhere	AGE_AT_DEATH_OR_NOW,batch,SEX_IMPUTED,SEXAGE,PC1,PC2,PC3,PC4,PC5,PC6,PC7,PC8,PC9,PC10
M13_CERVICDISC	prs	13611.74639	3086.880576	Inf	1.04E-05	linear	202990	XIII Diseases of the musculoskeletal system and connective tissue (M13_)	Cervical disc disorders	AGE_AT_DEATH_OR_NOW,batch,SEX_IMPUTED,SEXAGE,PC1,PC2,PC3,PC4,PC5,PC6,PC7,PC8,PC9,PC10
M13_INTERVERTEB	prs	27052.70106	4550.576168	Inf	2.77E-09	linear	218359	XIII Diseases of the musculoskeletal system and connective tissue (M13_)	Other intervertebral disc disorders	AGE_AT_DEATH_OR_NOW,batch,SEX_IMPUTED,SEXAGE,PC1,PC2,PC3,PC4,PC5,PC6,PC7,PC8,PC9,PC10
M13_EARLY_LUMBAR_PROLAPSE	prs	3560.595645	1884.843202	Inf	0.058883924	linear	260236	XIII Diseases of the musculoskeletal system and connective tissue (M13_)	Early lumbar disc prolapse, operated	AGE_AT_DEATH_OR_NOW,batch,SEX_IMPUTED,SEXAGE,PC1,PC2,PC3,PC4,PC5,PC6,PC7,PC8,PC9,PC10
M13_DORSOPATHYOTH	prs	35478.88154	5494.831732	Inf	1.07E-10	linear	242606	XIII Diseases of the musculoskeletal system and connective tissue (M13_)	Other dorsopathies, not elsewhere classified	AGE_AT_DEATH_OR_NOW,batch,SEX_IMPUTED,SEXAGE,PC1,PC2,PC3,PC4,PC5,PC6,PC7,PC8,PC9,PC10
M13_CERVICOCRANSDR	prs	3240.174403	1477.771818	Inf	0.028336802	linear	195929	XIII Diseases of the musculoskeletal system and connective tissue (M13_)	Cervicocranial syndrome	AGE_AT_DEATH_OR_NOW,batch,SEX_IMPUTED,SEXAGE,PC1,PC2,PC3,PC4,PC5,PC6,PC7,PC8,PC9,PC10
M13_CERVICOBRACHSDR	prs	5674.960893	2263.751542	Inf	0.012180885	linear	198563	XIII Diseases of the musculoskeletal system and connective tissue (M13_)	Cervicobrachial syndrome	AGE_AT_DEATH_OR_NOW,batch,SEX_IMPUTED,SEXAGE,PC1,PC2,PC3,PC4,PC5,PC6,PC7,PC8,PC9,PC10
M13_SPININSTAB	prs	445.8608891	822.9191448	4.31E+193	0.587954152	linear	194669	XIII Diseases of the musculoskeletal system and connective tissue (M13_)	Spinal instabilities	AGE_AT_DEATH_OR_NOW,batch,SEX_IMPUTED,SEXAGE,PC1,PC2,PC3,PC4,PC5,PC6,PC7,PC8,PC9,PC10
M13_SACROCOGG	prs	1607.773517	825.9767412	Inf	0.051594723	linear	194673	XIII Diseases of the musculoskeletal system and connective tissue (M13_)	Sacrococcygeal disorders, not elsewhere classified	AGE_AT_DEATH_OR_NOW,batch,SEX_IMPUTED,SEXAGE,PC1,PC2,PC3,PC4,PC5,PC6,PC7,PC8,PC9,PC10
M13_DORSOPATHYNAS	prs	196.4721797	892.7001115	2.12E+85	0.825803202	linear	194767	XIII Diseases of the musculoskeletal system and connective tissue (M13_)	Other specified/unspecified dorsopathies	AGE_AT_DEATH_OR_NOW,batch,SEX_IMPUTED,SEXAGE,PC1,PC2,PC3,PC4,PC5,PC6,PC7,PC8,PC9,PC10
M13_PANNICULITIS	prs	1227.487828	972.5579123	Inf	0.206905998	linear	194889	XIII Diseases of the musculoskeletal system and connective tissue (M13_)	Panniculitis affecting regions of neck and back	AGE_AT_DEATH_OR_NOW,batch,SEX_IMPUTED,SEXAGE,PC1,PC2,PC3,PC4,PC5,PC6,PC7,PC8,PC9,PC10
M13_RADICULOPATHY	prs	1726.858129	2033.307167	Inf	0.395723522	linear	197650	XIII Diseases of the musculoskeletal system and connective tissue (M13_)	Radiculopathy	AGE_AT_DEATH_OR_NOW,batch,SEX_IMPUTED,SEXAGE,PC1,PC2,PC3,PC4,PC5,PC6,PC7,PC8,PC9,PC10
M13_CERVICALGIA	prs	7500.076583	2168.783751	Inf	0.000543922	linear	198163	XIII Diseases of the musculoskeletal system and connective tissue (M13_)	Cervicalgia	AGE_AT_DEATH_OR_NOW,batch,SEX_IMPUTED,SEXAGE,PC1,PC2,PC3,PC4,PC5,PC6,PC7,PC8,PC9,PC10
M13_SCIATICA	prs	14437.9733	3388.078705	Inf	2.03E-05	linear	205145	XIII Diseases of the musculoskeletal system and connective tissue (M13_)	Sciatica+with lumbago	AGE_AT_DEATH_OR_NOW,batch,SEX_IMPUTED,SEXAGE,PC1,PC2,PC3,PC4,PC5,PC6,PC7,PC8,PC9,PC10
M13_LOWBACKPAIN	prs	13083.13612	3979.445644	Inf	0.001010338	linear	210476	XIII Diseases of the musculoskeletal system and connective tissue (M13_)	Low back pain	AGE_AT_DEATH_OR_NOW,batch,SEX_IMPUTED,SEXAGE,PC1,PC2,PC3,PC4,PC5,PC6,PC7,PC8,PC9,PC10
M13_THORACISPINEPAIN	prs	6165.352717	1807.254454	Inf	0.000646321	linear	196867	XIII Diseases of the musculoskeletal system and connective tissue (M13_)	Pain in thoracic spine	AGE_AT_DEATH_OR_NOW,batch,SEX_IMPUTED,SEXAGE,PC1,PC2,PC3,PC4,PC5,PC6,PC7,PC8,PC9,PC10
M13_DORSALGIANAS	prs	9792.223878	3088.877969	Inf	0.0015238	linear	202920	XIII Diseases of the musculoskeletal system and connective tissue (M13_)	Other/unspecified dorsalgia	AGE_AT_DEATH_OR_NOW,batch,SEX_IMPUTED,SEXAGE,PC1,PC2,PC3,PC4,PC5,PC6,PC7,PC8,PC9,PC10
M13_SOFTTISSUE	prs	22119.87751	5659.694312	Inf	9.30E-05	linear	260236	XIII Diseases of the musculoskeletal system and connective tissue (M13_)	Soft tissue disorders	AGE_AT_DEATH_OR_NOW,batch,SEX_IMPUTED,SEXAGE,PC1,PC2,PC3,PC4,PC5,PC6,PC7,PC8,PC9,PC10
M13_MUSCLE	prs	-37.6428842	1452.562466	4.49E-17	0.979325311	linear	199359	XIII Diseases of the musculoskeletal system and connective tissue (M13_)	Disorders of muscles	AGE_AT_DEATH_OR_NOW,batch,SEX_IMPUTED,SEXAGE,PC1,PC2,PC3,PC4,PC5,PC6,PC7,PC8,PC9,PC10
M13_MYOSITIS	prs	-519.3703001	710.9043187	2.76E-226	0.465038468	linear	197978	XIII Diseases of the musculoskeletal system and connective tissue (M13_)	Myositis	AGE_AT_DEATH_OR_NOW,batch,SEX_IMPUTED,SEXAGE,PC1,PC2,PC3,PC4,PC5,PC6,PC7,PC8,PC9,PC10
M13_MUSCLEATROPH	prs	-186.2399371	341.3267671	1.31E-81	0.585317262	linear	197652	XIII Diseases of the musculoskeletal system and connective tissue (M13_)	Muscle wasting and atrophy, not elsewhere classified	AGE_AT_DEATH_OR_NOW,batch,SEX_IMPUTED,SEXAGE,PC1,PC2,PC3,PC4,PC5,PC6,PC7,PC8,PC9,PC10
M13_MUSCLESTRAIN	prs	-12.04929392	737.2196665	5.85E-06	0.986959782	linear	198010	XIII Diseases of the musculoskeletal system and connective tissue (M13_)	Muscle strain	AGE_AT_DEATH_OR_NOW,batch,SEX_IMPUTED,SEXAGE,PC1,PC2,PC3,PC4,PC5,PC6,PC7,PC8,PC9,PC10
M13_MUSCLEDISNAS	prs	753.3577754	794.3030783	Inf	0.342900919	linear	198084	XIII Diseases of the musculoskeletal system and connective tissue (M13_)	Other specified disorders of muscle	AGE_AT_DEATH_OR_NOW,batch,SEX_IMPUTED,SEXAGE,PC1,PC2,PC3,PC4,PC5,PC6,PC7,PC8,PC9,PC10
M13_SYNOTEND	prs	6984.84228	3539.968652	Inf	0.048481292	linear	210199	XIII Diseases of the musculoskeletal system and connective tissue (M13_)	Disorders of synovium and tendon	AGE_AT_DEATH_OR_NOW,batch,SEX_IMPUTED,SEXAGE,PC1,PC2,PC3,PC4,PC5,PC6,PC7,PC8,PC9,PC10
M13_ABSCTENDON	prs	333.428071	332.4329989	6.40E+144	0.315865322	linear	197647	XIII Diseases of the musculoskeletal system and connective tissue (M13_)	Abscess of tendon sheath	AGE_AT_DEATH_OR_NOW,batch,SEX_IMPUTED,SEXAGE,PC1,PC2,PC3,PC4,PC5,PC6,PC7,PC8,PC9,PC10
M13_CALCTENDINITIS	prs	779.54716	428.4489412	Inf	0.068842277	linear	197708	XIII Diseases of the musculoskeletal system and connective tissue (M13_)	Calcific tendinitis	AGE_AT_DEATH_OR_NOW,batch,SEX_IMPUTED,SEXAGE,PC1,PC2,PC3,PC4,PC5,PC6,PC7,PC8,PC9,PC10
M13_TRIGGERFINGER	prs	1363.808318	1675.82097	Inf	0.415751884	linear	199987	XIII Diseases of the musculoskeletal system and connective tissue (M13_)	Trigger finger	AGE_AT_DEATH_OR_NOW,batch,SEX_IMPUTED,SEXAGE,PC1,PC2,PC3,PC4,PC5,PC6,PC7,PC8,PC9,PC10
M13_DEQUERVAIN	prs	1008.859347	1037.518908	Inf	0.3308643	linear	198464	XIII Diseases of the musculoskeletal system and connective tissue (M13_)	Radial styloid tenosynovitis [de Quervain]	AGE_AT_DEATH_OR_NOW,batch,SEX_IMPUTED,SEXAGE,PC1,PC2,PC3,PC4,PC5,PC6,PC7,PC8,PC9,PC10
M13_TENDOSYNOVITISNAS	prs	2491.160093	1654.580682	Inf	0.132167834	linear	199917	XIII Diseases of the musculoskeletal system and connective tissue (M13_)	Other/unspecified synovitis and tenosynovitis	AGE_AT_DEATH_OR_NOW,batch,SEX_IMPUTED,SEXAGE,PC1,PC2,PC3,PC4,PC5,PC6,PC7,PC8,PC9,PC10
M13_SPONTRUPTSYNOTEND	prs	890.4546269	1270.875839	Inf	0.483514688	linear	198929	XIII Diseases of the musculoskeletal system and connective tissue (M13_)	Spontaneous rupture of synovium and tendon	AGE_AT_DEATH_OR_NOW,batch,SEX_IMPUTED,SEXAGE,PC1,PC2,PC3,PC4,PC5,PC6,PC7,PC8,PC9,PC10
M13_SHORTACHILLES	prs	-162.523087	686.5231803	2.61E-71	0.812863731	linear	197952	XIII Diseases of the musculoskeletal system and connective tissue (M13_)	Short Achilles tendon (acquired)	AGE_AT_DEATH_OR_NOW,batch,SEX_IMPUTED,SEXAGE,PC1,PC2,PC3,PC4,PC5,PC6,PC7,PC8,PC9,PC10
M13_SYNOHYPERTROPH	prs	558.6150231	468.5108957	4.01E+242	0.233137133	linear	197738	XIII Diseases of the musculoskeletal system and connective tissue (M13_)	Synovial hypertrophy, not elsewhere classified	AGE_AT_DEATH_OR_NOW,batch,SEX_IMPUTED,SEXAGE,PC1,PC2,PC3,PC4,PC5,PC6,PC7,PC8,PC9,PC10
M13_TRANSSYNOVITIS	prs	-38.97384921	398.0080605	1.19E-17	0.921994122	linear	197687	XIII Diseases of the musculoskeletal system and connective tissue (M13_)	Transient synovitis	AGE_AT_DEATH_OR_NOW,batch,SEX_IMPUTED,SEXAGE,PC1,PC2,PC3,PC4,PC5,PC6,PC7,PC8,PC9,PC10
M13_GANGLION	prs	64.14809075	2279.633893	7.23E+27	0.977550801	linear	202203	XIII Diseases of the musculoskeletal system and connective tissue (M13_)	Ganglion	AGE_AT_DEATH_OR_NOW,batch,SEX_IMPUTED,SEXAGE,PC1,PC2,PC3,PC4,PC5,PC6,PC7,PC8,PC9,PC10
M13_DISSYNOTENDNAS	prs	838.2072592	1009.553165	Inf	0.406384036	linear	198414	XIII Diseases of the musculoskeletal system and connective tissue (M13_)	Other specified/unspecified disorders of synovium and tendon +Other specified/unspecified bursopathies	AGE_AT_DEATH_OR_NOW,batch,SEX_IMPUTED,SEXAGE,PC1,PC2,PC3,PC4,PC5,PC6,PC7,PC8,PC9,PC10
M13_SYNOTENDINOTH	prs	-100.5220063	610.1341329	2.21E-44	0.869137822	linear	197866	XIII Diseases of the musculoskeletal system and connective tissue (M13_)	Disorders of synovium and tendon in diseases classified elsewhere	AGE_AT_DEATH_OR_NOW,batch,SEX_IMPUTED,SEXAGE,PC1,PC2,PC3,PC4,PC5,PC6,PC7,PC8,PC9,PC10
M13_SOFTOVERUSE	prs	6199.813543	2333.823472	Inf	0.007896149	linear	202454	XIII Diseases of the musculoskeletal system and connective tissue (M13_)	Soft tissue disorders related to use, overuse and pressure	AGE_AT_DEATH_OR_NOW,batch,SEX_IMPUTED,SEXAGE,PC1,PC2,PC3,PC4,PC5,PC6,PC7,PC8,PC9,PC10
M13_CHRONSYNOVITISHANDWRIST	prs	541.5758655	544.0429463	1.60E+235	0.319511239	linear	197802	XIII Diseases of the musculoskeletal system and connective tissue (M13_)	Chronic crepitant synovitis/bursitis of hand and wrist/periarthritis of wrist	AGE_AT_DEATH_OR_NOW,batch,SEX_IMPUTED,SEXAGE,PC1,PC2,PC3,PC4,PC5,PC6,PC7,PC8,PC9,PC10
M13_OLECRANONBURSITIS	prs	1401.918607	1094.911501	Inf	0.200407942	linear	198571	XIII Diseases of the musculoskeletal system and connective tissue (M13_)	Olecranon bursitis	AGE_AT_DEATH_OR_NOW,batch,SEX_IMPUTED,SEXAGE,PC1,PC2,PC3,PC4,PC5,PC6,PC7,PC8,PC9,PC10
M13_BURSELBOWOTH	prs	57.43749036	353.3694817	8.81E+24	0.870878982	linear	197659	XIII Diseases of the musculoskeletal system and connective tissue (M13_)	Other bursitis of elbow	AGE_AT_DEATH_OR_NOW,batch,SEX_IMPUTED,SEXAGE,PC1,PC2,PC3,PC4,PC5,PC6,PC7,PC8,PC9,PC10
M13_PREPATELLARBURSITIS	prs	806.3867399	956.3787194	Inf	0.399136207	linear	198326	XIII Diseases of the musculoskeletal system and connective tissue (M13_)	Prepatellar bursitis	AGE_AT_DEATH_OR_NOW,batch,SEX_IMPUTED,SEXAGE,PC1,PC2,PC3,PC4,PC5,PC6,PC7,PC8,PC9,PC10
M13_BURSITISKNEEOTH	prs	-671.7606896	512.3454982	1.81E-292	0.189809346	linear	197774	XIII Diseases of the musculoskeletal system and connective tissue (M13_)	Other bursitis of knee	AGE_AT_DEATH_OR_NOW,batch,SEX_IMPUTED,SEXAGE,PC1,PC2,PC3,PC4,PC5,PC6,PC7,PC8,PC9,PC10
M13_TROCHANTERICBURSITIS	prs	3706.363388	1515.231192	Inf	0.014443105	linear	199538	XIII Diseases of the musculoskeletal system and connective tissue (M13_)	Trochanteric bursitis	AGE_AT_DEATH_OR_NOW,batch,SEX_IMPUTED,SEXAGE,PC1,PC2,PC3,PC4,PC5,PC6,PC7,PC8,PC9,PC10
M13_BURSITISHIPOTH	prs	844.9818887	609.9873358	Inf	0.165979137	linear	197866	XIII Diseases of the musculoskeletal system and connective tissue (M13_)	Other bursitis of hip	AGE_AT_DEATH_OR_NOW,batch,SEX_IMPUTED,SEXAGE,PC1,PC2,PC3,PC4,PC5,PC6,PC7,PC8,PC9,PC10
M13_OVERUSENAS	prs	-97.8960773	757.5737177	3.05E-43	0.897181194	linear	198036	XIII Diseases of the musculoskeletal system and connective tissue (M13_)	Other/unspecified soft tissue disorders related to use, overuse and pressure	AGE_AT_DEATH_OR_NOW,batch,SEX_IMPUTED,SEXAGE,PC1,PC2,PC3,PC4,PC5,PC6,PC7,PC8,PC9,PC10
M13_BURSOPATHY	prs	1431.910783	1685.185216	Inf	0.395489977	linear	200012	XIII Diseases of the musculoskeletal system and connective tissue (M13_)	Other bursopathies	AGE_AT_DEATH_OR_NOW,batch,SEX_IMPUTED,SEXAGE,PC1,PC2,PC3,PC4,PC5,PC6,PC7,PC8,PC9,PC10
M13_INFBURSA	prs	140.8729267	756.7289378	1.51E+61	0.852319204	linear	198035	XIII Diseases of the musculoskeletal system and connective tissue (M13_)	Infective bursitis	AGE_AT_DEATH_OR_NOW,batch,SEX_IMPUTED,SEXAGE,PC1,PC2,PC3,PC4,PC5,PC6,PC7,PC8,PC9,PC10
M13_BAKERCYST	prs	1038.480737	1219.690083	Inf	0.394531554	linear	198819	XIII Diseases of the musculoskeletal system and connective tissue (M13_)	Synovial cyst of popliteal space [Baker]	AGE_AT_DEATH_OR_NOW,batch,SEX_IMPUTED,SEXAGE,PC1,PC2,PC3,PC4,PC5,PC6,PC7,PC8,PC9,PC10
M13_BURSCYSTOTH	prs	83.63409244	539.6105289	2.10E+36	0.876829569	linear	197798	XIII Diseases of the musculoskeletal system and connective tissue (M13_)	Other bursal cyst	AGE_AT_DEATH_OR_NOW,batch,SEX_IMPUTED,SEXAGE,PC1,PC2,PC3,PC4,PC5,PC6,PC7,PC8,PC9,PC10
M13_BURSITISOTH	prs	107.8662656	474.7968217	7.01E+46	0.820280863	linear	197743	XIII Diseases of the musculoskeletal system and connective tissue (M13_)	Other bursitis, not elsewhere classified	AGE_AT_DEATH_OR_NOW,batch,SEX_IMPUTED,SEXAGE,PC1,PC2,PC3,PC4,PC5,PC6,PC7,PC8,PC9,PC10
M13_FIBROBLASTIC	prs	2075.930014	2359.226041	Inf	0.378903731	linear	202608	XIII Diseases of the musculoskeletal system and connective tissue (M13_)	Fibroblastic disorders	AGE_AT_DEATH_OR_NOW,batch,SEX_IMPUTED,SEXAGE,PC1,PC2,PC3,PC4,PC5,PC6,PC7,PC8,PC9,PC10
M13_DUPUTRYEN	prs	-13.20990844	1912.33087	1.83E-06	0.994488462	linear	200803	XIII Diseases of the musculoskeletal system and connective tissue (M13_)	Palmar fascial fibromatosis [Dupuytren]	AGE_AT_DEATH_OR_NOW,batch,SEX_IMPUTED,SEXAGE,PC1,PC2,PC3,PC4,PC5,PC6,PC7,PC8,PC9,PC10
M13_PLANTARFASC	prs	1596.52568	1440.169233	Inf	0.267617881	linear	199332	XIII Diseases of the musculoskeletal system and connective tissue (M13_)	Plantar fascial fibromatosis	AGE_AT_DEATH_OR_NOW,batch,SEX_IMPUTED,SEXAGE,PC1,PC2,PC3,PC4,PC5,PC6,PC7,PC8,PC9,PC10
M13_SHOULDER	prs	1936.475654	4337.848659	Inf	0.655298781	linear	219731	XIII Diseases of the musculoskeletal system and connective tissue (M13_)	Shoulder lesions	AGE_AT_DEATH_OR_NOW,batch,SEX_IMPUTED,SEXAGE,PC1,PC2,PC3,PC4,PC5,PC6,PC7,PC8,PC9,PC10
M13_ADHCAPSULITIS	prs	449.2886727	2035.594734	1.33E+195	0.825313664	linear	201218	XIII Diseases of the musculoskeletal system and connective tissue (M13_)	Adhesive capsulitis of shoulder	AGE_AT_DEATH_OR_NOW,batch,SEX_IMPUTED,SEXAGE,PC1,PC2,PC3,PC4,PC5,PC6,PC7,PC8,PC9,PC10
M13_ROTATORCUFF	prs	-599.8010451	3785.14953	3.23E-261	0.874093187	linear	212841	XIII Diseases of the musculoskeletal system and connective tissue (M13_)	Rotator cuff syndrome	AGE_AT_DEATH_OR_NOW,batch,SEX_IMPUTED,SEXAGE,PC1,PC2,PC3,PC4,PC5,PC6,PC7,PC8,PC9,PC10
M13_BICIPITALTEND	prs	-853.9294876	999.3260325	0	0.392826053	linear	198397	XIII Diseases of the musculoskeletal system and connective tissue (M13_)	Bicipital tendinitis	AGE_AT_DEATH_OR_NOW,batch,SEX_IMPUTED,SEXAGE,PC1,PC2,PC3,PC4,PC5,PC6,PC7,PC8,PC9,PC10
M13_CALCIFICTEND	prs	-220.0967963	1111.096736	2.59E-96	0.842975102	linear	198600	XIII Diseases of the musculoskeletal system and connective tissue (M13_)	Calcific tendinitis of shoulder	AGE_AT_DEATH_OR_NOW,batch,SEX_IMPUTED,SEXAGE,PC1,PC2,PC3,PC4,PC5,PC6,PC7,PC8,PC9,PC10
M13_IMPINGEMENT	prs	2566.698583	2583.382026	Inf	0.320447067	linear	203705	XIII Diseases of the musculoskeletal system and connective tissue (M13_)	Impingement syndrome of shoulder	AGE_AT_DEATH_OR_NOW,batch,SEX_IMPUTED,SEXAGE,PC1,PC2,PC3,PC4,PC5,PC6,PC7,PC8,PC9,PC10
M13_SHOULDERBURSITIS	prs	-684.0682337	681.8835616	8.18E-298	0.315763729	linear	197944	XIII Diseases of the musculoskeletal system and connective tissue (M13_)	Bursitis of shoulder	AGE_AT_DEATH_OR_NOW,batch,SEX_IMPUTED,SEXAGE,PC1,PC2,PC3,PC4,PC5,PC6,PC7,PC8,PC9,PC10
M13_SHOULDERNAS	prs	1371.827474	1293.684836	Inf	0.288962518	linear	198978	XIII Diseases of the musculoskeletal system and connective tissue (M13_)	Other shoulder lesions	AGE_AT_DEATH_OR_NOW,batch,SEX_IMPUTED,SEXAGE,PC1,PC2,PC3,PC4,PC5,PC6,PC7,PC8,PC9,PC10
M13_ENTESOPATHYLOW	prs	3725.792063	2229.313157	Inf	0.094669241	linear	198391	XIII Diseases of the musculoskeletal system and connective tissue (M13_)	Enthesopathies of lower limb, excluding foot	AGE_AT_DEATH_OR_NOW,batch,SEX_IMPUTED,SEXAGE,PC1,PC2,PC3,PC4,PC5,PC6,PC7,PC8,PC9,PC10
M13_GLUTEALTEND	prs	444.5950103	731.318124	1.22E+193	0.543230273	linear	194553	XIII Diseases of the musculoskeletal system and connective tissue (M13_)	Gluteal tendinitis	AGE_AT_DEATH_OR_NOW,batch,SEX_IMPUTED,SEXAGE,PC1,PC2,PC3,PC4,PC5,PC6,PC7,PC8,PC9,PC10
M13_ILIOTIBBAND	prs	446.6232762	453.9434709	9.25E+193	0.325178589	linear	194286	XIII Diseases of the musculoskeletal system and connective tissue (M13_)	Iliotibial band syndrome	AGE_AT_DEATH_OR_NOW,batch,SEX_IMPUTED,SEXAGE,PC1,PC2,PC3,PC4,PC5,PC6,PC7,PC8,PC9,PC10
M13_TIBIALCOLLATERAL	prs	741.1272864	464.8416771	Inf	0.110855941	linear	194294	XIII Diseases of the musculoskeletal system and connective tissue (M13_)	Tibial collateral bursitis [Pellegrini-Stieda]	AGE_AT_DEATH_OR_NOW,batch,SEX_IMPUTED,SEXAGE,PC1,PC2,PC3,PC4,PC5,PC6,PC7,PC8,PC9,PC10
M13_PATELLARTEND	prs	389.301646	568.8588246	1.18E+169	0.493751547	linear	194381	XIII Diseases of the musculoskeletal system and connective tissue (M13_)	Patellar tendinitis	AGE_AT_DEATH_OR_NOW,batch,SEX_IMPUTED,SEXAGE,PC1,PC2,PC3,PC4,PC5,PC6,PC7,PC8,PC9,PC10
M13_ACHILLESTEND	prs	1296.976665	1541.964202	Inf	0.400281834	linear	196092	XIII Diseases of the musculoskeletal system and connective tissue (M13_)	Achilles tendinitis	AGE_AT_DEATH_OR_NOW,batch,SEX_IMPUTED,SEXAGE,PC1,PC2,PC3,PC4,PC5,PC6,PC7,PC8,PC9,PC10
M13_PERONEALTEND	prs	-401.9605096	470.1422064	2.70E-175	0.392565246	linear	194298	XIII Diseases of the musculoskeletal system and connective tissue (M13_)	Peroneal tendinitis	AGE_AT_DEATH_OR_NOW,batch,SEX_IMPUTED,SEXAGE,PC1,PC2,PC3,PC4,PC5,PC6,PC7,PC8,PC9,PC10
M13_ENTESOPATHYLOWNAS	prs	985.3708624	1236.85713	Inf	0.425641852	linear	195373	XIII Diseases of the musculoskeletal system and connective tissue (M13_)	Other/unspecified enthesopathies of lower limb, excluding foot	AGE_AT_DEATH_OR_NOW,batch,SEX_IMPUTED,SEXAGE,PC1,PC2,PC3,PC4,PC5,PC6,PC7,PC8,PC9,PC10
M13_ENTESOPATHYOTH	prs	3008.650738	2672.435599	Inf	0.260247906	linear	204149	XIII Diseases of the musculoskeletal system and connective tissue (M13_)	Other enthesopathies	AGE_AT_DEATH_OR_NOW,batch,SEX_IMPUTED,SEXAGE,PC1,PC2,PC3,PC4,PC5,PC6,PC7,PC8,PC9,PC10
M13_MEDIALEPICOND	prs	-671.1945594	882.3922185	3.19E-292	0.446865076	linear	198209	XIII Diseases of the musculoskeletal system and connective tissue (M13_)	Medial epicondylitis	AGE_AT_DEATH_OR_NOW,batch,SEX_IMPUTED,SEXAGE,PC1,PC2,PC3,PC4,PC5,PC6,PC7,PC8,PC9,PC10
M13_LATERALEPICOND	prs	2838.579433	1775.69314	Inf	0.10991655	linear	200293	XIII Diseases of the musculoskeletal system and connective tissue (M13_)	Lateral epicondylitis	AGE_AT_DEATH_OR_NOW,batch,SEX_IMPUTED,SEXAGE,PC1,PC2,PC3,PC4,PC5,PC6,PC7,PC8,PC9,PC10
M13_CALCANSPUR	prs	-491.077362	487.1309007	5.34E-214	0.313407001	linear	197753	XIII Diseases of the musculoskeletal system and connective tissue (M13_)	Calcaneal spur	AGE_AT_DEATH_OR_NOW,batch,SEX_IMPUTED,SEXAGE,PC1,PC2,PC3,PC4,PC5,PC6,PC7,PC8,PC9,PC10
M13_METATARSALGIA	prs	1056.659526	1337.553028	Inf	0.429531926	linear	199083	XIII Diseases of the musculoskeletal system and connective tissue (M13_)	Metatarsalgia	AGE_AT_DEATH_OR_NOW,batch,SEX_IMPUTED,SEXAGE,PC1,PC2,PC3,PC4,PC5,PC6,PC7,PC8,PC9,PC10
M13_ENTESOPATHYNAS	prs	-1100.241393	1450.380873	0	0.448100005	linear	199356	XIII Diseases of the musculoskeletal system and connective tissue (M13_)	Other/unspecified enthesopathies, not elsewhere classified	AGE_AT_DEATH_OR_NOW,batch,SEX_IMPUTED,SEXAGE,PC1,PC2,PC3,PC4,PC5,PC6,PC7,PC8,PC9,PC10
M13_SOFTTISSUEOTH	prs	19787.42917	4467.216103	Inf	9.45E-06	linear	221334	XIII Diseases of the musculoskeletal system and connective tissue (M13_)	Other soft tissue disorders, not elsewhere classified	AGE_AT_DEATH_OR_NOW,batch,SEX_IMPUTED,SEXAGE,PC1,PC2,PC3,PC4,PC5,PC6,PC7,PC8,PC9,PC10
M13_RHEUMATISM	prs	5048.266655	1916.680458	Inf	0.008442694	linear	200807	XIII Diseases of the musculoskeletal system and connective tissue (M13_)	Rheumatism, unspecified	AGE_AT_DEATH_OR_NOW,batch,SEX_IMPUTED,SEXAGE,PC1,PC2,PC3,PC4,PC5,PC6,PC7,PC8,PC9,PC10
M13_MYALGIA	prs	5155.546981	2079.263403	Inf	0.013157248	linear	201377	XIII Diseases of the musculoskeletal system and connective tissue (M13_)	Myalgia	AGE_AT_DEATH_OR_NOW,batch,SEX_IMPUTED,SEXAGE,PC1,PC2,PC3,PC4,PC5,PC6,PC7,PC8,PC9,PC10
M13_NEURALGIA	prs	1531.384619	990.6780696	Inf	0.122155824	linear	198382	XIII Diseases of the musculoskeletal system and connective tissue (M13_)	Neuralgia and neuritis, unspecified	AGE_AT_DEATH_OR_NOW,batch,SEX_IMPUTED,SEXAGE,PC1,PC2,PC3,PC4,PC5,PC6,PC7,PC8,PC9,PC10
M13_PANNICULITISNAS	prs	305.7479658	442.1505921	6.09E+132	0.489251012	linear	197718	XIII Diseases of the musculoskeletal system and connective tissue (M13_)	Panniculitis, unspecified	AGE_AT_DEATH_OR_NOW,batch,SEX_IMPUTED,SEXAGE,PC1,PC2,PC3,PC4,PC5,PC6,PC7,PC8,PC9,PC10
M13_FATPADHYPERTROPHY	prs	-342.5466855	464.5188092	1.71E-149	0.460866249	linear	197735	XIII Diseases of the musculoskeletal system and connective tissue (M13_)	Hypertrophy of (infrapatellar) fat pad	AGE_AT_DEATH_OR_NOW,batch,SEX_IMPUTED,SEXAGE,PC1,PC2,PC3,PC4,PC5,PC6,PC7,PC8,PC9,PC10
M13_FOREIGNBODY	prs	1622.833198	996.1367269	Inf	0.103287733	linear	198391	XIII Diseases of the musculoskeletal system and connective tissue (M13_)	Residual foreign body in soft tissue	AGE_AT_DEATH_OR_NOW,batch,SEX_IMPUTED,SEXAGE,PC1,PC2,PC3,PC4,PC5,PC6,PC7,PC8,PC9,PC10
M13_LIMBPAIN	prs	14067.90483	3856.122051	Inf	0.000264147	linear	213337	XIII Diseases of the musculoskeletal system and connective tissue (M13_)	Pain in limb	AGE_AT_DEATH_OR_NOW,batch,SEX_IMPUTED,SEXAGE,PC1,PC2,PC3,PC4,PC5,PC6,PC7,PC8,PC9,PC10
M13_FIBROMYALGIA	prs	577.4951697	1110.091875	6.35E+250	0.602908834	linear	198600	XIII Diseases of the musculoskeletal system and connective tissue (M13_)	Fibromyalgia	AGE_AT_DEATH_OR_NOW,batch,SEX_IMPUTED,SEXAGE,PC1,PC2,PC3,PC4,PC5,PC6,PC7,PC8,PC9,PC10
M13_SOFTTISSUENAS	prs	324.0124311	1069.490353	5.21E+140	0.761920924	linear	198523	XIII Diseases of the musculoskeletal system and connective tissue (M13_)	Other specified/unspecified soft tissue disorders	AGE_AT_DEATH_OR_NOW,batch,SEX_IMPUTED,SEXAGE,PC1,PC2,PC3,PC4,PC5,PC6,PC7,PC8,PC9,PC10
M13_OSTEOCHONDRO	prs	-2060.975577	2725.278577	0	0.4495036	linear	260236	XIII Diseases of the musculoskeletal system and connective tissue (M13_)	Osteopathies and chondropathies	AGE_AT_DEATH_OR_NOW,batch,SEX_IMPUTED,SEXAGE,PC1,PC2,PC3,PC4,PC5,PC6,PC7,PC8,PC9,PC10
M13_OSTEOMALACIA	prs	-58.66228491	341.4480069	3.34E-26	0.863591411	linear	249124	XIII Diseases of the musculoskeletal system and connective tissue (M13_)	Osteomalacia	AGE_AT_DEATH_OR_NOW,batch,SEX_IMPUTED,SEXAGE,PC1,PC2,PC3,PC4,PC5,PC6,PC7,PC8,PC9,PC10
M13_BONECONTINUITY	prs	1663.15744	1006.896686	Inf	0.098583572	linear	250329	XIII Diseases of the musculoskeletal system and connective tissue (M13_)	Disorders of continuity of bone	AGE_AT_DEATH_OR_NOW,batch,SEX_IMPUTED,SEXAGE,PC1,PC2,PC3,PC4,PC5,PC6,PC7,PC8,PC9,PC10
M13_BONEDENSOTH	prs	-372.1040971	570.1834761	2.50E-162	0.514012117	linear	249401	XIII Diseases of the musculoskeletal system and connective tissue (M13_)	Other disorders of bone density and structure	AGE_AT_DEATH_OR_NOW,batch,SEX_IMPUTED,SEXAGE,PC1,PC2,PC3,PC4,PC5,PC6,PC7,PC8,PC9,PC10
M13_OSTEOMYELITIS	prs	867.6171834	877.6724984	Inf	0.322887643	linear	250000	XIII Diseases of the musculoskeletal system and connective tissue (M13_)	Osteomyelitis	AGE_AT_DEATH_OR_NOW,batch,SEX_IMPUTED,SEXAGE,PC1,PC2,PC3,PC4,PC5,PC6,PC7,PC8,PC9,PC10
M13_OSTEONECROSIS	prs	-522.4153297	756.920624	1.31E-227	0.490078439	linear	249733	XIII Diseases of the musculoskeletal system and connective tissue (M13_)	Osteonecrosis	AGE_AT_DEATH_OR_NOW,batch,SEX_IMPUTED,SEXAGE,PC1,PC2,PC3,PC4,PC5,PC6,PC7,PC8,PC9,PC10
M13_OTHERBONE	prs	-597.2771311	1731.223195	4.03E-260	0.73009243	linear	253127	XIII Diseases of the musculoskeletal system and connective tissue (M13_)	Other disorders of bone	AGE_AT_DEATH_OR_NOW,batch,SEX_IMPUTED,SEXAGE,PC1,PC2,PC3,PC4,PC5,PC6,PC7,PC8,PC9,PC10
M13_ALGONEURO	prs	412.0400209	645.29355	8.85E+178	0.523128581	linear	249523	XIII Diseases of the musculoskeletal system and connective tissue (M13_)	Algoneurodystrophy	AGE_AT_DEATH_OR_NOW,batch,SEX_IMPUTED,SEXAGE,PC1,PC2,PC3,PC4,PC5,PC6,PC7,PC8,PC9,PC10
M13_BONEDISNAS	prs	-888.6958221	619.9158471	0	0.151694853	linear	249480	XIII Diseases of the musculoskeletal system and connective tissue (M13_)	Other specified/unspecified disorders of bone/cartilage	AGE_AT_DEATH_OR_NOW,batch,SEX_IMPUTED,SEXAGE,PC1,PC2,PC3,PC4,PC5,PC6,PC7,PC8,PC9,PC10
M13_CHRONDROPATHIES	prs	458.700839	1462.580535	1.63E+199	0.753806632	linear	259173	XIII Diseases of the musculoskeletal system and connective tissue (M13_)	Chondropathies	AGE_AT_DEATH_OR_NOW,batch,SEX_IMPUTED,SEXAGE,PC1,PC2,PC3,PC4,PC5,PC6,PC7,PC8,PC9,PC10
M13_JUVOSTEOCHONRHIP	prs	910.0610594	660.9438881	Inf	0.168540897	linear	256693	XIII Diseases of the musculoskeletal system and connective tissue (M13_)	Juvenile osteochondrosis	AGE_AT_DEATH_OR_NOW,batch,SEX_IMPUTED,SEXAGE,PC1,PC2,PC3,PC4,PC5,PC6,PC7,PC8,PC9,PC10
M13_OSTEOCHONDROPATHY	prs	261.5676626	990.8437662	3.96E+113	0.791791867	linear	257471	XIII Diseases of the musculoskeletal system and connective tissue (M13_)	Other osteochondropathies	AGE_AT_DEATH_OR_NOW,batch,SEX_IMPUTED,SEXAGE,PC1,PC2,PC3,PC4,PC5,PC6,PC7,PC8,PC9,PC10
M13_TIETZE	prs	380.4206989	585.5072986	1.64E+165	0.515868281	linear	256560	XIII Diseases of the musculoskeletal system and connective tissue (M13_)	Chondrocostal junction syndrome [Tietze]	AGE_AT_DEATH_OR_NOW,batch,SEX_IMPUTED,SEXAGE,PC1,PC2,PC3,PC4,PC5,PC6,PC7,PC8,PC9,PC10
M13_CHONDROMALACIA	prs	-726.9339676	606.9965462	0.00E+00	0.231077153	linear	256596	XIII Diseases of the musculoskeletal system and connective tissue (M13_)	Chondromalacia	AGE_AT_DEATH_OR_NOW,batch,SEX_IMPUTED,SEXAGE,PC1,PC2,PC3,PC4,PC5,PC6,PC7,PC8,PC9,PC10
M13_MUSCULOSKELEOTH	prs	836.4481596	1290.529178	Inf	0.516892682	linear	260236	XIII Diseases of the musculoskeletal system and connective tissue (M13_)	Other disorders of the musculoskeletal system and connective tissue	AGE_AT_DEATH_OR_NOW,batch,SEX_IMPUTED,SEXAGE,PC1,PC2,PC3,PC4,PC5,PC6,PC7,PC8,PC9,PC10
M13_DEFORMACQ	prs	-881.57294	758.2624843	0	0.244983817	linear	258630	XIII Diseases of the musculoskeletal system and connective tissue (M13_)	Other acquired deformities of musculoskeletal system and connective tissue	AGE_AT_DEATH_OR_NOW,batch,SEX_IMPUTED,SEXAGE,PC1,PC2,PC3,PC4,PC5,PC6,PC7,PC8,PC9,PC10
M13_POSTOPMUSCULOSKE	prs	378.7926955	841.4927404	3.22E+164	0.652607171	linear	258824	XIII Diseases of the musculoskeletal system and connective tissue (M13_)	Postprocedural musculoskeletal disorders, not elsewhere classified	AGE_AT_DEATH_OR_NOW,batch,SEX_IMPUTED,SEXAGE,PC1,PC2,PC3,PC4,PC5,PC6,PC7,PC8,PC9,PC10
M13_BIOMECHLESIO	prs	960.4617968	680.2084175	Inf	0.157947914	linear	258469	XIII Diseases of the musculoskeletal system and connective tissue (M13_)	Biomechanical lesions, not elsewhere classified	AGE_AT_DEATH_OR_NOW,batch,SEX_IMPUTED,SEXAGE,PC1,PC2,PC3,PC4,PC5,PC6,PC7,PC8,PC9,PC10
[truncated: 279 more rows]
