# Supplementary material for: Polygenic risk scores as a marker for epilepsy risk across lifetime and after unspecified seizure events
Source: Nat Commun. 2024 Jul 25;15:6277. doi: 10.1038/s41467-024-50295-z (PMC11272783; doi:10.1038/s41467-024-50295-z)
Supplement: Supplementary file 6 — Source Data [file 41467_2024_50295_MOESM6_ESM.zip › sourcefiles_epilepsyPRS/Fig3_sourcedata_PRS_binsof1SD.xlsx]

## Sheet: Fig3_sourcedata_PRS_binsof1SD
category	PRS	PRSquantile	SD bin	hazard_ratio	5%-CI	95%-CI	p-value	coef	se(coef)	z
GGE lifetime	PRS-GGE	0%-2%	< -2	0.119	0.03	0.48	0.00264	-2.13	0.708	-3.01
GGE lifetime	PRS-GGE	2%-16%	-2 to -1	0.41	0.31	0.54	2.52e-10	-0.892	0.141	-6.33
GGE lifetime	PRS-GGE	16%-50%	-1 to 0	0.659	0.57	0.77	9.25e-08	-0.417	0.0781	-5.34
GGE lifetime	PRS-GGE	50%-84%	0 to 1	1.17	1	1.3	0.026	0.156	0.0701	2.23
GGE lifetime	PRS-GGE	84%-98%	1 to 2	1.86	1.6	2.2	3.99e-14	0.621	0.0821	7.56
GGE lifetime	PRS-GGE	98%-100%	> 2	4.21	3.2	5.5	3.91e-27	1.44	0.133	10.8
GGE unsp. seizure	PRS-GGE	0%-2%	< -2	0.267	0.036	2	0.199	-1.32	1.03	-1.29
GGE unsp. seizure	PRS-GGE	2%-16%	-2 to -1	0.368	0.2	0.68	0.00126	-0.999	0.31	-3.22
GGE unsp. seizure	PRS-GGE	16%-50%	-1 to 0	0.759	0.56	1	0.0758	-0.276	0.156	-1.78
GGE unsp. seizure	PRS-GGE	50%-84%	0 to 1	1.13	0.87	1.5	0.363	0.124	0.136	0.91
GGE unsp. seizure	PRS-GGE	84%-98%	1 to 2	1.55	1.1	2.2	0.0115	0.44	0.174	2.53
GGE unsp. seizure	PRS-GGE	98%-100%	> 2	2.49	1.5	4.3	0.000899	0.911	0.274	3.32
NAFE lifetime	PRS-NAFE	0%-2%	< -2	0.844	0.69	1	0.107	-0.169	0.105	-1.61
NAFE lifetime	PRS-NAFE	2%-16%	-2 to -1	0.795	0.73	0.86	7.72e-08	-0.229	0.0427	-5.37
NAFE lifetime	PRS-NAFE	16%-50%	-1 to 0	0.899	0.85	0.95	0.000297	-0.106	0.0293	-3.62
NAFE lifetime	PRS-NAFE	50%-84%	0 to 1	1.1	1	1.2	0.00143	0.0909	0.0285	3.19
NAFE lifetime	PRS-NAFE	84%-98%	1 to 2	1.18	1.1	1.3	1.34e-05	0.164	0.0378	4.35
NAFE lifetime	PRS-NAFE	98%-100%	> 2	1.65	1.4	1.9	8.05e-10	0.5	0.0814	6.14
NAFE after unsp. seizure	PRS-NAFE	0%-2%	< -2	1.18	0.73	1.9	0.498	0.166	0.244	0.678
NAFE after unsp. seizure	PRS-NAFE	2%-16%	-2 to -1	0.854	0.71	1	0.0954	-0.158	0.0946	-1.67
NAFE after unsp. seizure	PRS-NAFE	16%-50%	-1 to 0	0.936	0.83	1.1	0.287	-0.0661	0.0621	-1.06
NAFE after unsp. seizure	PRS-NAFE	50%-84%	0 to 1	1.07	0.95	1.2	0.255	0.0684	0.0601	1.14
NAFE after unsp. seizure	PRS-NAFE	84%-98%	1 to 2	1.04	0.89	1.2	0.614	0.0414	0.0822	0.504
NAFE after unsp. seizure	PRS-NAFE	98%-100%	> 2	1.25	0.92	1.7	0.154	0.219	0.154	1.43
