# Supplementary material for: Polygenic risk scores as a marker for epilepsy risk across lifetime and after unspecified seizure events
Source: Nat Commun. 2024 Jul 25;15:6277. doi: 10.1038/s41467-024-50295-z (PMC11272783; doi:10.1038/s41467-024-50295-z)
Supplement: Supplementary file 6 — Source Data [file 41467_2024_50295_MOESM6_ESM.zip › sourcefiles_epilepsyPRS/Fig2_sourcedata_prevalence.txt]

Prevalence	PRSbin	PRSbintext
0.00069	0	0%-10%
0.00079	5	5%-15%
0.00085	10	10%-20%
0.0011	15	15%-25%
0.0011	20	20%-30%
0.00104	25	25%-35%
0.00146	30	30%-40%
0.00169	35	35%-45%
0.00154	40	40%-50%
0.00158	45	45%-55%
0.00163	50	50%-60%
0.00187	55	55%-65%
0.00198	60	60%-70%
0.00179	65	65%-75%
0.00194	70	70%-80%
0.0025	75	75%-85%
0.00256	80	80%-90%
0.00271	85	85%-95%
0.00402	90	90%-100%
