# Supplementary material for: Polygenic risk scores as a marker for epilepsy risk across lifetime and after unspecified seizure events
Source: Nat Commun. 2024 Jul 25;15:6277. doi: 10.1038/s41467-024-50295-z (PMC11272783; doi:10.1038/s41467-024-50295-z)
Supplement: Supplementary file 6 — Source Data [file 41467_2024_50295_MOESM6_ESM.zip › sourcefiles_epilepsyPRS/Fig4_sourcedata_phewas_GGE.txt]

phenotype	snp	beta	SE	OR	p	type	n_total	group	description	covariates
K11_REFLUX	prs	-1.12E-05	0.001168986	0.999988792	0.992350184	linear	240882		Gastro-oesophageal reflux disease	AGE_AT_DEATH_OR_NOW,batch,SEX_IMPUTED,SEXAGE,PC1,PC2,PC3,PC4,PC5,PC6,PC7,PC8,PC9,PC10
ST19_TOXIC_EFFECT_ETHAN	prs	-0.000120355	0.000260244	0.999879653	0.643746485	linear	260236		Toxic effect of ethanol	AGE_AT_DEATH_OR_NOW,batch,SEX_IMPUTED,SEXAGE,PC1,PC2,PC3,PC4,PC5,PC6,PC7,PC8,PC9,PC10
ST19_TOXIC_EFFECT_ALCOHOL	prs	8.14E-05	0.000188196	1.000081421	0.665291899	linear	258411		Toxic effect of alcohol	AGE_AT_DEATH_OR_NOW,batch,SEX_IMPUTED,SEXAGE,PC1,PC2,PC3,PC4,PC5,PC6,PC7,PC8,PC9,PC10
VWXY20_SUICI_OTHER_INTENTI_SELF_H	prs	2.33E-06	0.000288159	1.000002329	0.993551614	linear	260236		Suicide or other Intentional self-harm	AGE_AT_DEATH_OR_NOW,batch,SEX_IMPUTED,SEXAGE,PC1,PC2,PC3,PC4,PC5,PC6,PC7,PC8,PC9,PC10
ALCOHOLACUTE10	prs	8.06E-05	0.000551286	1.000080578	0.883797059	linear	260236		Acute alcohol intoxication	AGE_AT_DEATH_OR_NOW,batch,SEX_IMPUTED,SEXAGE,PC1,PC2,PC3,PC4,PC5,PC6,PC7,PC8,PC9,PC10
EPISEIZALCO	prs	0.000157924	9.79E-05	1.000157937	0.106669516	linear	260236		Epileptic seizures related to alcohol	AGE_AT_DEATH_OR_NOW,batch,SEX_IMPUTED,SEXAGE,PC1,PC2,PC3,PC4,PC5,PC6,PC7,PC8,PC9,PC10
ALCOPANCACU	prs	0.000109326	0.000212753	1.000109332	0.607347082	linear	260236		Alcohol-induced acute pancreatitis	AGE_AT_DEATH_OR_NOW,batch,SEX_IMPUTED,SEXAGE,PC1,PC2,PC3,PC4,PC5,PC6,PC7,PC8,PC9,PC10
ALCOPANCCHRON	prs	0.000540054	0.000307894	1.0005402	0.079427649	linear	260236		Alcohol-induced chronic pancreatitis	AGE_AT_DEATH_OR_NOW,batch,SEX_IMPUTED,SEXAGE,PC1,PC2,PC3,PC4,PC5,PC6,PC7,PC8,PC9,PC10
DENTAL_TMD	prs	-0.000128314	0.00067686	0.999871694	0.849644234	linear	260236		TMD related pain	AGE_AT_DEATH_OR_NOW,batch,SEX_IMPUTED,SEXAGE,PC1,PC2,PC3,PC4,PC5,PC6,PC7,PC8,PC9,PC10
DENTAL_TMD_FIBRO	prs	-0.00014014	0.000503344	0.999859869	0.780691006	linear	260236		TMD muscular pain linked with fibromyalgia	AGE_AT_DEATH_OR_NOW,batch,SEX_IMPUTED,SEXAGE,PC1,PC2,PC3,PC4,PC5,PC6,PC7,PC8,PC9,PC10
T2D_WIDE	prs	-0.000467314	0.001315676	0.999532795	0.722447939	linear	239219		Type 2 diabetes, wide definition	AGE_AT_DEATH_OR_NOW,batch,SEX_IMPUTED,SEXAGE,PC1,PC2,PC3,PC4,PC5,PC6,PC7,PC8,PC9,PC10
GEST_DIABETES	prs	0.001035679	0.001289447	1.001036216	0.421862355	linear	147010		Gestational diabetes (for exclusion)	AGE_AT_DEATH_OR_NOW,batch,SEX_IMPUTED,SEXAGE,PC1,PC2,PC3,PC4,PC5,PC6,PC7,PC8,PC9,PC10
CHARCOT	prs	9.85E-05	0.000155586	1.000098478	0.526790557	linear	190832		Charcot foot	AGE_AT_DEATH_OR_NOW,batch,SEX_IMPUTED,SEXAGE,PC1,PC2,PC3,PC4,PC5,PC6,PC7,PC8,PC9,PC10
DM_NEUROPATHY	prs	-0.000639895	0.000496085	0.99936031	0.197090817	linear	192437		Diabetic neuropathy	AGE_AT_DEATH_OR_NOW,batch,SEX_IMPUTED,SEXAGE,PC1,PC2,PC3,PC4,PC5,PC6,PC7,PC8,PC9,PC10
DM_POLYNEURO	prs	-0.000161986	0.000190193	0.999838027	0.39438397	linear	258920		Diabetic polyneuropathy	AGE_AT_DEATH_OR_NOW,batch,SEX_IMPUTED,SEXAGE,PC1,PC2,PC3,PC4,PC5,PC6,PC7,PC8,PC9,PC10
DM_PERIPH_ANGIOPATHY	prs	-7.49E-05	0.000181042	0.999925132	0.679200328	linear	190900		Peripheral angiopathy	AGE_AT_DEATH_OR_NOW,batch,SEX_IMPUTED,SEXAGE,PC1,PC2,PC3,PC4,PC5,PC6,PC7,PC8,PC9,PC10
DM_SEVERAL_COMPLICATIONS	prs	-0.002483502	0.00101052	0.997519579	0.013985835	linear	199242		Diabetes, several complications	AGE_AT_DEATH_OR_NOW,batch,SEX_IMPUTED,SEXAGE,PC1,PC2,PC3,PC4,PC5,PC6,PC7,PC8,PC9,PC10
DM_KETOACIDOSIS	prs	-0.001925421	0.000846724	0.998076432	0.022969242	linear	196374		Diabetic ketoacidosis	AGE_AT_DEATH_OR_NOW,batch,SEX_IMPUTED,SEXAGE,PC1,PC2,PC3,PC4,PC5,PC6,PC7,PC8,PC9,PC10
DM_HYPOGLYC	prs	-0.000955359	0.000791843	0.999045097	0.227625946	linear	195535		Diabetic hypoglycemia	AGE_AT_DEATH_OR_NOW,batch,SEX_IMPUTED,SEXAGE,PC1,PC2,PC3,PC4,PC5,PC6,PC7,PC8,PC9,PC10
DM_RETINA_PROLIF	prs	-0.001881399	0.000921434	0.99812037	0.04117082	linear	252999		Proliferative diabetic retinopathy	AGE_AT_DEATH_OR_NOW,batch,SEX_IMPUTED,SEXAGE,PC1,PC2,PC3,PC4,PC5,PC6,PC7,PC8,PC9,PC10
DM_VITREOUS_BLEEDING	prs	-0.000417199	0.000390086	0.999582888	0.284843548	linear	243838		Vitreous bleeding (caused by prolif. dmrp when together with H36.03*)	AGE_AT_DEATH_OR_NOW,batch,SEX_IMPUTED,SEXAGE,PC1,PC2,PC3,PC4,PC5,PC6,PC7,PC8,PC9,PC10
DM_NEOVASCULAR_GLAUCOMA	prs	-0.000539099	0.000247427	0.999461046	0.029345781	linear	242812		Neovascular glaucoma	AGE_AT_DEATH_OR_NOW,batch,SEX_IMPUTED,SEXAGE,PC1,PC2,PC3,PC4,PC5,PC6,PC7,PC8,PC9,PC10
DM_RETINA_NOS	prs	-0.001056318	0.000446889	0.99894424	0.018093484	linear	244402		Unspecified diabetic retinopathy	AGE_AT_DEATH_OR_NOW,batch,SEX_IMPUTED,SEXAGE,PC1,PC2,PC3,PC4,PC5,PC6,PC7,PC8,PC9,PC10
DM_RET_ART_OCCLU_MAIN	prs	-0.00014583	0.00010728	0.99985418	0.174037477	linear	214237		Retinal artery occlusion (main artery)	AGE_AT_DEATH_OR_NOW,batch,SEX_IMPUTED,SEXAGE,PC1,PC2,PC3,PC4,PC5,PC6,PC7,PC8,PC9,PC10
DM_RET_ART_OCCLU_BRANCH	prs	-0.00024109	0.000124967	0.99975894	0.053703615	linear	214272		Retinal artery occlusion (branch)	AGE_AT_DEATH_OR_NOW,batch,SEX_IMPUTED,SEXAGE,PC1,PC2,PC3,PC4,PC5,PC6,PC7,PC8,PC9,PC10
DM_RET_VEIN_OCCLU	prs	0.000195464	0.000236025	1.000195483	0.407586369	linear	214617		Retinal vein occlusion (central or branch)	AGE_AT_DEATH_OR_NOW,batch,SEX_IMPUTED,SEXAGE,PC1,PC2,PC3,PC4,PC5,PC6,PC7,PC8,PC9,PC10
KRA_PSY_ANYMENTAL	prs	0.001860517	0.001822433	1.001862249	0.307303872	linear	260236		Any mental disorder	AGE_AT_DEATH_OR_NOW,batch,SEX_IMPUTED,SEXAGE,PC1,PC2,PC3,PC4,PC5,PC6,PC7,PC8,PC9,PC10
KRA_PSY_TIC	prs	1.63E-05	0.000128589	1.000016315	0.899035849	linear	260236		Tic disorders	AGE_AT_DEATH_OR_NOW,batch,SEX_IMPUTED,SEXAGE,PC1,PC2,PC3,PC4,PC5,PC6,PC7,PC8,PC9,PC10
VD_SO	prs	6.19E-05	8.51E-05	1.00006192	0.466881926	linear	250866		Vascular dementia (sudden onset)	AGE_AT_DEATH_OR_NOW,batch,SEX_IMPUTED,SEXAGE,PC1,PC2,PC3,PC4,PC5,PC6,PC7,PC8,PC9,PC10
VD_MI	prs	-8.35E-05	0.000148454	0.999916543	0.573983472	linear	251041		Vascular dementia (multiple infarctions)	AGE_AT_DEATH_OR_NOW,batch,SEX_IMPUTED,SEXAGE,PC1,PC2,PC3,PC4,PC5,PC6,PC7,PC8,PC9,PC10
VD_SC	prs	-1.28E-05	0.000159798	0.99998724	0.936356997	linear	251082		Vascular dementia (subcortical)	AGE_AT_DEATH_OR_NOW,batch,SEX_IMPUTED,SEXAGE,PC1,PC2,PC3,PC4,PC5,PC6,PC7,PC8,PC9,PC10
VD_MX	prs	-0.000136972	9.68E-05	0.999863038	0.157018259	linear	250891		Vascular dementia (mixed)	AGE_AT_DEATH_OR_NOW,batch,SEX_IMPUTED,SEXAGE,PC1,PC2,PC3,PC4,PC5,PC6,PC7,PC8,PC9,PC10
VD_U	prs	4.97E-05	0.000209714	1.000049718	0.812603219	linear	251304		Vascular dementia (undefined)	AGE_AT_DEATH_OR_NOW,batch,SEX_IMPUTED,SEXAGE,PC1,PC2,PC3,PC4,PC5,PC6,PC7,PC8,PC9,PC10
SFN	prs	-4.01E-05	0.000156731	0.999959941	0.798261453	linear	256705		Small fibre neuropathy	AGE_AT_DEATH_OR_NOW,batch,SEX_IMPUTED,SEXAGE,PC1,PC2,PC3,PC4,PC5,PC6,PC7,PC8,PC9,PC10
TRAUMBRAIN_NONCONCUS	prs	-0.000427223	0.000546085	0.999572868	0.43401606	linear	260236		severe traumatic brain injury, does not include concussion	AGE_AT_DEATH_OR_NOW,batch,SEX_IMPUTED,SEXAGE,PC1,PC2,PC3,PC4,PC5,PC6,PC7,PC8,PC9,PC10
MEMLOSS	prs	0.00019484	0.00036901	1.000194858	0.597495285	linear	251282		Memory loss	AGE_AT_DEATH_OR_NOW,batch,SEX_IMPUTED,SEXAGE,PC1,PC2,PC3,PC4,PC5,PC6,PC7,PC8,PC9,PC10
AMN2	prs	-0.000219368	0.000358331	0.999780656	0.540410534	linear	250883		Transient global amnesia	AGE_AT_DEATH_OR_NOW,batch,SEX_IMPUTED,SEXAGE,PC1,PC2,PC3,PC4,PC5,PC6,PC7,PC8,PC9,PC10
ANOSMIA	prs	0.000144747	0.000759915	1.000144758	0.848935153	linear	65767		Anosmia	AGE_AT_DEATH_OR_NOW,batch,SEX_IMPUTED,SEXAGE,PC1,PC2,PC3,PC4,PC5,PC6,PC7,PC8,PC9,PC10
CONGEN_HEART_ARTER	prs	0.000582828	0.000435639	1.000582998	0.180939525	linear	260236		Congenital malformations of heart and great arteries	AGE_AT_DEATH_OR_NOW,batch,SEX_IMPUTED,SEXAGE,PC1,PC2,PC3,PC4,PC5,PC6,PC7,PC8,PC9,PC10
ALLERG_RHINITIS	prs	-0.00153144	0.000722641	0.998469732	0.034072313	linear	259165		Allergic rhinitis	AGE_AT_DEATH_OR_NOW,batch,SEX_IMPUTED,SEXAGE,PC1,PC2,PC3,PC4,PC5,PC6,PC7,PC8,PC9,PC10
POLLENALLERG	prs	-0.000683563	0.000527523	0.999316671	0.195046377	linear	258580		Pollen allergy	AGE_AT_DEATH_OR_NOW,batch,SEX_IMPUTED,SEXAGE,PC1,PC2,PC3,PC4,PC5,PC6,PC7,PC8,PC9,PC10
CHILDHOOD_ALLERGY	prs	-0.000145883	0.000493033	0.999854127	0.76731496	linear	260236		Childhood allergy (age < 16)	AGE_AT_DEATH_OR_NOW,batch,SEX_IMPUTED,SEXAGE,PC1,PC2,PC3,PC4,PC5,PC6,PC7,PC8,PC9,PC10
RHINITIS_VASOMOTOR	prs	-0.000381337	0.000303572	0.999618736	0.209056269	linear	258139		Vasomotor rhinitis (mode)	AGE_AT_DEATH_OR_NOW,batch,SEX_IMPUTED,SEXAGE,PC1,PC2,PC3,PC4,PC5,PC6,PC7,PC8,PC9,PC10
INFLUENZA	prs	0.000209937	0.000576406	1.000209959	0.71569644	linear	226644		All influenza (not pneumonia)	AGE_AT_DEATH_OR_NOW,batch,SEX_IMPUTED,SEXAGE,PC1,PC2,PC3,PC4,PC5,PC6,PC7,PC8,PC9,PC10
VIRALPNEUMOKNOWN	prs	-0.000138578	0.000283724	0.999861431	0.625248362	linear	253593		Viral pneumonia (known virus, not influenza)	AGE_AT_DEATH_OR_NOW,batch,SEX_IMPUTED,SEXAGE,PC1,PC2,PC3,PC4,PC5,PC6,PC7,PC8,PC9,PC10
VIRALPNEUMONAS	prs	4.84E-05	0.000230577	1.000048367	0.833856041	linear	253501		Viral pneumonia (unknown virus, not influenza)	AGE_AT_DEATH_OR_NOW,batch,SEX_IMPUTED,SEXAGE,PC1,PC2,PC3,PC4,PC5,PC6,PC7,PC8,PC9,PC10
MYCOBLUNGATYPICA	prs	-5.05E-05	0.000118868	0.99994949	0.670887548	linear	253400		Atypical mycobacterium lung infection	AGE_AT_DEATH_OR_NOW,batch,SEX_IMPUTED,SEXAGE,PC1,PC2,PC3,PC4,PC5,PC6,PC7,PC8,PC9,PC10
PNEUMO_SEPTHICHE	prs	-0.000159677	0.000206081	0.999840335	0.43844228	linear	260208		Pneumococcal septicemia	AGE_AT_DEATH_OR_NOW,batch,SEX_IMPUTED,SEXAGE,PC1,PC2,PC3,PC4,PC5,PC6,PC7,PC8,PC9,PC10
COPD_MODE	prs	-1.37E-05	0.001142419	0.999986327	0.990450799	linear	167842		COPD (mode)	AGE_AT_DEATH_OR_NOW,batch,SEX_IMPUTED,SEXAGE,PC1,PC2,PC3,PC4,PC5,PC6,PC7,PC8,PC9,PC10
SMOKING_DEPEND	prs	-0.000407101	0.000308835	0.999592981	0.187443748	linear	259710		Smoking dependency	AGE_AT_DEATH_OR_NOW,batch,SEX_IMPUTED,SEXAGE,PC1,PC2,PC3,PC4,PC5,PC6,PC7,PC8,PC9,PC10
VOCALCORDDYS	prs	0.000185527	0.000525394	1.000185544	0.723999398	linear	110070		Vocal cord dysfunction	AGE_AT_DEATH_OR_NOW,batch,SEX_IMPUTED,SEXAGE,PC1,PC2,PC3,PC4,PC5,PC6,PC7,PC8,PC9,PC10
ILD	prs	-0.000675992	0.000472424	0.999324236	0.15245963	linear	235222		Interstitial lung disease	AGE_AT_DEATH_OR_NOW,batch,SEX_IMPUTED,SEXAGE,PC1,PC2,PC3,PC4,PC5,PC6,PC7,PC8,PC9,PC10
IPF	prs	-0.000395505	0.000336562	0.999604573	0.239942797	linear	234049		Idiopathic pulmonary fibrosis	AGE_AT_DEATH_OR_NOW,batch,SEX_IMPUTED,SEXAGE,PC1,PC2,PC3,PC4,PC5,PC6,PC7,PC8,PC9,PC10
RESP_ILL_DIS_CLASS_ELSEWHERE	prs	0.000188351	0.000124938	1.000188368	0.131668528	linear	260236		Respiratory disorders in diseases classified elsewhere	AGE_AT_DEATH_OR_NOW,batch,SEX_IMPUTED,SEXAGE,PC1,PC2,PC3,PC4,PC5,PC6,PC7,PC8,PC9,PC10
STILL_ADULT	prs	0.000211337	0.000629941	1.00021136	0.737257841	linear	239060		Adult-onset Still disease	AGE_AT_DEATH_OR_NOW,batch,SEX_IMPUTED,SEXAGE,PC1,PC2,PC3,PC4,PC5,PC6,PC7,PC8,PC9,PC10
SPONDYLOARTHRITIS	prs	0.000111172	0.000598129	1.000111179	0.852549266	linear	238584		Spondyloarthritis	AGE_AT_DEATH_OR_NOW,batch,SEX_IMPUTED,SEXAGE,PC1,PC2,PC3,PC4,PC5,PC6,PC7,PC8,PC9,PC10
CHRONSMALL	prs	-0.000443069	0.000318907	0.999557029	0.164731717	linear	250734		Crohn's disease of small intestine	AGE_AT_DEATH_OR_NOW,batch,SEX_IMPUTED,SEXAGE,PC1,PC2,PC3,PC4,PC5,PC6,PC7,PC8,PC9,PC10
CHRONLARGE	prs	-0.000524399	0.000292302	0.999475739	0.072809547	linear	250540		Crohn's disease of large intestine	AGE_AT_DEATH_OR_NOW,batch,SEX_IMPUTED,SEXAGE,PC1,PC2,PC3,PC4,PC5,PC6,PC7,PC8,PC9,PC10
CHRONOTH	prs	-0.000168438	0.000322346	0.999831576	0.601297298	linear	250762		Other Crohn's disease	AGE_AT_DEATH_OR_NOW,batch,SEX_IMPUTED,SEXAGE,PC1,PC2,PC3,PC4,PC5,PC6,PC7,PC8,PC9,PC10
CHRONNAS	prs	-0.000773888	0.000323981	0.999226412	0.016909605	linear	250773		Crohn's disease NAS	AGE_AT_DEATH_OR_NOW,batch,SEX_IMPUTED,SEXAGE,PC1,PC2,PC3,PC4,PC5,PC6,PC7,PC8,PC9,PC10
ULCERENTER	prs	-0.000137628	0.000228673	0.999862381	0.547270961	linear	250147		Ulcerative enterocolitis	AGE_AT_DEATH_OR_NOW,batch,SEX_IMPUTED,SEXAGE,PC1,PC2,PC3,PC4,PC5,PC6,PC7,PC8,PC9,PC10
ULCERILEO	prs	0.000205748	0.000261593	1.000205769	0.431564196	linear	250339		Ulcerative ileocolitis	AGE_AT_DEATH_OR_NOW,batch,SEX_IMPUTED,SEXAGE,PC1,PC2,PC3,PC4,PC5,PC6,PC7,PC8,PC9,PC10
ULCERPROCT	prs	0.000197265	0.000297581	1.000197285	0.507397193	linear	250576		Ulcerative proctitis	AGE_AT_DEATH_OR_NOW,batch,SEX_IMPUTED,SEXAGE,PC1,PC2,PC3,PC4,PC5,PC6,PC7,PC8,PC9,PC10
ULCERRECT	prs	0.000201327	0.000355473	1.000201347	0.571148334	linear	251030		Ulcerative rectosigmoiditis	AGE_AT_DEATH_OR_NOW,batch,SEX_IMPUTED,SEXAGE,PC1,PC2,PC3,PC4,PC5,PC6,PC7,PC8,PC9,PC10
MUCOPROCT	prs	-0.000517021	0.00045364	0.999483112	0.254405077	linear	252004		Mucosal proctocolitis	AGE_AT_DEATH_OR_NOW,batch,SEX_IMPUTED,SEXAGE,PC1,PC2,PC3,PC4,PC5,PC6,PC7,PC8,PC9,PC10
ULCEROTH	prs	-0.000161202	0.000293725	0.999838811	0.583129235	linear	250550		Other ulcerative colitis	AGE_AT_DEATH_OR_NOW,batch,SEX_IMPUTED,SEXAGE,PC1,PC2,PC3,PC4,PC5,PC6,PC7,PC8,PC9,PC10
ULCERNAS	prs	-0.000373185	0.000476537	0.999626885	0.433557823	linear	252265		Ulcerative colitis, NAS	AGE_AT_DEATH_OR_NOW,batch,SEX_IMPUTED,SEXAGE,PC1,PC2,PC3,PC4,PC5,PC6,PC7,PC8,PC9,PC10
CHRONHEP_NAS	prs	-0.000148271	0.00013587	0.99985174	0.275152467	linear	260236		Chronic hepatitis NAS	AGE_AT_DEATH_OR_NOW,batch,SEX_IMPUTED,SEXAGE,PC1,PC2,PC3,PC4,PC5,PC6,PC7,PC8,PC9,PC10
FIBROLIV	prs	-0.00024769	8.23E-05	0.99975234	0.002625182	linear	257940		Fibrosis of liver	AGE_AT_DEATH_OR_NOW,batch,SEX_IMPUTED,SEXAGE,PC1,PC2,PC3,PC4,PC5,PC6,PC7,PC8,PC9,PC10
CHIRBIL_PRIM	prs	0.000121462	0.000207158	1.00012147	0.557656958	linear	207925		Primary biliary cholangitis (PBC)	AGE_AT_DEATH_OR_NOW,batch,SEX_IMPUTED,SEXAGE,PC1,PC2,PC3,PC4,PC5,PC6,PC7,PC8,PC9,PC10
CHIRHEP_NAS	prs	-0.000247739	0.000220713	0.999752292	0.261673189	linear	258464		Cirrhosis of liver, NAS	AGE_AT_DEATH_OR_NOW,batch,SEX_IMPUTED,SEXAGE,PC1,PC2,PC3,PC4,PC5,PC6,PC7,PC8,PC9,PC10
NAFLD	prs	-0.000241459	0.000299288	0.99975857	0.419795842	linear	260236		Nonalcoholic fatty liver disease	AGE_AT_DEATH_OR_NOW,batch,SEX_IMPUTED,SEXAGE,PC1,PC2,PC3,PC4,PC5,PC6,PC7,PC8,PC9,PC10
NEURODEGOTH	prs	0.000680798	0.001085233	1.00068103	0.53044443	linear	167672		Other degenerative diseases of the nervous system	AGE_AT_DEATH_OR_NOW,batch,SEX_IMPUTED,SEXAGE,PC1,PC2,PC3,PC4,PC5,PC6,PC7,PC8,PC9,PC10
K11_CHOLANGI_STRICT	prs	-9.98E-05	0.000164971	0.999900251	0.545392416	linear	246744		Cholangitis (primary sclerosing, PSC), with reimbursement 202	AGE_AT_DEATH_OR_NOW,batch,SEX_IMPUTED,SEXAGE,PC1,PC2,PC3,PC4,PC5,PC6,PC7,PC8,PC9,PC10
ARTRHO_POSTDYSENTERIC	prs	-1.07E-05	0.000116968	0.999989281	0.9269869	linear	259019		Postdysenteric arthropathy	AGE_AT_DEATH_OR_NOW,batch,SEX_IMPUTED,SEXAGE,PC1,PC2,PC3,PC4,PC5,PC6,PC7,PC8,PC9,PC10
REITER	prs	1.49E-05	9.34E-05	1.000014948	0.872879631	linear	258957		Reiter disease	AGE_AT_DEATH_OR_NOW,batch,SEX_IMPUTED,SEXAGE,PC1,PC2,PC3,PC4,PC5,PC6,PC7,PC8,PC9,PC10
REAC_ARTHRO_NOS	prs	4.95E-05	0.000307067	1.000049516	0.87189541	linear	260041		Other/unspecified reactive arthropathies	AGE_AT_DEATH_OR_NOW,batch,SEX_IMPUTED,SEXAGE,PC1,PC2,PC3,PC4,PC5,PC6,PC7,PC8,PC9,PC10
FELTY	prs	8.27E-05	8.54E-05	1.000082744	0.332879566	linear	254467		Felty syndrome	AGE_AT_DEATH_OR_NOW,batch,SEX_IMPUTED,SEXAGE,PC1,PC2,PC3,PC4,PC5,PC6,PC7,PC8,PC9,PC10
RHEUMA_SEROPOS_OTH	prs	0.000493476	0.000666861	1.000493597	0.459301701	linear	260172		Other/unspecified seropositive rheumatoid arthritis	AGE_AT_DEATH_OR_NOW,batch,SEX_IMPUTED,SEXAGE,PC1,PC2,PC3,PC4,PC5,PC6,PC7,PC8,PC9,PC10
RHEUMA_SEROPOS_WIDE	prs	0.000491149	0.000670169	1.00049127	0.463636212	linear	260234		Seropositive rheumatoid arthritis, wide	AGE_AT_DEATH_OR_NOW,batch,SEX_IMPUTED,SEXAGE,PC1,PC2,PC3,PC4,PC5,PC6,PC7,PC8,PC9,PC10
RHEUMA_SERONEG	prs	-7.04E-06	0.000554879	0.999992964	0.989882321	linear	206112		Seronegative rheumatoid arthritis	AGE_AT_DEATH_OR_NOW,batch,SEX_IMPUTED,SEXAGE,PC1,PC2,PC3,PC4,PC5,PC6,PC7,PC8,PC9,PC10
RHEUMA_NOS	prs	-3.98E-05	0.000441865	0.999960219	0.928261818	linear	258362		Other/unspecified rheumatoid arthritis	AGE_AT_DEATH_OR_NOW,batch,SEX_IMPUTED,SEXAGE,PC1,PC2,PC3,PC4,PC5,PC6,PC7,PC8,PC9,PC10
RHEUMA_OTHER_WIDE	prs	-9.49E-05	0.000546497	0.999905056	0.862070276	linear	259731		Other (seronegative) rheumatoid arthritis, wide	AGE_AT_DEATH_OR_NOW,batch,SEX_IMPUTED,SEXAGE,PC1,PC2,PC3,PC4,PC5,PC6,PC7,PC8,PC9,PC10
CROHN_ARTHR	prs	-0.000202704	0.000112433	0.999797316	0.071405943	linear	258157		Arthropathy in Crohn disease	AGE_AT_DEATH_OR_NOW,batch,SEX_IMPUTED,SEXAGE,PC1,PC2,PC3,PC4,PC5,PC6,PC7,PC8,PC9,PC10
ULCER_ARTHR	prs	-2.17E-06	0.000124593	0.999997831	0.986113225	linear	258193		Arthropathy in ulcerative colitis	AGE_AT_DEATH_OR_NOW,batch,SEX_IMPUTED,SEXAGE,PC1,PC2,PC3,PC4,PC5,PC6,PC7,PC8,PC9,PC10
GOUT_IDIO	prs	-0.000114099	0.000300723	0.999885907	0.704378555	linear	256856		Idiopathic gout	AGE_AT_DEATH_OR_NOW,batch,SEX_IMPUTED,SEXAGE,PC1,PC2,PC3,PC4,PC5,PC6,PC7,PC8,PC9,PC10
GOUT_KIDNEY	prs	-6.39E-05	9.63E-05	0.99993607	0.506575767	linear	255847		Gout due to impairment of renal function	AGE_AT_DEATH_OR_NOW,batch,SEX_IMPUTED,SEXAGE,PC1,PC2,PC3,PC4,PC5,PC6,PC7,PC8,PC9,PC10
GOUT_NOS	prs	-0.000305034	0.00045771	0.999695012	0.505133476	linear	258400		Gout, unspecified	AGE_AT_DEATH_OR_NOW,batch,SEX_IMPUTED,SEXAGE,PC1,PC2,PC3,PC4,PC5,PC6,PC7,PC8,PC9,PC10
CHONDRO_OTH	prs	-5.89E-05	0.000103451	0.999941064	0.568868849	linear	260159		Other chondrocalcinosis	AGE_AT_DEATH_OR_NOW,batch,SEX_IMPUTED,SEXAGE,PC1,PC2,PC3,PC4,PC5,PC6,PC7,PC8,PC9,PC10
PRIM_COXARTHROSIS	prs	0.000299226	0.000646535	1.000299271	0.643497113	linear	252258		Primary coxarthrosis, bilateral	AGE_AT_DEATH_OR_NOW,batch,SEX_IMPUTED,SEXAGE,PC1,PC2,PC3,PC4,PC5,PC6,PC7,PC8,PC9,PC10
SCND_OTH_COXARTHROSIS	prs	-8.37E-05	0.000211714	0.999916308	0.692603968	linear	247630		Other secondary coxarthrosis	AGE_AT_DEATH_OR_NOW,batch,SEX_IMPUTED,SEXAGE,PC1,PC2,PC3,PC4,PC5,PC6,PC7,PC8,PC9,PC10
PRIM_KNEEARTHROSIS	prs	-0.000941973	0.00092834	0.99905847	0.310256634	linear	242633		Primary gonarthrosis, bilateral	AGE_AT_DEATH_OR_NOW,batch,SEX_IMPUTED,SEXAGE,PC1,PC2,PC3,PC4,PC5,PC6,PC7,PC8,PC9,PC10
SCND_OTH_KNEEARTHROSIS	prs	-0.000377114	0.000280898	0.999622957	0.179424792	linear	233240		Other secondary gonarthrosis	AGE_AT_DEATH_OR_NOW,batch,SEX_IMPUTED,SEXAGE,PC1,PC2,PC3,PC4,PC5,PC6,PC7,PC8,PC9,PC10
SLE_OTH	prs	-8.30E-05	0.000112484	0.999916995	0.460539492	linear	259708		Other forms of systemic lupus erythematosus	AGE_AT_DEATH_OR_NOW,batch,SEX_IMPUTED,SEXAGE,PC1,PC2,PC3,PC4,PC5,PC6,PC7,PC8,PC9,PC10
CREST	prs	7.85E-05	0.00013378	1.000078534	0.557197418	linear	260236		CR(E)ST syndrome	AGE_AT_DEATH_OR_NOW,batch,SEX_IMPUTED,SEXAGE,PC1,PC2,PC3,PC4,PC5,PC6,PC7,PC8,PC9,PC10
OSTPOPATFRCTURE_POSTEMENO	prs	5.65E-05	0.000421766	1.000056459	0.893514678	linear	146899		Postmenopausal osteoporosis with pathological fracture	AGE_AT_DEATH_OR_NOW,batch,SEX_IMPUTED,SEXAGE,PC1,PC2,PC3,PC4,PC5,PC6,PC7,PC8,PC9,PC10
OSTPOPATFRACTURE	prs	0.000147495	0.000122692	1.000147506	0.229303281	linear	259502		Drug-induced osteoporosis with pathological fracture	AGE_AT_DEATH_OR_NOW,batch,SEX_IMPUTED,SEXAGE,PC1,PC2,PC3,PC4,PC5,PC6,PC7,PC8,PC9,PC10
FALLS	prs	-0.001209724	0.00032904	0.998791008	0.000236477	linear	260236		Falls/tendency to fall	AGE_AT_DEATH_OR_NOW,batch,SEX_IMPUTED,SEXAGE,PC1,PC2,PC3,PC4,PC5,PC6,PC7,PC8,PC9,PC10
INCREASEDMUSCLETONE	prs	6.65E-05	9.38E-05	1.000066543	0.478144657	linear	260236		Increased muscle tone	AGE_AT_DEATH_OR_NOW,batch,SEX_IMPUTED,SEXAGE,PC1,PC2,PC3,PC4,PC5,PC6,PC7,PC8,PC9,PC10
CML	prs	5.58E-05	0.000102283	1.000055825	0.585223376	linear	259284		Chronic myeloid leukaemia [CML], BCR/ABL-positive	AGE_AT_DEATH_OR_NOW,batch,SEX_IMPUTED,SEXAGE,PC1,PC2,PC3,PC4,PC5,PC6,PC7,PC8,PC9,PC10
POLYCYTVERA	prs	-3.13E-05	0.000195937	0.999968727	0.873189532	linear	259636		Polycythaemia vera	AGE_AT_DEATH_OR_NOW,batch,SEX_IMPUTED,SEXAGE,PC1,PC2,PC3,PC4,PC5,PC6,PC7,PC8,PC9,PC10
CHRONMYELOPRO	prs	6.84E-05	0.000104598	1.000068452	0.512848884	linear	259290		Chronic myeloproliferative disease	AGE_AT_DEATH_OR_NOW,batch,SEX_IMPUTED,SEXAGE,PC1,PC2,PC3,PC4,PC5,PC6,PC7,PC8,PC9,PC10
THROMBOCYTAEMIA	prs	0.000425795	0.00019514	1.000425886	0.029110116	linear	259632		Essential (haemorrhagic) thrombocythaemia	AGE_AT_DEATH_OR_NOW,batch,SEX_IMPUTED,SEXAGE,PC1,PC2,PC3,PC4,PC5,PC6,PC7,PC8,PC9,PC10
C_STROKE	prs	-0.000137819	0.001428057	0.99986219	0.92311692	linear	213458		STROKE	AGE_AT_DEATH_OR_NOW,batch,SEX_IMPUTED,SEXAGE,PC1,PC2,PC3,PC4,PC5,PC6,PC7,PC8,PC9,PC10
ALCOHOL_RELATED	prs	-0.000584472	0.001069683	0.999415699	0.584793582	linear	260236		Alcohol related diseases and deaths, all endpoints	AGE_AT_DEATH_OR_NOW,batch,SEX_IMPUTED,SEXAGE,PC1,PC2,PC3,PC4,PC5,PC6,PC7,PC8,PC9,PC10
AUD_SWEDISH	prs	-0.000302188	0.001024296	0.999697857	0.767978403	linear	260236		Alcohol use disorder, Swedish definition	AGE_AT_DEATH_OR_NOW,batch,SEX_IMPUTED,SEXAGE,PC1,PC2,PC3,PC4,PC5,PC6,PC7,PC8,PC9,PC10
SLE_FG	prs	-7.16E-05	0.000291149	0.999928381	0.805684747	linear	208266		SLE (Finngen)	AGE_AT_DEATH_OR_NOW,batch,SEX_IMPUTED,SEXAGE,PC1,PC2,PC3,PC4,PC5,PC6,PC7,PC8,PC9,PC10
AUTOIMMUNE	prs	-0.0031076	0.001776314	0.996897224	0.080211828	linear	260236		Autoimmune diseases	AGE_AT_DEATH_OR_NOW,batch,SEX_IMPUTED,SEXAGE,PC1,PC2,PC3,PC4,PC5,PC6,PC7,PC8,PC9,PC10
T1D_STRICT1	prs	-0.001337139	0.000569262	0.998663755	0.018830015	linear	214900		Type 1 diabetes, strict definition, subgroup 1	AGE_AT_DEATH_OR_NOW,batch,SEX_IMPUTED,SEXAGE,PC1,PC2,PC3,PC4,PC5,PC6,PC7,PC8,PC9,PC10
T1D_WIDE2	prs	-3.87E-05	0.000157727	0.999961322	0.80628336	linear	212116		Type 1 diabetes, wide definition, subgroup 2	AGE_AT_DEATH_OR_NOW,batch,SEX_IMPUTED,SEXAGE,PC1,PC2,PC3,PC4,PC5,PC6,PC7,PC8,PC9,PC10
T1D_WIDE	prs	-0.001984877	0.000915469	0.998017091	0.030148005	linear	222754		Type 1 diabetes, wide definition	AGE_AT_DEATH_OR_NOW,batch,SEX_IMPUTED,SEXAGE,PC1,PC2,PC3,PC4,PC5,PC6,PC7,PC8,PC9,PC10
T1D	prs	-0.001403949	0.00060279	0.998597036	0.01985557	linear	217579		Type1 diabetes, definitions combined	AGE_AT_DEATH_OR_NOW,batch,SEX_IMPUTED,SEXAGE,PC1,PC2,PC3,PC4,PC5,PC6,PC7,PC8,PC9,PC10
T2D	prs	-0.000436231	0.001568972	0.999563864	0.780984866	linear	251170		Type 2 diabetes, definitions combined	AGE_AT_DEATH_OR_NOW,batch,SEX_IMPUTED,SEXAGE,PC1,PC2,PC3,PC4,PC5,PC6,PC7,PC8,PC9,PC10
MIGRAINE_TRIPTAN	prs	0.001651198	0.00130003	1.001652562	0.204042182	linear	260236		Migraine, single triptan purchase ok & required. ICD-code if available is included	AGE_AT_DEATH_OR_NOW,batch,SEX_IMPUTED,SEXAGE,PC1,PC2,PC3,PC4,PC5,PC6,PC7,PC8,PC9,PC10
SLEEP	prs	0.000831519	0.001286505	1.000831865	0.518060019	linear	257748		Sleep disorders (combined)	AGE_AT_DEATH_OR_NOW,batch,SEX_IMPUTED,SEXAGE,PC1,PC2,PC3,PC4,PC5,PC6,PC7,PC8,PC9,PC10
MENINGITIS	prs	0.000271923	0.000272264	1.00027196	0.317917995	linear	258970		Meningitis	AGE_AT_DEATH_OR_NOW,batch,SEX_IMPUTED,SEXAGE,PC1,PC2,PC3,PC4,PC5,PC6,PC7,PC8,PC9,PC10
FG_CARDMYO	prs	0.000460473	0.000627711	1.000460579	0.463208649	linear	190230		Cardiomyopathy (excluding other)	AGE_AT_DEATH_OR_NOW,batch,SEX_IMPUTED,SEXAGE,PC1,PC2,PC3,PC4,PC5,PC6,PC7,PC8,PC9,PC10
FG_OTHHEART	prs	0.001757258	0.002055434	1.001758803	0.392589287	linear	208433		Other heart diseases	AGE_AT_DEATH_OR_NOW,batch,SEX_IMPUTED,SEXAGE,PC1,PC2,PC3,PC4,PC5,PC6,PC7,PC8,PC9,PC10
FG_CVD	prs	0.001046533	0.001931338	1.001047081	0.587908806	linear	260236		Cardiovascular diseases (excluding rheumatic etc)	AGE_AT_DEATH_OR_NOW,batch,SEX_IMPUTED,SEXAGE,PC1,PC2,PC3,PC4,PC5,PC6,PC7,PC8,PC9,PC10
I9_CVD_HARD	prs	0.000635629	0.001388226	1.000635831	0.647045241	linear	260236		Hard cardiovascular diseases	AGE_AT_DEATH_OR_NOW,batch,SEX_IMPUTED,SEXAGE,PC1,PC2,PC3,PC4,PC5,PC6,PC7,PC8,PC9,PC10
I9_HEARTFAIL_AND_OVERWEIGHT	prs	0.003671638	0.001362784	1.003678386	0.007055844	linear	260236		Heart failure and bmi 25plus	AGE_AT_DEATH_OR_NOW,batch,SEX_IMPUTED,SEXAGE,PC1,PC2,PC3,PC4,PC5,PC6,PC7,PC8,PC9,PC10
I9_HEARTFAIL_AND_ANTIHYPERT	prs	0.003031029	0.001900215	1.003035627	0.110692339	linear	154079		Heart failure and antihypertensive medication	AGE_AT_DEATH_OR_NOW,batch,SEX_IMPUTED,SEXAGE,PC1,PC2,PC3,PC4,PC5,PC6,PC7,PC8,PC9,PC10
I9_HEARTFAIL_AND_HYPERTCARDIOM	prs	0.000248824	0.000169087	1.000248855	0.14113628	linear	259938		Heart failure and hypertrophic cardiomyopathy	AGE_AT_DEATH_OR_NOW,batch,SEX_IMPUTED,SEXAGE,PC1,PC2,PC3,PC4,PC5,PC6,PC7,PC8,PC9,PC10
I9_HEARTFAIL_AND_CHD	prs	0.001524222	0.000880815	1.001525385	0.083547899	linear	245563		Heart failure and coronary heart disease	AGE_AT_DEATH_OR_NOW,batch,SEX_IMPUTED,SEXAGE,PC1,PC2,PC3,PC4,PC5,PC6,PC7,PC8,PC9,PC10
ASTHMA_EOSINOPHIL_SUGG	prs	-0.000445124	0.000553801	0.999554975	0.42153555	linear	159747		Suggestive for eosinophilic asthma	AGE_AT_DEATH_OR_NOW,batch,SEX_IMPUTED,SEXAGE,PC1,PC2,PC3,PC4,PC5,PC6,PC7,PC8,PC9,PC10
ASTHMA_OBESITY	prs	0.001013559	0.001004238	1.001014072	0.312841089	linear	163479		Obesity related asthma	AGE_AT_DEATH_OR_NOW,batch,SEX_IMPUTED,SEXAGE,PC1,PC2,PC3,PC4,PC5,PC6,PC7,PC8,PC9,PC10
BRONCHITIS	prs	-0.000927657	0.001505384	0.999072774	0.537746048	linear	260236		Bronchitis	AGE_AT_DEATH_OR_NOW,batch,SEX_IMPUTED,SEXAGE,PC1,PC2,PC3,PC4,PC5,PC6,PC7,PC8,PC9,PC10
ASTHMA_ACUTE_RESPIRATORY_INFECTIONS	prs	0.000472406	0.001291796	1.000472518	0.714591513	linear	167523		Asthma-related acute respiratory infections	AGE_AT_DEATH_OR_NOW,batch,SEX_IMPUTED,SEXAGE,PC1,PC2,PC3,PC4,PC5,PC6,PC7,PC8,PC9,PC10
ASTHMA_PNEUMONIA	prs	0.000174126	0.001134838	1.000174141	0.878053763	linear	165188		Asthma-related pneumonia	AGE_AT_DEATH_OR_NOW,batch,SEX_IMPUTED,SEXAGE,PC1,PC2,PC3,PC4,PC5,PC6,PC7,PC8,PC9,PC10
ASTHMA_INFECTIONS	prs	0.000820563	0.001463535	1.000820899	0.575022153	linear	170925		Asthma-related infections	AGE_AT_DEATH_OR_NOW,batch,SEX_IMPUTED,SEXAGE,PC1,PC2,PC3,PC4,PC5,PC6,PC7,PC8,PC9,PC10
ASTHMA_OPPORTUNIST_INFECTIONS	prs	-0.000144662	0.000389533	0.999855348	0.710359499	linear	158998		Asthma and opportunity respiratory infection	AGE_AT_DEATH_OR_NOW,batch,SEX_IMPUTED,SEXAGE,PC1,PC2,PC3,PC4,PC5,PC6,PC7,PC8,PC9,PC10
SMOKING	prs	-0.000253356	0.000593672	0.999746676	0.669553769	linear	161582		Smoking	AGE_AT_DEATH_OR_NOW,batch,SEX_IMPUTED,SEXAGE,PC1,PC2,PC3,PC4,PC5,PC6,PC7,PC8,PC9,PC10
COPD_INSUFFICIENCY	prs	0.000134258	0.000396634	1.000134267	0.734992402	linear	221763		COPD-related respiratory insufficiency	AGE_AT_DEATH_OR_NOW,batch,SEX_IMPUTED,SEXAGE,PC1,PC2,PC3,PC4,PC5,PC6,PC7,PC8,PC9,PC10
COPD_OPPORTUNIST_INFECTIONS	prs	8.66E-05	0.000184678	1.000086556	0.639311788	linear	220599		COPD related to chronic (opportunist) infections	AGE_AT_DEATH_OR_NOW,batch,SEX_IMPUTED,SEXAGE,PC1,PC2,PC3,PC4,PC5,PC6,PC7,PC8,PC9,PC10
CARDIAC_ARRHYTM	prs	-0.000381483	0.001843177	0.99961859	0.836033313	linear	202994		Cardiac arrhythmias	AGE_AT_DEATH_OR_NOW,batch,SEX_IMPUTED,SEXAGE,PC1,PC2,PC3,PC4,PC5,PC6,PC7,PC8,PC9,PC10
ILD_SYST_AUTO	prs	0.000196517	0.000221243	1.000196537	0.374412213	linear	233369		ILD related to systemic autoimmune disease	AGE_AT_DEATH_OR_NOW,batch,SEX_IMPUTED,SEXAGE,PC1,PC2,PC3,PC4,PC5,PC6,PC7,PC8,PC9,PC10
ILD_ENDPOINTS	prs	-0.000642771	0.00138551	0.999357435	0.642702601	linear	260236		Interstitial lung disease endpoints	AGE_AT_DEATH_OR_NOW,batch,SEX_IMPUTED,SEXAGE,PC1,PC2,PC3,PC4,PC5,PC6,PC7,PC8,PC9,PC10
PULM_INFECTIONS	prs	-0.001381092	0.002003687	0.998619861	0.490650781	linear	260236		COPD/asthma/ILD related infections	AGE_AT_DEATH_OR_NOW,batch,SEX_IMPUTED,SEXAGE,PC1,PC2,PC3,PC4,PC5,PC6,PC7,PC8,PC9,PC10
ILD_INSUFFICIENCY	prs	0.000334189	0.000344797	1.000334245	0.332429911	linear	234095		ILD-related respiratory insufficiency	AGE_AT_DEATH_OR_NOW,batch,SEX_IMPUTED,SEXAGE,PC1,PC2,PC3,PC4,PC5,PC6,PC7,PC8,PC9,PC10
CIRRHOSIS_BROAD	prs	-0.000248273	0.000431309	0.999751757	0.564867211	linear	260236		Cirrhosis, broad definition used in the article https://doi.org/10.1101/594523	AGE_AT_DEATH_OR_NOW,batch,SEX_IMPUTED,SEXAGE,PC1,PC2,PC3,PC4,PC5,PC6,PC7,PC8,PC9,PC10
THYROTOXICOSIS	prs	-0.000274371	0.000632324	0.999725666	0.664354653	linear	259108		Thyrotoxicosis	AGE_AT_DEATH_OR_NOW,batch,SEX_IMPUTED,SEXAGE,PC1,PC2,PC3,PC4,PC5,PC6,PC7,PC8,PC9,PC10
THYROIDITIS	prs	-0.000174693	0.000305808	0.999825322	0.567829706	linear	255106		Thyroiditis	AGE_AT_DEATH_OR_NOW,batch,SEX_IMPUTED,SEXAGE,PC1,PC2,PC3,PC4,PC5,PC6,PC7,PC8,PC9,PC10
K11_IBD_STRICT_PSC	prs	-3.64E-05	0.000129197	0.999963616	0.7782347	linear	236512		IBD (strict) with PSC	AGE_AT_DEATH_OR_NOW,batch,SEX_IMPUTED,SEXAGE,PC1,PC2,PC3,PC4,PC5,PC6,PC7,PC8,PC9,PC10
K11_UC_STRICT_PSC	prs	2.39E-05	0.000115597	1.000023932	0.835987183	linear	239639		Ulcerative colitis (strict) with PSC	AGE_AT_DEATH_OR_NOW,batch,SEX_IMPUTED,SEXAGE,PC1,PC2,PC3,PC4,PC5,PC6,PC7,PC8,PC9,PC10
RHEUMA_ARHTROPAT_REACTIVE	prs	1.65E-06	0.000419728	1.000001649	0.996865062	linear	205016		Reactive arthropathies, FINNGEN	AGE_AT_DEATH_OR_NOW,batch,SEX_IMPUTED,SEXAGE,PC1,PC2,PC3,PC4,PC5,PC6,PC7,PC8,PC9,PC10
RHEUMA_SEROPOS	prs	0.000517534	0.000826958	1.000517668	0.53142813	linear	209485		Seropositive rheumatoid arthritis	AGE_AT_DEATH_OR_NOW,batch,SEX_IMPUTED,SEXAGE,PC1,PC2,PC3,PC4,PC5,PC6,PC7,PC8,PC9,PC10
JUVEN_ARTHR	prs	3.28E-05	0.000356836	1.000032844	0.926666405	linear	204629		Juvenile arthritis (FINNGEN)	AGE_AT_DEATH_OR_NOW,batch,SEX_IMPUTED,SEXAGE,PC1,PC2,PC3,PC4,PC5,PC6,PC7,PC8,PC9,PC10
ARTHRO_SPEC	prs	0.000136063	0.000226192	1.000136072	0.54748265	linear	204025		Other specific arthropathies	AGE_AT_DEATH_OR_NOW,batch,SEX_IMPUTED,SEXAGE,PC1,PC2,PC3,PC4,PC5,PC6,PC7,PC8,PC9,PC10
RHEU_ARTHRITIS_OTH	prs	-0.001047902	0.000872693	0.998952647	0.229842524	linear	210123		Other arthritis (FG)	AGE_AT_DEATH_OR_NOW,batch,SEX_IMPUTED,SEXAGE,PC1,PC2,PC3,PC4,PC5,PC6,PC7,PC8,PC9,PC10
NECROVASC_FG	prs	0.000119551	0.000362737	1.000119558	0.741718373	linear	204662		Other necrotizing vasculopathies (FG)	AGE_AT_DEATH_OR_NOW,batch,SEX_IMPUTED,SEXAGE,PC1,PC2,PC3,PC4,PC5,PC6,PC7,PC8,PC9,PC10
DERMATOPOLY_FG	prs	-0.000374899	0.00018038	0.999625172	0.037675199	linear	203880		Dermatopolymyositis (FG)	AGE_AT_DEATH_OR_NOW,batch,SEX_IMPUTED,SEXAGE,PC1,PC2,PC3,PC4,PC5,PC6,PC7,PC8,PC9,PC10
OTHER_SYSTCON_FG	prs	7.26E-05	0.000782659	1.000072606	0.926090886	linear	208796		Other systemic involvement of connective tissue (FG)	AGE_AT_DEATH_OR_NOW,batch,SEX_IMPUTED,SEXAGE,PC1,PC2,PC3,PC4,PC5,PC6,PC7,PC8,PC9,PC10
SPONDYLOPATHY_FG	prs	0.000178359	0.000599167	1.000178375	0.765948391	linear	206523		Spondylopathies (FG)	AGE_AT_DEATH_OR_NOW,batch,SEX_IMPUTED,SEXAGE,PC1,PC2,PC3,PC4,PC5,PC6,PC7,PC8,PC9,PC10
OSTEOPOROSIS_FRACTURE_FG	prs	0.000213973	0.000341519	1.000213996	0.530966141	linear	204551		Osteoporosis with pathological fracture (FG)	AGE_AT_DEATH_OR_NOW,batch,SEX_IMPUTED,SEXAGE,PC1,PC2,PC3,PC4,PC5,PC6,PC7,PC8,PC9,PC10
SLE_STRICT	prs	-0.000161195	0.000228372	0.999838818	0.480285292	linear	260236		SLE, strict definition	AGE_AT_DEATH_OR_NOW,batch,SEX_IMPUTED,SEXAGE,PC1,PC2,PC3,PC4,PC5,PC6,PC7,PC8,PC9,PC10
PAIN	prs	-0.001706048	0.002204825	0.998295407	0.439062039	linear	259743		Pain (limb, back, neck, head abdominally)	AGE_AT_DEATH_OR_NOW,batch,SEX_IMPUTED,SEXAGE,PC1,PC2,PC3,PC4,PC5,PC6,PC7,PC8,PC9,PC10
MYELOPROF_NONCML	prs	0.000256357	0.000274245	1.00025639	0.349905251	linear	260105		Myeloproliferative diseases (CML excluded)	AGE_AT_DEATH_OR_NOW,batch,SEX_IMPUTED,SEXAGE,PC1,PC2,PC3,PC4,PC5,PC6,PC7,PC8,PC9,PC10
CPAP	prs	0.001377194	0.001110983	1.001378142	0.215119121	linear	129887		Continuous positive airway pressure	AGE_AT_DEATH_OR_NOW,batch,SEX_IMPUTED,SEXAGE,PC1,PC2,PC3,PC4,PC5,PC6,PC7,PC8,PC9,PC10
NIV	prs	0.000859632	0.000681628	1.000860001	0.207258842	linear	126998		Non-invasive ventilation	AGE_AT_DEATH_OR_NOW,batch,SEX_IMPUTED,SEXAGE,PC1,PC2,PC3,PC4,PC5,PC6,PC7,PC8,PC9,PC10
INV_VENT	prs	9.80E-05	0.00024753	1.000097988	0.69221975	linear	258889		Invasive ventilation	AGE_AT_DEATH_OR_NOW,batch,SEX_IMPUTED,SEXAGE,PC1,PC2,PC3,PC4,PC5,PC6,PC7,PC8,PC9,PC10
RX_CROHN_1STLINE	prs	0.000387078	0.001760704	1.000387153	0.825993747	linear	260236		First line medication for Crohn's disease	AGE_AT_DEATH_OR_NOW,batch,SEX_IMPUTED,SEXAGE,PC1,PC2,PC3,PC4,PC5,PC6,PC7,PC8,PC9,PC10
RX_CROHN_2NDLINE	prs	-0.000171752	0.000999502	0.999828263	0.863565131	linear	260236		Second line medication for Crohn's disease	AGE_AT_DEATH_OR_NOW,batch,SEX_IMPUTED,SEXAGE,PC1,PC2,PC3,PC4,PC5,PC6,PC7,PC8,PC9,PC10
RX_RHEUMA_BIOLOGICAL	prs	-9.52E-05	0.000455008	0.999904777	0.834224757	linear	260236		Biological medication for rheuma	AGE_AT_DEATH_OR_NOW,batch,SEX_IMPUTED,SEXAGE,PC1,PC2,PC3,PC4,PC5,PC6,PC7,PC8,PC9,PC10
RX_PARACETAMOL_NSAID	prs	0.003199866	0.00168701	1.003204991	0.057859689	linear	260236		Paracetamol of NSAID medication	AGE_AT_DEATH_OR_NOW,batch,SEX_IMPUTED,SEXAGE,PC1,PC2,PC3,PC4,PC5,PC6,PC7,PC8,PC9,PC10
RX_CODEINE_TRAMADOL	prs	0.000917588	0.00158298	1.000918009	0.562145227	linear	260236		Codeine or tramadol medication	AGE_AT_DEATH_OR_NOW,batch,SEX_IMPUTED,SEXAGE,PC1,PC2,PC3,PC4,PC5,PC6,PC7,PC8,PC9,PC10
RX_GLUCOSAMINE	prs	-0.000215803	0.000976254	0.99978422	0.825051715	linear	260236		Glucosamine medication	AGE_AT_DEATH_OR_NOW,batch,SEX_IMPUTED,SEXAGE,PC1,PC2,PC3,PC4,PC5,PC6,PC7,PC8,PC9,PC10
RX_ANTIHYP	prs	0.002054425	0.001944487	1.002056537	0.290723306	linear	260236		Antihypertensive medication - note that there are other indications	AGE_AT_DEATH_OR_NOW,batch,SEX_IMPUTED,SEXAGE,PC1,PC2,PC3,PC4,PC5,PC6,PC7,PC8,PC9,PC10
RX_INFERTILITY	prs	0.00035091	0.000948551	1.000350971	0.711425618	linear	147010		Medical treatment for female infertility	AGE_AT_DEATH_OR_NOW,batch,SEX_IMPUTED,SEXAGE,PC1,PC2,PC3,PC4,PC5,PC6,PC7,PC8,PC9,PC10
ALCO_PRESCRIPTION	prs	0.000596723	0.000393601	1.000596901	0.129505146	linear	260236		Use of disulfiram, acamprosate or naltrexone	AGE_AT_DEATH_OR_NOW,batch,SEX_IMPUTED,SEXAGE,PC1,PC2,PC3,PC4,PC5,PC6,PC7,PC8,PC9,PC10
GOUT_STRICT	prs	0.000151572	0.000431123	1.000151583	0.725157316	linear	259246		Gout, strict definition	AGE_AT_DEATH_OR_NOW,batch,SEX_IMPUTED,SEXAGE,PC1,PC2,PC3,PC4,PC5,PC6,PC7,PC8,PC9,PC10
ANTIDEPRESSANTS	prs	0.001966064	0.002760404	1.001967998	0.476318735	linear	139851		Depression medications	AGE_AT_DEATH_OR_NOW,batch,SEX_IMPUTED,SEXAGE,PC1,PC2,PC3,PC4,PC5,PC6,PC7,PC8,PC9,PC10
K11_REIMB_202	prs	-9.18E-05	0.001011236	0.999908173	0.927643289	linear	260236		KELA_REIMBURSEMENT_202	AGE_AT_DEATH_OR_NOW,batch,SEX_IMPUTED,SEXAGE,PC1,PC2,PC3,PC4,PC5,PC6,PC7,PC8,PC9,PC10
RHEUMA_SEROPOS_STRICT	prs	-5.69E-05	0.000358169	0.99994315	0.873883649	linear	256161		Seropositive rheumatoid arthritis, strict definition	AGE_AT_DEATH_OR_NOW,batch,SEX_IMPUTED,SEXAGE,PC1,PC2,PC3,PC4,PC5,PC6,PC7,PC8,PC9,PC10
SYSTSCLE_STRICT	prs	-8.24E-06	0.000103152	0.999991762	0.936349846	linear	259988		Systemic sclerosis,strict definition	AGE_AT_DEATH_OR_NOW,batch,SEX_IMPUTED,SEXAGE,PC1,PC2,PC3,PC4,PC5,PC6,PC7,PC8,PC9,PC10
DM_RETINOPATHY_EXMORE	prs	-0.002818252	0.001300748	0.997185715	0.030263439	linear	224292		Diabetic retinopathy (more control exclusions)	AGE_AT_DEATH_OR_NOW,batch,SEX_IMPUTED,SEXAGE,PC1,PC2,PC3,PC4,PC5,PC6,PC7,PC8,PC9,PC10
DM_MACULOPATHY_EXMORE	prs	0.000212671	0.000504152	1.000212693	0.673143386	linear	216405		Diabetic maculopathy (more control exclusions)	AGE_AT_DEATH_OR_NOW,batch,SEX_IMPUTED,SEXAGE,PC1,PC2,PC3,PC4,PC5,PC6,PC7,PC8,PC9,PC10
DM_NEPHROPATHY_EXMORE	prs	-0.001334377	0.000660479	0.998666513	0.043351535	linear	217123		Diabetic nephropathy (more control exclusions)	AGE_AT_DEATH_OR_NOW,batch,SEX_IMPUTED,SEXAGE,PC1,PC2,PC3,PC4,PC5,PC6,PC7,PC8,PC9,PC10
KELA_DIAB_INSUL_EXMORE	prs	-0.002168618	0.001568596	0.997833732	0.166812696	linear	249624		Diabetes, insulin treatment (Kela reimbursement) (more control exclusions)	AGE_AT_DEATH_OR_NOW,batch,SEX_IMPUTED,SEXAGE,PC1,PC2,PC3,PC4,PC5,PC6,PC7,PC8,PC9,PC10
NONALLERG_ASTHMA_EXMORE	prs	-0.000824097	0.000966433	0.999176242	0.393815647	linear	157565		Non-allergic asthma (mode) (more control exclusions)	AGE_AT_DEATH_OR_NOW,batch,SEX_IMPUTED,SEXAGE,PC1,PC2,PC3,PC4,PC5,PC6,PC7,PC8,PC9,PC10
ASTHMA_CHILD_EXMORE	prs	-0.000306282	0.000859063	0.999693765	0.721444037	linear	156787		Childhood asthma (age<16) (more control exclusions)	AGE_AT_DEATH_OR_NOW,batch,SEX_IMPUTED,SEXAGE,PC1,PC2,PC3,PC4,PC5,PC6,PC7,PC8,PC9,PC10
ASTHMA_MIXED_EXMORE	prs	-0.000806705	0.000475732	0.999193621	0.089942465	linear	154136		Asthma mixed form (mode) (more control exclusions)	AGE_AT_DEATH_OR_NOW,batch,SEX_IMPUTED,SEXAGE,PC1,PC2,PC3,PC4,PC5,PC6,PC7,PC8,PC9,PC10
AD_EO_EXMORE	prs	-7.40E-05	0.00045393	0.999925969	0.870444021	linear	131616		Alzheimer’s disease (Early onset) (more control exclusions)	AGE_AT_DEATH_OR_NOW,batch,SEX_IMPUTED,SEXAGE,PC1,PC2,PC3,PC4,PC5,PC6,PC7,PC8,PC9,PC10
AD_LO_EXMORE	prs	0.000972842	0.000915425	1.000973315	0.287910512	linear	134039		Alzheimer’s disease (Late onset) (more control exclusions)	AGE_AT_DEATH_OR_NOW,batch,SEX_IMPUTED,SEXAGE,PC1,PC2,PC3,PC4,PC5,PC6,PC7,PC8,PC9,PC10
AD_AM_EXMORE	prs	0.000393967	0.000530821	1.000394045	0.457976355	linear	131881		Alzheimer’s disease (Atypical or mixed) (more control exclusions)	AGE_AT_DEATH_OR_NOW,batch,SEX_IMPUTED,SEXAGE,PC1,PC2,PC3,PC4,PC5,PC6,PC7,PC8,PC9,PC10
AD_U_EXMORE	prs	0.0001923	0.000254324	1.000192319	0.449576233	linear	131144		Alzheimer’s disease (undefined) (more control exclusions)	AGE_AT_DEATH_OR_NOW,batch,SEX_IMPUTED,SEXAGE,PC1,PC2,PC3,PC4,PC5,PC6,PC7,PC8,PC9,PC10
PDSTRICT_EXMORE	prs	-0.001441996	0.000822521	0.998559043	0.07957976	linear	133474		Parkinson's disease, strict definition (more control exclusions)	AGE_AT_DEATH_OR_NOW,batch,SEX_IMPUTED,SEXAGE,PC1,PC2,PC3,PC4,PC5,PC6,PC7,PC8,PC9,PC10
PD_DEMENTIA_EXMORE	prs	-9.91E-05	0.000305869	0.999900863	0.745839481	linear	131410		Dementia due to Parkinson's disease (more control exclusions)	AGE_AT_DEATH_OR_NOW,batch,SEX_IMPUTED,SEXAGE,PC1,PC2,PC3,PC4,PC5,PC6,PC7,PC8,PC9,PC10
PD2ND_EXMORE	prs	7.97E-05	0.000322378	1.000079704	0.804732481	linear	131587		Secondary parkinsonism (more control exclusions)	AGE_AT_DEATH_OR_NOW,batch,SEX_IMPUTED,SEXAGE,PC1,PC2,PC3,PC4,PC5,PC6,PC7,PC8,PC9,PC10
KRA_PSY_DEMENTIA_EXMORE	prs	0.000258209	0.000887206	1.000258243	0.771023598	linear	204947		Any dementia (more control exclusions)	AGE_AT_DEATH_OR_NOW,batch,SEX_IMPUTED,SEXAGE,PC1,PC2,PC3,PC4,PC5,PC6,PC7,PC8,PC9,PC10
KRA_PSY_SUBSTANCE_EXMORE	prs	-0.001067813	0.001171679	0.998932757	0.362110355	linear	213358		Substance abuse (more control exclusions)	AGE_AT_DEATH_OR_NOW,batch,SEX_IMPUTED,SEXAGE,PC1,PC2,PC3,PC4,PC5,PC6,PC7,PC8,PC9,PC10
KRA_PSY_ALCOH_EXMORE	prs	0.000417712	0.000589694	1.000417799	0.478726097	linear	201083		Alcohol abuse, main dg (more control exclusions)	AGE_AT_DEATH_OR_NOW,batch,SEX_IMPUTED,SEXAGE,PC1,PC2,PC3,PC4,PC5,PC6,PC7,PC8,PC9,PC10
KRA_PSY_SCHIZODEL_EXMORE	prs	0.000773786	0.000694724	1.000774085	0.265364545	linear	208698		Schizophrenia or delusion (more control exclusions)	AGE_AT_DEATH_OR_NOW,batch,SEX_IMPUTED,SEXAGE,PC1,PC2,PC3,PC4,PC5,PC6,PC7,PC8,PC9,PC10
KRA_PSY_MOOD_EXMORE	prs	0.001485876	0.001529903	1.001486981	0.331438358	linear	229490		Mood disorders (more control exclusions)	AGE_AT_DEATH_OR_NOW,batch,SEX_IMPUTED,SEXAGE,PC1,PC2,PC3,PC4,PC5,PC6,PC7,PC8,PC9,PC10
KRA_PSY_ANXIETY_EXMORE	prs	-7.59E-05	0.001433338	0.9999241	0.957767766	linear	223162		Anxiety disorders (more control exclusions)	AGE_AT_DEATH_OR_NOW,batch,SEX_IMPUTED,SEXAGE,PC1,PC2,PC3,PC4,PC5,PC6,PC7,PC8,PC9,PC10
KRA_PSY_EATING_EXMORE	prs	0.000574112	0.000448622	1.000574277	0.200643761	linear	199727		KRA_PSY_EATING (more control exclusions)	AGE_AT_DEATH_OR_NOW,batch,SEX_IMPUTED,SEXAGE,PC1,PC2,PC3,PC4,PC5,PC6,PC7,PC8,PC9,PC10
KRA_PSY_SLEEP_NONORG_EXMORE	prs	0.0006993	0.000539726	1.000699545	0.195094507	linear	200580		Nonorganic sleeping disorders (more control exclusions)	AGE_AT_DEATH_OR_NOW,batch,SEX_IMPUTED,SEXAGE,PC1,PC2,PC3,PC4,PC5,PC6,PC7,PC8,PC9,PC10
KRA_PSY_PUERPER_EXMORE	prs	0.000138618	0.00027251	1.000138628	0.610982117	linear	111637		Mental and behavioural disorders of puerperium, not classified elsewhere (more control exclusions)	AGE_AT_DEATH_OR_NOW,batch,SEX_IMPUTED,SEXAGE,PC1,PC2,PC3,PC4,PC5,PC6,PC7,PC8,PC9,PC10
KRA_PSY_PERSON_EXMORE	prs	-0.000195217	0.000776088	0.999804802	0.801397224	linear	205055		Personality disorders (more control exclusions)	AGE_AT_DEATH_OR_NOW,batch,SEX_IMPUTED,SEXAGE,PC1,PC2,PC3,PC4,PC5,PC6,PC7,PC8,PC9,PC10
KRA_PSY_MENTALRET_EXMORE	prs	0.000122862	0.00027483	1.00012287	0.654840953	linear	198670		Mental retardation (more control exclusions)	AGE_AT_DEATH_OR_NOW,batch,SEX_IMPUTED,SEXAGE,PC1,PC2,PC3,PC4,PC5,PC6,PC7,PC8,PC9,PC10
KRA_PSY_SPEELING_EXMORE	prs	-0.000300522	0.000424066	0.999699523	0.478531571	linear	199492		Speech and linguistic disorders (more control exclusions)	AGE_AT_DEATH_OR_NOW,batch,SEX_IMPUTED,SEXAGE,PC1,PC2,PC3,PC4,PC5,PC6,PC7,PC8,PC9,PC10
KRA_PSY_MOTOR_EXMORE	prs	0.000181407	0.00018469	1.000181423	0.325993151	linear	198207		Motor disorders (more control exclusions)	AGE_AT_DEATH_OR_NOW,batch,SEX_IMPUTED,SEXAGE,PC1,PC2,PC3,PC4,PC5,PC6,PC7,PC8,PC9,PC10
KRA_PSY_DEVWIDE_EXMORE	prs	0.000347768	0.000223479	1.000347828	0.119672517	linear	198409		Wide developmental disorders (more control exclusions)	AGE_AT_DEATH_OR_NOW,batch,SEX_IMPUTED,SEXAGE,PC1,PC2,PC3,PC4,PC5,PC6,PC7,PC8,PC9,PC10
KRA_PSY_AUTISM_EXMORE	prs	0.000203197	0.000193401	1.000203218	0.293419776	linear	198273		Autism spe (more control exclusions)	AGE_AT_DEATH_OR_NOW,batch,SEX_IMPUTED,SEXAGE,PC1,PC2,PC3,PC4,PC5,PC6,PC7,PC8,PC9,PC10
KRA_PSY_HYPERKIN_EXMORE	prs	0.000251295	0.000359714	1.000251326	0.48480584	linear	199083		Hyperkinetic disorders (more control exclusions)	AGE_AT_DEATH_OR_NOW,batch,SEX_IMPUTED,SEXAGE,PC1,PC2,PC3,PC4,PC5,PC6,PC7,PC8,PC9,PC10
KRA_PSY_BEHAV_EXMORE	prs	0.000405556	0.000213054	1.000405639	0.056972142	linear	198381		Behavioural disorders (more control exclusions)	AGE_AT_DEATH_OR_NOW,batch,SEX_IMPUTED,SEXAGE,PC1,PC2,PC3,PC4,PC5,PC6,PC7,PC8,PC9,PC10
KRA_PSY_CODUCTEMOT_EXMORE	prs	7.73E-05	0.000222201	1.000077301	0.727933999	linear	198406		Mixed disorders of conduct and emotions (more control exclusions)	AGE_AT_DEATH_OR_NOW,batch,SEX_IMPUTED,SEXAGE,PC1,PC2,PC3,PC4,PC5,PC6,PC7,PC8,PC9,PC10
KRA_PSY_CHILDEMOT_EXMORE	prs	0.000331327	0.000310937	1.000331382	0.286616874	linear	198887		Emotional disorders starting during childhood or adolescence (more control exclusions)	AGE_AT_DEATH_OR_NOW,batch,SEX_IMPUTED,SEXAGE,PC1,PC2,PC3,PC4,PC5,PC6,PC7,PC8,PC9,PC10
KRA_PSY_CHILDSOC_EXMORE	prs	-0.000132299	0.000135079	0.999867709	0.327372482	linear	198088		Social disorders starting during childhood or adolescence (more control exclusions)	AGE_AT_DEATH_OR_NOW,batch,SEX_IMPUTED,SEXAGE,PC1,PC2,PC3,PC4,PC5,PC6,PC7,PC8,PC9,PC10
KRA_PSY_TIC_EXMORE	prs	5.18E-06	0.000165329	1.000005176	0.975024633	linear	198147		Tic disorders (more control exclusions)	AGE_AT_DEATH_OR_NOW,batch,SEX_IMPUTED,SEXAGE,PC1,PC2,PC3,PC4,PC5,PC6,PC7,PC8,PC9,PC10
CAMPYLOENTERITIS	prs	-0.000173246	0.000186001	0.999826769	0.351635206	linear	257322	I Certain infectious and parasitic diseases (AB1_)	Campylobacter enteritis	AGE_AT_DEATH_OR_NOW,batch,SEX_IMPUTED,SEXAGE,PC1,PC2,PC3,PC4,PC5,PC6,PC7,PC8,PC9,PC10
C_DIFFICILE_ENTEROCOLITIS	prs	-4.70E-05	0.000377686	0.999953011	0.900985998	linear	258691	I Certain infectious and parasitic diseases (AB1_)	Enterocolitis due to Clostridium difficile	AGE_AT_DEATH_OR_NOW,batch,SEX_IMPUTED,SEXAGE,PC1,PC2,PC3,PC4,PC5,PC6,PC7,PC8,PC9,PC10
BACT_INTEST_INFECTION_NOS	prs	0.000467082	0.000294742	1.000467192	0.113032601	linear	257977	I Certain infectious and parasitic diseases (AB1_)	Other specified/unspecified bacterial intestinal infections	AGE_AT_DEATH_OR_NOW,batch,SEX_IMPUTED,SEXAGE,PC1,PC2,PC3,PC4,PC5,PC6,PC7,PC8,PC9,PC10
CMV_NOS	prs	-3.93E-05	0.000139346	0.999960691	0.777863346	linear	260174	I Certain infectious and parasitic diseases (AB1_)	Other/unspecified cytomegaloviral diseases	AGE_AT_DEATH_OR_NOW,batch,SEX_IMPUTED,SEXAGE,PC1,PC2,PC3,PC4,PC5,PC6,PC7,PC8,PC9,PC10
AB1_INTESTINAL_INFECTIONS	prs	0.001019665	0.001356304	1.001020185	0.452174192	linear	260236	I Certain infectious and parasitic diseases (AB1_)	Intestinal infectious diseases	AGE_AT_DEATH_OR_NOW,batch,SEX_IMPUTED,SEXAGE,PC1,PC2,PC3,PC4,PC5,PC6,PC7,PC8,PC9,PC10
AB1_CHOLERA	prs	-4.28E-05	0.00030228	0.999957163	0.887305125	linear	235217	I Certain infectious and parasitic diseases (AB1_)	Cholera	AGE_AT_DEATH_OR_NOW,batch,SEX_IMPUTED,SEXAGE,PC1,PC2,PC3,PC4,PC5,PC6,PC7,PC8,PC9,PC10
AB1_SALMONELLA_OTH	prs	-7.97E-05	0.000263312	0.999920338	0.762233573	linear	234982	I Certain infectious and parasitic diseases (AB1_)	Other salmonella infections	AGE_AT_DEATH_OR_NOW,batch,SEX_IMPUTED,SEXAGE,PC1,PC2,PC3,PC4,PC5,PC6,PC7,PC8,PC9,PC10
AB1_BACT_INTEST_OTH	prs	0.000243245	0.000558259	1.000243274	0.663040176	linear	237600	I Certain infectious and parasitic diseases (AB1_)	Other bacterial intestinal infections	AGE_AT_DEATH_OR_NOW,batch,SEX_IMPUTED,SEXAGE,PC1,PC2,PC3,PC4,PC5,PC6,PC7,PC8,PC9,PC10
AB1_AMOEBIASIS	prs	2.58E-05	9.99E-05	1.000025795	0.796306866	linear	234370	I Certain infectious and parasitic diseases (AB1_)	Amoebiasis	AGE_AT_DEATH_OR_NOW,batch,SEX_IMPUTED,SEXAGE,PC1,PC2,PC3,PC4,PC5,PC6,PC7,PC8,PC9,PC10
AB1_OTHER_PROTOZOAL	prs	2.52E-05	0.000130846	1.000025173	0.847439101	linear	234443	I Certain infectious and parasitic diseases (AB1_)	Other protozoal intestinal diseases	AGE_AT_DEATH_OR_NOW,batch,SEX_IMPUTED,SEXAGE,PC1,PC2,PC3,PC4,PC5,PC6,PC7,PC8,PC9,PC10
AB1_VIRAL_OTHER_INTEST_INFECTIONS	prs	0.000597325	0.000666839	1.000597503	0.370384187	linear	239184	I Certain infectious and parasitic diseases (AB1_)	Viral and other specified intestinal infections	AGE_AT_DEATH_OR_NOW,batch,SEX_IMPUTED,SEXAGE,PC1,PC2,PC3,PC4,PC5,PC6,PC7,PC8,PC9,PC10
AB1_GASTROENTERITIS_NOS	prs	0.000410198	0.001199283	1.000410282	0.732324018	linear	252854	I Certain infectious and parasitic diseases (AB1_)	Diarrhoea and gastroenteritis of presumed infectious origin	AGE_AT_DEATH_OR_NOW,batch,SEX_IMPUTED,SEXAGE,PC1,PC2,PC3,PC4,PC5,PC6,PC7,PC8,PC9,PC10
AB1_TUBERCULOSIS	prs	0.000413644	0.000344171	1.000413729	0.229420862	linear	260236	I Certain infectious and parasitic diseases (AB1_)	Tuberculosis	AGE_AT_DEATH_OR_NOW,batch,SEX_IMPUTED,SEXAGE,PC1,PC2,PC3,PC4,PC5,PC6,PC7,PC8,PC9,PC10
AB1_RESP_TUBERCU_CONF	prs	0.000119109	0.000159336	1.000119116	0.454742109	linear	259044	I Certain infectious and parasitic diseases (AB1_)	Respiratory tuberculosis, bacteriologically and histologically confirmed	AGE_AT_DEATH_OR_NOW,batch,SEX_IMPUTED,SEXAGE,PC1,PC2,PC3,PC4,PC5,PC6,PC7,PC8,PC9,PC10
AB1_RESP_TUBERCU_NONCONF	prs	0.000255891	0.000254755	1.000255924	0.315156593	linear	259545	I Certain infectious and parasitic diseases (AB1_)	Respiratory tuberculosis, not confirmed bacteriologically or histologically	AGE_AT_DEATH_OR_NOW,batch,SEX_IMPUTED,SEXAGE,PC1,PC2,PC3,PC4,PC5,PC6,PC7,PC8,PC9,PC10
AB1_TUBERCU_OTH_ORG	prs	-5.18E-05	0.000182135	0.999948197	0.77608237	linear	259142	I Certain infectious and parasitic diseases (AB1_)	Tuberculosis of other organs	AGE_AT_DEATH_OR_NOW,batch,SEX_IMPUTED,SEXAGE,PC1,PC2,PC3,PC4,PC5,PC6,PC7,PC8,PC9,PC10
AB1_ZOONOTIC_BACTERIAL	prs	6.75E-05	0.000151563	1.000067535	0.65590513	linear	260236	I Certain infectious and parasitic diseases (AB1_)	Certain zoonotic bacterial diseases	AGE_AT_DEATH_OR_NOW,batch,SEX_IMPUTED,SEXAGE,PC1,PC2,PC3,PC4,PC5,PC6,PC7,PC8,PC9,PC10
AB1_TULARAEMIA	prs	7.46E-05	0.000124659	1.000074624	0.549439662	linear	260142	I Certain infectious and parasitic diseases (AB1_)	Tularaemia	AGE_AT_DEATH_OR_NOW,batch,SEX_IMPUTED,SEXAGE,PC1,PC2,PC3,PC4,PC5,PC6,PC7,PC8,PC9,PC10
AB1_OTHER_BACTERIAL	prs	-0.001915748	0.001329851	0.998086086	0.149706261	linear	260236	I Certain infectious and parasitic diseases (AB1_)	Other bacterial diseases	AGE_AT_DEATH_OR_NOW,batch,SEX_IMPUTED,SEXAGE,PC1,PC2,PC3,PC4,PC5,PC6,PC7,PC8,PC9,PC10
AB1_OTHER_MYCOBAC	prs	-5.65E-06	0.000150254	0.999994352	0.97001658	linear	234818	I Certain infectious and parasitic diseases (AB1_)	Infection due to other mycobacteria	AGE_AT_DEATH_OR_NOW,batch,SEX_IMPUTED,SEXAGE,PC1,PC2,PC3,PC4,PC5,PC6,PC7,PC8,PC9,PC10
AB1_WHOOPCOUGH	prs	-0.000150319	0.000102615	0.999849692	0.1429552	linear	234694	I Certain infectious and parasitic diseases (AB1_)	Whooping cough	AGE_AT_DEATH_OR_NOW,batch,SEX_IMPUTED,SEXAGE,PC1,PC2,PC3,PC4,PC5,PC6,PC7,PC8,PC9,PC10
AB1_SCARLET_FEVER	prs	-0.000242474	0.000110368	0.999757556	0.028024293	linear	234711	I Certain infectious and parasitic diseases (AB1_)	Scarlet fever	AGE_AT_DEATH_OR_NOW,batch,SEX_IMPUTED,SEXAGE,PC1,PC2,PC3,PC4,PC5,PC6,PC7,PC8,PC9,PC10
AB1_MENINGOCOCCAL	prs	-9.99E-05	0.000121288	0.999900061	0.409927406	linear	234737	I Certain infectious and parasitic diseases (AB1_)	Meningococcal infection	AGE_AT_DEATH_OR_NOW,batch,SEX_IMPUTED,SEXAGE,PC1,PC2,PC3,PC4,PC5,PC6,PC7,PC8,PC9,PC10
AB1_STREPTO_SEPSIS	prs	-0.000518972	0.000354756	0.999481163	0.143497122	linear	235902	I Certain infectious and parasitic diseases (AB1_)	Streptococcal septicaemia	AGE_AT_DEATH_OR_NOW,batch,SEX_IMPUTED,SEXAGE,PC1,PC2,PC3,PC4,PC5,PC6,PC7,PC8,PC9,PC10
AB1_OTHER_SEPSIS	prs	-0.000299289	0.000758118	0.999700756	0.693006784	linear	241099	I Certain infectious and parasitic diseases (AB1_)	Other septicaemia	AGE_AT_DEATH_OR_NOW,batch,SEX_IMPUTED,SEXAGE,PC1,PC2,PC3,PC4,PC5,PC6,PC7,PC8,PC9,PC10
AB1_ERYSIPELAS	prs	-5.14E-05	0.000998604	0.999948557	0.95891423	linear	246746	I Certain infectious and parasitic diseases (AB1_)	Erysipelas	AGE_AT_DEATH_OR_NOW,batch,SEX_IMPUTED,SEXAGE,PC1,PC2,PC3,PC4,PC5,PC6,PC7,PC8,PC9,PC10
AB1_BACTINF_NOS	prs	-0.001900189	0.00132629	0.998101615	0.151942005	linear	260044	I Certain infectious and parasitic diseases (AB1_)	Bacterial infection, other or unspecified	AGE_AT_DEATH_OR_NOW,batch,SEX_IMPUTED,SEXAGE,PC1,PC2,PC3,PC4,PC5,PC6,PC7,PC8,PC9,PC10
AB1_SEXUAL_TRANSMISSION	prs	-0.000915767	0.00073368	0.999084652	0.211965174	linear	260236	I Certain infectious and parasitic diseases (AB1_)	Infections with a predominantly sexual mode of transmission	AGE_AT_DEATH_OR_NOW,batch,SEX_IMPUTED,SEXAGE,PC1,PC2,PC3,PC4,PC5,PC6,PC7,PC8,PC9,PC10
AB1_EARLY_SYPHILIS	prs	9.85E-05	0.000126317	1.000098477	0.435650769	linear	253368	I Certain infectious and parasitic diseases (AB1_)	Early syphilis	AGE_AT_DEATH_OR_NOW,batch,SEX_IMPUTED,SEXAGE,PC1,PC2,PC3,PC4,PC5,PC6,PC7,PC8,PC9,PC10
AB1_LATE_SYPHILIS	prs	-5.26E-05	0.000134639	0.99994742	0.696139436	linear	253394	I Certain infectious and parasitic diseases (AB1_)	Late syphilis	AGE_AT_DEATH_OR_NOW,batch,SEX_IMPUTED,SEXAGE,PC1,PC2,PC3,PC4,PC5,PC6,PC7,PC8,PC9,PC10
AB1_GONOCOCCAL	prs	0.000299155	0.000221102	1.0002992	0.176050385	linear	253765	I Certain infectious and parasitic diseases (AB1_)	Gonococcal infection	AGE_AT_DEATH_OR_NOW,batch,SEX_IMPUTED,SEXAGE,PC1,PC2,PC3,PC4,PC5,PC6,PC7,PC8,PC9,PC10
AB1_CHLAMYDIA_OTHER	prs	8.06E-05	0.000320639	1.000080618	0.801490429	linear	254432	I Certain infectious and parasitic diseases (AB1_)	Other sexually transmitted chlamydial diseases	AGE_AT_DEATH_OR_NOW,batch,SEX_IMPUTED,SEXAGE,PC1,PC2,PC3,PC4,PC5,PC6,PC7,PC8,PC9,PC10
AB1_TRICHOMONIASIS	prs	-5.07E-05	0.000114537	0.999949254	0.65772297	linear	253334	I Certain infectious and parasitic diseases (AB1_)	Trichomoniasis	AGE_AT_DEATH_OR_NOW,batch,SEX_IMPUTED,SEXAGE,PC1,PC2,PC3,PC4,PC5,PC6,PC7,PC8,PC9,PC10
AB1_ANOGENITAL_HERPES_SIMPLEX	prs	-0.000325528	0.000301368	0.999674525	0.280067307	linear	254278	I Certain infectious and parasitic diseases (AB1_)	Anogenital herpesviral [herpes simplex] infection	AGE_AT_DEATH_OR_NOW,batch,SEX_IMPUTED,SEXAGE,PC1,PC2,PC3,PC4,PC5,PC6,PC7,PC8,PC9,PC10
AB1_SEXUAL_TRANSMISSION_NOS	prs	-0.000788637	0.000545124	0.999211674	0.147978798	linear	256911	I Certain infectious and parasitic diseases (AB1_)	Other predominantly sexually transmitted diseases, not elsewhere classified	AGE_AT_DEATH_OR_NOW,batch,SEX_IMPUTED,SEXAGE,PC1,PC2,PC3,PC4,PC5,PC6,PC7,PC8,PC9,PC10
AB1_OTHER_SPIROCHAETAL	prs	3.88E-05	0.000332703	1.000038785	0.907197522	linear	260236	I Certain infectious and parasitic diseases (AB1_)	Other spirochaetal diseases	AGE_AT_DEATH_OR_NOW,batch,SEX_IMPUTED,SEXAGE,PC1,PC2,PC3,PC4,PC5,PC6,PC7,PC8,PC9,PC10
AB1_OTHER_CHLAMYDIAE	prs	9.99E-06	0.000132613	1.000009995	0.939921922	linear	260236	I Certain infectious and parasitic diseases (AB1_)	Other diseases caused by chlamydiae	AGE_AT_DEATH_OR_NOW,batch,SEX_IMPUTED,SEXAGE,PC1,PC2,PC3,PC4,PC5,PC6,PC7,PC8,PC9,PC10
AB1_VIRAL_CNS	prs	-8.87E-05	0.000331599	0.999911254	0.788975417	linear	260236	I Certain infectious and parasitic diseases (AB1_)	Viral infections of the central nervous system	AGE_AT_DEATH_OR_NOW,batch,SEX_IMPUTED,SEXAGE,PC1,PC2,PC3,PC4,PC5,PC6,PC7,PC8,PC9,PC10
AB1_POLIOMYELITIS	prs	-8.46E-05	0.000149844	0.999915411	0.572390345	linear	259123	I Certain infectious and parasitic diseases (AB1_)	Acute poliomyelitis	AGE_AT_DEATH_OR_NOW,batch,SEX_IMPUTED,SEXAGE,PC1,PC2,PC3,PC4,PC5,PC6,PC7,PC8,PC9,PC10
AB1_ATYPICAL_CNS_VIRUS	prs	-9.64E-05	0.000118677	0.99990357	0.416461575	linear	259018	I Certain infectious and parasitic diseases (AB1_)	Atypical virus infections of central nervous system	AGE_AT_DEATH_OR_NOW,batch,SEX_IMPUTED,SEXAGE,PC1,PC2,PC3,PC4,PC5,PC6,PC7,PC8,PC9,PC10
AB1_VIRAL_ENCEPHALITIS_NOS	prs	-6.10E-05	0.00016113	0.999938996	0.704977268	linear	259167	I Certain infectious and parasitic diseases (AB1_)	Viral encephalitis, not elsewhere classified/unspecified	AGE_AT_DEATH_OR_NOW,batch,SEX_IMPUTED,SEXAGE,PC1,PC2,PC3,PC4,PC5,PC6,PC7,PC8,PC9,PC10
AB1_VIRAL_MENINGITIS	prs	0.000103355	0.000228751	1.000103361	0.651395158	linear	259500	I Certain infectious and parasitic diseases (AB1_)	Viral meningitis	AGE_AT_DEATH_OR_NOW,batch,SEX_IMPUTED,SEXAGE,PC1,PC2,PC3,PC4,PC5,PC6,PC7,PC8,PC9,PC10
AB1_VIRAN_CNS_INFECTIONS_NOS	prs	0.000224849	0.000130236	1.000224874	0.084262606	linear	259054	I Certain infectious and parasitic diseases (AB1_)	Viral infections of central nervous system, not elsewhere classified/unspecified	AGE_AT_DEATH_OR_NOW,batch,SEX_IMPUTED,SEXAGE,PC1,PC2,PC3,PC4,PC5,PC6,PC7,PC8,PC9,PC10
AB1_VIRAL_HEMOR_FEVER_NOS	prs	0.000783322	0.000332236	1.000783629	0.018387912	linear	259870	I Certain infectious and parasitic diseases (AB1_)	Viral haemorrhagic fevers, not elsewhere classified/unspecified	AGE_AT_DEATH_OR_NOW,batch,SEX_IMPUTED,SEXAGE,PC1,PC2,PC3,PC4,PC5,PC6,PC7,PC8,PC9,PC10
AB1_VIRAL_SKIN_MUCOUS_MEMBRANE	prs	0.000708105	0.000805217	1.000708356	0.379187	linear	260236	I Certain infectious and parasitic diseases (AB1_)	Viral infections characterized by skin and mucous membrane lesions	AGE_AT_DEATH_OR_NOW,batch,SEX_IMPUTED,SEXAGE,PC1,PC2,PC3,PC4,PC5,PC6,PC7,PC8,PC9,PC10
AB1_HERPES_SIMPLEX	prs	0.000328777	0.000403691	1.000328831	0.415400447	linear	253748	I Certain infectious and parasitic diseases (AB1_)	Herpesviral [herpes simplex] infections	AGE_AT_DEATH_OR_NOW,batch,SEX_IMPUTED,SEXAGE,PC1,PC2,PC3,PC4,PC5,PC6,PC7,PC8,PC9,PC10
AB1_VARICELLA	prs	0.00015742	0.000263662	1.000157432	0.550472493	linear	252609	I Certain infectious and parasitic diseases (AB1_)	Varicella [chickenpox]	AGE_AT_DEATH_OR_NOW,batch,SEX_IMPUTED,SEXAGE,PC1,PC2,PC3,PC4,PC5,PC6,PC7,PC8,PC9,PC10
AB1_ZOSTER	prs	0.00090165	0.000459232	1.000902056	0.04960242	linear	254353	I Certain infectious and parasitic diseases (AB1_)	Zoster [herpes zoster]	AGE_AT_DEATH_OR_NOW,batch,SEX_IMPUTED,SEXAGE,PC1,PC2,PC3,PC4,PC5,PC6,PC7,PC8,PC9,PC10
AB1_MEASLES	prs	4.37E-05	0.000134505	1.000043679	0.745386949	linear	251993	I Certain infectious and parasitic diseases (AB1_)	Measles	AGE_AT_DEATH_OR_NOW,batch,SEX_IMPUTED,SEXAGE,PC1,PC2,PC3,PC4,PC5,PC6,PC7,PC8,PC9,PC10
AB1_RUBELLA	prs	-6.71E-05	0.000232522	0.999932892	0.772874569	linear	252424	I Certain infectious and parasitic diseases (AB1_)	Rubella [German measles]	AGE_AT_DEATH_OR_NOW,batch,SEX_IMPUTED,SEXAGE,PC1,PC2,PC3,PC4,PC5,PC6,PC7,PC8,PC9,PC10
AB1_VIRAL_WARTS	prs	-0.000321427	0.000391434	0.999678625	0.411559621	linear	253630	I Certain infectious and parasitic diseases (AB1_)	Viral warts	AGE_AT_DEATH_OR_NOW,batch,SEX_IMPUTED,SEXAGE,PC1,PC2,PC3,PC4,PC5,PC6,PC7,PC8,PC9,PC10
AB1_VIRAL_SKIN_NOS	prs	-0.00033112	0.000235243	0.999668935	0.159261248	linear	252439	I Certain infectious and parasitic diseases (AB1_)	Other viral infections characterized by skin and mucous membrane lesions, not elsewhere classified	AGE_AT_DEATH_OR_NOW,batch,SEX_IMPUTED,SEXAGE,PC1,PC2,PC3,PC4,PC5,PC6,PC7,PC8,PC9,PC10
AB1_VIRAL_HEPATITIS	prs	0.00030631	0.000339623	1.000306357	0.367104958	linear	260236	I Certain infectious and parasitic diseases (AB1_)	Viral hepatitis	AGE_AT_DEATH_OR_NOW,batch,SEX_IMPUTED,SEXAGE,PC1,PC2,PC3,PC4,PC5,PC6,PC7,PC8,PC9,PC10
AB1_HEPATITIS_A	prs	6.17E-05	8.63E-05	1.000061688	0.474797062	linear	258853	I Certain infectious and parasitic diseases (AB1_)	Acute hepatitis A	AGE_AT_DEATH_OR_NOW,batch,SEX_IMPUTED,SEXAGE,PC1,PC2,PC3,PC4,PC5,PC6,PC7,PC8,PC9,PC10
AB1_HEPATITIS_B	prs	6.31E-05	8.01E-05	1.000063128	0.430421225	linear	258840	I Certain infectious and parasitic diseases (AB1_)	Acute hepatitis B	AGE_AT_DEATH_OR_NOW,batch,SEX_IMPUTED,SEXAGE,PC1,PC2,PC3,PC4,PC5,PC6,PC7,PC8,PC9,PC10
AB1_HEPATITIS_OTHER_VIRAL	prs	0.000240535	0.000308296	1.000240564	0.435269625	linear	259975	I Certain infectious and parasitic diseases (AB1_)	Other viral hepatitis	AGE_AT_DEATH_OR_NOW,batch,SEX_IMPUTED,SEXAGE,PC1,PC2,PC3,PC4,PC5,PC6,PC7,PC8,PC9,PC10
AB1_OTHER_CONDITIONS	prs	0.000380373	0.000170912	1.000380445	0.026045348	linear	260206	I Certain infectious and parasitic diseases (AB1_)	Human immunodeficiency virus [HIV] disease resulting in other conditions	AGE_AT_DEATH_OR_NOW,batch,SEX_IMPUTED,SEXAGE,PC1,PC2,PC3,PC4,PC5,PC6,PC7,PC8,PC9,PC10
AB1_HIV_NOS	prs	0.000255649	0.000118484	1.000255682	0.030955018	linear	260013	I Certain infectious and parasitic diseases (AB1_)	Unspecified human immunodeficiency virus [HIV] disease	AGE_AT_DEATH_OR_NOW,batch,SEX_IMPUTED,SEXAGE,PC1,PC2,PC3,PC4,PC5,PC6,PC7,PC8,PC9,PC10
AB1_OTHER_VIRAL	prs	-0.000902524	0.000695221	0.999097883	0.194225631	linear	260236	I Certain infectious and parasitic diseases (AB1_)	Other viral diseases	AGE_AT_DEATH_OR_NOW,batch,SEX_IMPUTED,SEXAGE,PC1,PC2,PC3,PC4,PC5,PC6,PC7,PC8,PC9,PC10
AB1_MUMPS	prs	-0.000433702	0.00020683	0.999566392	0.036003429	linear	254474	I Certain infectious and parasitic diseases (AB1_)	Mumps	AGE_AT_DEATH_OR_NOW,batch,SEX_IMPUTED,SEXAGE,PC1,PC2,PC3,PC4,PC5,PC6,PC7,PC8,PC9,PC10
AB1_EBV	prs	-0.000652663	0.000351252	0.99934755	0.063155221	linear	255474	I Certain infectious and parasitic diseases (AB1_)	Infectious mononucleosis	AGE_AT_DEATH_OR_NOW,batch,SEX_IMPUTED,SEXAGE,PC1,PC2,PC3,PC4,PC5,PC6,PC7,PC8,PC9,PC10
AB1_VIRAAL_CONJUNCT	prs	0.000166995	0.000173501	1.000167009	0.33579884	linear	254320	I Certain infectious and parasitic diseases (AB1_)	Viral conjunctivitis	AGE_AT_DEATH_OR_NOW,batch,SEX_IMPUTED,SEXAGE,PC1,PC2,PC3,PC4,PC5,PC6,PC7,PC8,PC9,PC10
AB1_VIRAL_NOS	prs	-9.19E-05	0.000545001	0.999908131	0.866131177	linear	257691	I Certain infectious and parasitic diseases (AB1_)	Other viral diseases, not elsewhere classified	AGE_AT_DEATH_OR_NOW,batch,SEX_IMPUTED,SEXAGE,PC1,PC2,PC3,PC4,PC5,PC6,PC7,PC8,PC9,PC10
AB1_MYCOSES	prs	-0.000483103	0.000610079	0.999517013	0.428437262	linear	260236	I Certain infectious and parasitic diseases (AB1_)	Mycoses	AGE_AT_DEATH_OR_NOW,batch,SEX_IMPUTED,SEXAGE,PC1,PC2,PC3,PC4,PC5,PC6,PC7,PC8,PC9,PC10
AB1_DERMATOPHYTOSIS	prs	-0.000832508	0.000400693	0.999167838	0.037740379	linear	257447	I Certain infectious and parasitic diseases (AB1_)	Dermatophytosis	AGE_AT_DEATH_OR_NOW,batch,SEX_IMPUTED,SEXAGE,PC1,PC2,PC3,PC4,PC5,PC6,PC7,PC8,PC9,PC10
AB1_OTHER_SUPERF_MYCOSIS	prs	-5.08E-05	0.000152409	0.999949157	0.738678433	linear	255729	I Certain infectious and parasitic diseases (AB1_)	Other superficial mycoses	AGE_AT_DEATH_OR_NOW,batch,SEX_IMPUTED,SEXAGE,PC1,PC2,PC3,PC4,PC5,PC6,PC7,PC8,PC9,PC10
AB1_CANDIDIASIS	prs	0.000151588	0.000438307	1.000151599	0.729457043	linear	257850	I Certain infectious and parasitic diseases (AB1_)	Candidiasis	AGE_AT_DEATH_OR_NOW,batch,SEX_IMPUTED,SEXAGE,PC1,PC2,PC3,PC4,PC5,PC6,PC7,PC8,PC9,PC10
AB1_ASPERGILLOSIS	prs	3.33E-05	9.34E-05	1.000033252	0.721757733	linear	255552	I Certain infectious and parasitic diseases (AB1_)	Aspergillosis	AGE_AT_DEATH_OR_NOW,batch,SEX_IMPUTED,SEXAGE,PC1,PC2,PC3,PC4,PC5,PC6,PC7,PC8,PC9,PC10
AB1_PROTOZOAL	prs	0.000209633	0.000176641	1.000209655	0.235316518	linear	260236	I Certain infectious and parasitic diseases (AB1_)	Protozoal diseases	AGE_AT_DEATH_OR_NOW,batch,SEX_IMPUTED,SEXAGE,PC1,PC2,PC3,PC4,PC5,PC6,PC7,PC8,PC9,PC10
AB1_TOXOPLASMOSIS	prs	0.000144163	9.18E-05	1.000144173	0.116214619	linear	259948	I Certain infectious and parasitic diseases (AB1_)	Toxoplasmosis	AGE_AT_DEATH_OR_NOW,batch,SEX_IMPUTED,SEXAGE,PC1,PC2,PC3,PC4,PC5,PC6,PC7,PC8,PC9,PC10
AB1_PNEUMOCYSTOSIS	prs	2.18E-05	0.000118208	1.000021833	0.853468672	linear	260018	I Certain infectious and parasitic diseases (AB1_)	Pneumocystosis	AGE_AT_DEATH_OR_NOW,batch,SEX_IMPUTED,SEXAGE,PC1,PC2,PC3,PC4,PC5,PC6,PC7,PC8,PC9,PC10
AB1_HELMINTIASES	prs	-1.66E-05	0.000149993	0.999983376	0.911746624	linear	260236	I Certain infectious and parasitic diseases (AB1_)	Helminthiases	AGE_AT_DEATH_OR_NOW,batch,SEX_IMPUTED,SEXAGE,PC1,PC2,PC3,PC4,PC5,PC6,PC7,PC8,PC9,PC10
AB1_PEDICULOSIS_ACARIASIS_OTHERINFEST	prs	-0.000380392	0.000276187	0.999619681	0.168421212	linear	260236	I Certain infectious and parasitic diseases (AB1_)	Pediculosis, acariasis and other infestations	AGE_AT_DEATH_OR_NOW,batch,SEX_IMPUTED,SEXAGE,PC1,PC2,PC3,PC4,PC5,PC6,PC7,PC8,PC9,PC10
AB1_SCABIES	prs	-0.000273557	0.000233275	0.99972648	0.240925218	linear	259957	I Certain infectious and parasitic diseases (AB1_)	Scabies	AGE_AT_DEATH_OR_NOW,batch,SEX_IMPUTED,SEXAGE,PC1,PC2,PC3,PC4,PC5,PC6,PC7,PC8,PC9,PC10
AB1_PARASITIC_NOS	prs	-4.41E-05	0.000108644	0.999955947	0.685118789	linear	259418	I Certain infectious and parasitic diseases (AB1_)	Unspecified parasitic disease	AGE_AT_DEATH_OR_NOW,batch,SEX_IMPUTED,SEXAGE,PC1,PC2,PC3,PC4,PC5,PC6,PC7,PC8,PC9,PC10
AB1_SEQULEAE_OF_INFECTIONS_AND_PARASITES	prs	7.79E-06	0.000355178	1.000007795	0.982490512	linear	260236	I Certain infectious and parasitic diseases (AB1_)	Sequelae of infectious and parasitic diseases	AGE_AT_DEATH_OR_NOW,batch,SEX_IMPUTED,SEXAGE,PC1,PC2,PC3,PC4,PC5,PC6,PC7,PC8,PC9,PC10
AB1_SEQULAE_TUBERCU	prs	-1.49E-05	0.000166145	0.999985066	0.928378248	linear	258981	I Certain infectious and parasitic diseases (AB1_)	Sequelae of tuberculosis	AGE_AT_DEATH_OR_NOW,batch,SEX_IMPUTED,SEXAGE,PC1,PC2,PC3,PC4,PC5,PC6,PC7,PC8,PC9,PC10
AB1_SEQULAE_POLIO	prs	-7.05E-08	0.000105914	0.999999929	0.999468593	linear	258775	I Certain infectious and parasitic diseases (AB1_)	Sequelae of poliomyelitis	AGE_AT_DEATH_OR_NOW,batch,SEX_IMPUTED,SEXAGE,PC1,PC2,PC3,PC4,PC5,PC6,PC7,PC8,PC9,PC10
AB1_SEQULAE_INF_NOS	prs	-9.43E-07	0.000297788	0.999999057	0.997472328	linear	259754	I Certain infectious and parasitic diseases (AB1_)	Sequelae of other and unspecified infectious and parasitic diseases	AGE_AT_DEATH_OR_NOW,batch,SEX_IMPUTED,SEXAGE,PC1,PC2,PC3,PC4,PC5,PC6,PC7,PC8,PC9,PC10
AB1_BACT_BIR_OTHER_INF_AGENTS	prs	0.000151955	0.000366544	1.000151967	0.678463124	linear	260236	I Certain infectious and parasitic diseases (AB1_)	Bacterial, viral and other infectious agents	AGE_AT_DEATH_OR_NOW,batch,SEX_IMPUTED,SEXAGE,PC1,PC2,PC3,PC4,PC5,PC6,PC7,PC8,PC9,PC10
AB1_STREPTSTAPHYCOCC_INOTHER	prs	-0.000107244	9.61E-05	0.999892762	0.26432793	linear	258643	I Certain infectious and parasitic diseases (AB1_)	Streptococcus and staphylococcus as the cause of diseases classified to other chapters	AGE_AT_DEATH_OR_NOW,batch,SEX_IMPUTED,SEXAGE,PC1,PC2,PC3,PC4,PC5,PC6,PC7,PC8,PC9,PC10
AB1_OTHER_BACT_INOTHER	prs	2.84E-07	0.000113292	1.000000284	0.998001781	linear	258688	I Certain infectious and parasitic diseases (AB1_)	Other bacterial agents as the cause of diseases classified to other chapters	AGE_AT_DEATH_OR_NOW,batch,SEX_IMPUTED,SEXAGE,PC1,PC2,PC3,PC4,PC5,PC6,PC7,PC8,PC9,PC10
AB1_VIRAL_INOTHER	prs	8.18E-06	0.000159316	1.000008176	0.959069354	linear	258845	I Certain infectious and parasitic diseases (AB1_)	Viral agents as the cause of diseases classified to other chapters	AGE_AT_DEATH_OR_NOW,batch,SEX_IMPUTED,SEXAGE,PC1,PC2,PC3,PC4,PC5,PC6,PC7,PC8,PC9,PC10
AB1_OTHER_INFECTIONS	prs	-5.29E-06	0.000338923	0.999994709	0.987545122	linear	260236	I Certain infectious and parasitic diseases (AB1_)	Other infectious diseases	AGE_AT_DEATH_OR_NOW,batch,SEX_IMPUTED,SEXAGE,PC1,PC2,PC3,PC4,PC5,PC6,PC7,PC8,PC9,PC10
TBC_RESP	prs	0.000409002	0.000292941	1.000409086	0.162657156	linear	259861	I Certain infectious and parasitic diseases (AB1_)	Respiratory tuberculosis	AGE_AT_DEATH_OR_NOW,batch,SEX_IMPUTED,SEXAGE,PC1,PC2,PC3,PC4,PC5,PC6,PC7,PC8,PC9,PC10
AB1_SYPHILIS	prs	7.60E-05	0.000187475	1.000075976	0.685298494	linear	253599	I Certain infectious and parasitic diseases (AB1_)	Syphilis	AGE_AT_DEATH_OR_NOW,batch,SEX_IMPUTED,SEXAGE,PC1,PC2,PC3,PC4,PC5,PC6,PC7,PC8,PC9,PC10
AB1_MALARIA	prs	2.12E-05	8.78E-05	1.000021154	0.809591879	linear	259939	I Certain infectious and parasitic diseases (AB1_)	Malaria	AGE_AT_DEATH_OR_NOW,batch,SEX_IMPUTED,SEXAGE,PC1,PC2,PC3,PC4,PC5,PC6,PC7,PC8,PC9,PC10
CD2_BENIGN_APPENDIX	prs	0.000173985	0.000110473	1.000174	0.115277514	linear	260236	II Neoplasms from hospital discharges (CD2_)	Benign neoplasm: Appendix	AGE_AT_DEATH_OR_NOW,batch,SEX_IMPUTED,SEXAGE,PC1,PC2,PC3,PC4,PC5,PC6,PC7,PC8,PC9,PC10
CD2_BENIGN_ASCENDING_COLON	prs	-0.000158645	0.000354985	0.999841367	0.654943329	linear	260236	II Neoplasms from hospital discharges (CD2_)	Benign neoplasm: Ascending colon	AGE_AT_DEATH_OR_NOW,batch,SEX_IMPUTED,SEXAGE,PC1,PC2,PC3,PC4,PC5,PC6,PC7,PC8,PC9,PC10
CD2_BENIGN_TRANSVERSE_COLON	prs	-0.000210317	0.000314954	0.999789705	0.504280678	linear	260236	II Neoplasms from hospital discharges (CD2_)	Benign neoplasm: Transverse colon	AGE_AT_DEATH_OR_NOW,batch,SEX_IMPUTED,SEXAGE,PC1,PC2,PC3,PC4,PC5,PC6,PC7,PC8,PC9,PC10
CD2_BENIGN_DESCENDING_COLON	prs	-0.000316537	0.00025954	0.999683513	0.222614132	linear	260236	II Neoplasms from hospital discharges (CD2_)	Benign neoplasm: Descending colon	AGE_AT_DEATH_OR_NOW,batch,SEX_IMPUTED,SEXAGE,PC1,PC2,PC3,PC4,PC5,PC6,PC7,PC8,PC9,PC10
CD2_BENIGN_SIGMOID_COLON	prs	0.000300011	0.000458654	1.000300056	0.513039774	linear	260236	II Neoplasms from hospital discharges (CD2_)	Benign neoplasm: Sigmoid colon	AGE_AT_DEATH_OR_NOW,batch,SEX_IMPUTED,SEXAGE,PC1,PC2,PC3,PC4,PC5,PC6,PC7,PC8,PC9,PC10
CD2_BENIGN_COLON_NOS	prs	-0.000707678	0.000564457	0.999292572	0.209939816	linear	260236	II Neoplasms from hospital discharges (CD2_)	Benign neoplasm: Colon, unspecified	AGE_AT_DEATH_OR_NOW,batch,SEX_IMPUTED,SEXAGE,PC1,PC2,PC3,PC4,PC5,PC6,PC7,PC8,PC9,PC10
CD2_BENIGN_RECTOSIGMOID_JUNC	prs	-0.000145723	0.000217923	0.999854287	0.503691963	linear	260236	II Neoplasms from hospital discharges (CD2_)	Benign neoplasm: Rectosigmoid junction	AGE_AT_DEATH_OR_NOW,batch,SEX_IMPUTED,SEXAGE,PC1,PC2,PC3,PC4,PC5,PC6,PC7,PC8,PC9,PC10
CD2_BENIGN_RECTUM	prs	0.000349393	0.000452041	1.000349454	0.439568138	linear	260236	II Neoplasms from hospital discharges (CD2_)	Benign neoplasm: Rectum	AGE_AT_DEATH_OR_NOW,batch,SEX_IMPUTED,SEXAGE,PC1,PC2,PC3,PC4,PC5,PC6,PC7,PC8,PC9,PC10
CD2_BENIGN_ANUS_ANAL_CANAL	prs	-0.000121666	0.000193026	0.999878342	0.52849534	linear	260236	II Neoplasms from hospital discharges (CD2_)	Benign neoplasm: Anus and anal canal	AGE_AT_DEATH_OR_NOW,batch,SEX_IMPUTED,SEXAGE,PC1,PC2,PC3,PC4,PC5,PC6,PC7,PC8,PC9,PC10
CD2_BENIGN_RECTUM_ANAL_CANAL_ICD9	prs	0.000122213	0.000122332	1.00012222	0.317783219	linear	260236	II Neoplasms from hospital discharges (CD2_)	Benign neoplasm: Rectum/anal canal icd-9	AGE_AT_DEATH_OR_NOW,batch,SEX_IMPUTED,SEXAGE,PC1,PC2,PC3,PC4,PC5,PC6,PC7,PC8,PC9,PC10
CD2_BENIGN_OTHERDIGESTIVE	prs	-0.000228646	0.000473158	0.99977138	0.628930213	linear	260236	II Neoplasms from hospital discharges (CD2_)	Benign neoplasm of other and ill-defined parts of digestive system	AGE_AT_DEATH_OR_NOW,batch,SEX_IMPUTED,SEXAGE,PC1,PC2,PC3,PC4,PC5,PC6,PC7,PC8,PC9,PC10
CD2_BENIGN_OESOPHAGUS	prs	-0.000230059	0.000116416	0.999769967	0.048134327	linear	260236	II Neoplasms from hospital discharges (CD2_)	Benign neoplasm: Oesophagus	AGE_AT_DEATH_OR_NOW,batch,SEX_IMPUTED,SEXAGE,PC1,PC2,PC3,PC4,PC5,PC6,PC7,PC8,PC9,PC10
CD2_BENIGN_STOMACH	prs	5.58E-05	0.000347353	1.000055816	0.872340616	linear	260236	II Neoplasms from hospital discharges (CD2_)	Benign neoplasm: Stomach	AGE_AT_DEATH_OR_NOW,batch,SEX_IMPUTED,SEXAGE,PC1,PC2,PC3,PC4,PC5,PC6,PC7,PC8,PC9,PC10
CD2_BENIGN_DUODENUM	prs	-4.84E-05	0.0001702	0.999951628	0.776246633	linear	260236	II Neoplasms from hospital discharges (CD2_)	Benign neoplasm: Duodenum	AGE_AT_DEATH_OR_NOW,batch,SEX_IMPUTED,SEXAGE,PC1,PC2,PC3,PC4,PC5,PC6,PC7,PC8,PC9,PC10
CD2_BENIGN_SMALL_INTESTINE_OTH	prs	-0.000118131	0.000155822	0.999881876	0.448382702	linear	260236	II Neoplasms from hospital discharges (CD2_)	Benign neoplasm: Other and unspecified parts of small intestine	AGE_AT_DEATH_OR_NOW,batch,SEX_IMPUTED,SEXAGE,PC1,PC2,PC3,PC4,PC5,PC6,PC7,PC8,PC9,PC10
CD2_BENIGN_LIVER	prs	-9.18E-05	0.00015233	0.999908253	0.546964935	linear	260236	II Neoplasms from hospital discharges (CD2_)	Benign neoplasm: Liver	AGE_AT_DEATH_OR_NOW,batch,SEX_IMPUTED,SEXAGE,PC1,PC2,PC3,PC4,PC5,PC6,PC7,PC8,PC9,PC10
CD2_BENIGN_PANCREAS	prs	-6.25E-05	0.000130196	0.999937525	0.631322742	linear	260236	II Neoplasms from hospital discharges (CD2_)	Benign neoplasm: Pancreas	AGE_AT_DEATH_OR_NOW,batch,SEX_IMPUTED,SEXAGE,PC1,PC2,PC3,PC4,PC5,PC6,PC7,PC8,PC9,PC10
CD2_BENIGN_EAR_RESP	prs	-0.000302036	0.000320935	0.99969801	0.346647872	linear	260236	II Neoplasms from hospital discharges (CD2_)	Benign neoplasm of middle ear and respiratory system	AGE_AT_DEATH_OR_NOW,batch,SEX_IMPUTED,SEXAGE,PC1,PC2,PC3,PC4,PC5,PC6,PC7,PC8,PC9,PC10
CD2_BENIGN_EAR_NASAL_SINUS	prs	0.000121898	0.000221245	1.000121906	0.581657373	linear	260236	II Neoplasms from hospital discharges (CD2_)	Benign neoplasm: Middle ear, nasal cavity and accessory sinuses	AGE_AT_DEATH_OR_NOW,batch,SEX_IMPUTED,SEXAGE,PC1,PC2,PC3,PC4,PC5,PC6,PC7,PC8,PC9,PC10
CD2_BENIGN_LARYNX	prs	-0.000296129	0.00019987	0.999703915	0.138445456	linear	260236	II Neoplasms from hospital discharges (CD2_)	Benign neoplasm: Larynx	AGE_AT_DEATH_OR_NOW,batch,SEX_IMPUTED,SEXAGE,PC1,PC2,PC3,PC4,PC5,PC6,PC7,PC8,PC9,PC10
CD2_BENIGN_BRONCHUS_LUNG	prs	-0.000122595	0.000122371	0.999877413	0.316428444	linear	260236	II Neoplasms from hospital discharges (CD2_)	Benign neoplasm: Bronchus and lung	AGE_AT_DEATH_OR_NOW,batch,SEX_IMPUTED,SEXAGE,PC1,PC2,PC3,PC4,PC5,PC6,PC7,PC8,PC9,PC10
CD2_BENIGN_INTRATHORACIC	prs	-3.19E-05	0.000115048	0.999968067	0.781342203	linear	260236	II Neoplasms from hospital discharges (CD2_)	Benign neoplasm of other and unspecified intrathoracic organs	AGE_AT_DEATH_OR_NOW,batch,SEX_IMPUTED,SEXAGE,PC1,PC2,PC3,PC4,PC5,PC6,PC7,PC8,PC9,PC10
CD2_BENIGN_BONE_CARTILAGE	prs	0.000117162	0.000336425	1.000117168	0.727648925	linear	260236	II Neoplasms from hospital discharges (CD2_)	Benign neoplasm of bone and articular cartilage	AGE_AT_DEATH_OR_NOW,batch,SEX_IMPUTED,SEXAGE,PC1,PC2,PC3,PC4,PC5,PC6,PC7,PC8,PC9,PC10
CD2_BENIGN_BONE_SCAPULA_LONG_UPPER	prs	-3.73E-05	0.000110846	0.999962683	0.736369566	linear	260236	II Neoplasms from hospital discharges (CD2_)	Benign neoplasm: Scapula and long bones of upper limb	AGE_AT_DEATH_OR_NOW,batch,SEX_IMPUTED,SEXAGE,PC1,PC2,PC3,PC4,PC5,PC6,PC7,PC8,PC9,PC10
CD2_BENIGN_BONE_SHORT_UPPER	prs	-3.66E-05	0.000138197	0.999963428	0.791284316	linear	260236	II Neoplasms from hospital discharges (CD2_)	Benign neoplasm: Short bones of upper limb	AGE_AT_DEATH_OR_NOW,batch,SEX_IMPUTED,SEXAGE,PC1,PC2,PC3,PC4,PC5,PC6,PC7,PC8,PC9,PC10
CD2_BENIGN_BONE_LONG_LOWER	prs	6.22E-05	0.000205957	1.000062227	0.762555834	linear	260236	II Neoplasms from hospital discharges (CD2_)	Benign neoplasm: Long bones of lower limb	AGE_AT_DEATH_OR_NOW,batch,SEX_IMPUTED,SEXAGE,PC1,PC2,PC3,PC4,PC5,PC6,PC7,PC8,PC9,PC10
CD2_BENIGN_BONE_SHORT_LOWER	prs	-6.93E-05	0.000111205	0.999930668	0.532967587	linear	260236	II Neoplasms from hospital discharges (CD2_)	Benign neoplasm: Short bones of lower limb	AGE_AT_DEATH_OR_NOW,batch,SEX_IMPUTED,SEXAGE,PC1,PC2,PC3,PC4,PC5,PC6,PC7,PC8,PC9,PC10
CD2_BENIGN_BONE_SKULL_FACE	prs	0.000176949	0.000104212	1.000176964	0.08951447	linear	260236	II Neoplasms from hospital discharges (CD2_)	Benign neoplasm: Bones of skull and face	AGE_AT_DEATH_OR_NOW,batch,SEX_IMPUTED,SEXAGE,PC1,PC2,PC3,PC4,PC5,PC6,PC7,PC8,PC9,PC10
CD2_BENIGN_BONE_CARTILAGE_NOS	prs	8.30E-05	9.42E-05	1.000082976	0.378603466	linear	260236	II Neoplasms from hospital discharges (CD2_)	Benign neoplasm: Bone and articular cartilage, unspecified	AGE_AT_DEATH_OR_NOW,batch,SEX_IMPUTED,SEXAGE,PC1,PC2,PC3,PC4,PC5,PC6,PC7,PC8,PC9,PC10
CD2_BENIGN_LIPOMATOUS	prs	-0.000252529	0.00067382	0.999747503	0.707830476	linear	260236	II Neoplasms from hospital discharges (CD2_)	Benign lipomatous neoplasm	AGE_AT_DEATH_OR_NOW,batch,SEX_IMPUTED,SEXAGE,PC1,PC2,PC3,PC4,PC5,PC6,PC7,PC8,PC9,PC10
CD2_BENIGN_LIPO_SKIN_HEADFACENECK	prs	-0.000316753	0.000295951	0.999683297	0.284491024	linear	260236	II Neoplasms from hospital discharges (CD2_)	Benign lipomatous neoplasm of skin and subcutaneous tissue of head, face and neck	AGE_AT_DEATH_OR_NOW,batch,SEX_IMPUTED,SEXAGE,PC1,PC2,PC3,PC4,PC5,PC6,PC7,PC8,PC9,PC10
CD2_BENIGN_LIPO_SKIN_TRUNK	prs	0.000235144	0.000421328	1.000235172	0.576775188	linear	260236	II Neoplasms from hospital discharges (CD2_)	Benign lipomatous neoplasm of skin and subcutaneous tissue of trunk	AGE_AT_DEATH_OR_NOW,batch,SEX_IMPUTED,SEXAGE,PC1,PC2,PC3,PC4,PC5,PC6,PC7,PC8,PC9,PC10
CD2_BENIGN_LIPO_SKIN_LIMBS	prs	-0.000185322	0.000322271	0.999814695	0.56525735	linear	260236	II Neoplasms from hospital discharges (CD2_)	Benign lipomatous neoplasm of skin and subcutaneous tissue of limbs	AGE_AT_DEATH_OR_NOW,batch,SEX_IMPUTED,SEXAGE,PC1,PC2,PC3,PC4,PC5,PC6,PC7,PC8,PC9,PC10
CD2_BENIGN_LIPO_SKIN_NOS	prs	3.92E-05	0.000101511	1.000039233	0.699135938	linear	260236	II Neoplasms from hospital discharges (CD2_)	Benign lipomatous neoplasm of skin and subcutaneous tissue of other and unspecified sites	AGE_AT_DEATH_OR_NOW,batch,SEX_IMPUTED,SEXAGE,PC1,PC2,PC3,PC4,PC5,PC6,PC7,PC8,PC9,PC10
CD2_BENIGN_LIPO_NOS	prs	-0.000293748	0.000365105	0.999706295	0.421075453	linear	260236	II Neoplasms from hospital discharges (CD2_)	Benign lipomatous neoplasm of other sites/unspecified	AGE_AT_DEATH_OR_NOW,batch,SEX_IMPUTED,SEXAGE,PC1,PC2,PC3,PC4,PC5,PC6,PC7,PC8,PC9,PC10
CD2_BENIGN_HEAMANGIOMA_LYMPHANGIOMA	prs	0.000315004	0.000344931	1.000315053	0.361119461	linear	260236	II Neoplasms from hospital discharges (CD2_)	Haemangioma and lymphangioma, any site	AGE_AT_DEATH_OR_NOW,batch,SEX_IMPUTED,SEXAGE,PC1,PC2,PC3,PC4,PC5,PC6,PC7,PC8,PC9,PC10
CD2_BENIGN_HEMANGIOMA	prs	0.000370321	0.000330763	1.00037039	0.262886969	linear	260236	II Neoplasms from hospital discharges (CD2_)	Haemangioma, any site	AGE_AT_DEATH_OR_NOW,batch,SEX_IMPUTED,SEXAGE,PC1,PC2,PC3,PC4,PC5,PC6,PC7,PC8,PC9,PC10
CD2_BENIGN_LYMPHANGIOMA	prs	-5.55E-05	0.000103452	0.999944532	0.59183291	linear	260236	II Neoplasms from hospital discharges (CD2_)	Lymphangioma, anys site	AGE_AT_DEATH_OR_NOW,batch,SEX_IMPUTED,SEXAGE,PC1,PC2,PC3,PC4,PC5,PC6,PC7,PC8,PC9,PC10
CD2_BENIGN_RETROPERITONEUM_PERITONEUM	prs	4.81E-05	8.31E-05	1.000048115	0.562378454	linear	260236	II Neoplasms from hospital discharges (CD2_)	Benign neoplasm of soft tissue of retroperitoneum and peritoneum	AGE_AT_DEATH_OR_NOW,batch,SEX_IMPUTED,SEXAGE,PC1,PC2,PC3,PC4,PC5,PC6,PC7,PC8,PC9,PC10
CD2_BENIGN_CONNECTIVE_SOFT	prs	-0.00027825	0.000377907	0.999721789	0.461552919	linear	260236	II Neoplasms from hospital discharges (CD2_)	Other benign neoplasms of connective and other soft tissue	AGE_AT_DEATH_OR_NOW,batch,SEX_IMPUTED,SEXAGE,PC1,PC2,PC3,PC4,PC5,PC6,PC7,PC8,PC9,PC10
CD2_BENIGN_CONNSOFT_UPPERLIMB	prs	-2.88E-05	0.000239417	0.99997122	0.904315614	linear	260236	II Neoplasms from hospital discharges (CD2_)	Benign neoplasm: Connective and other soft tissue of upper limb, including shoulder	AGE_AT_DEATH_OR_NOW,batch,SEX_IMPUTED,SEXAGE,PC1,PC2,PC3,PC4,PC5,PC6,PC7,PC8,PC9,PC10
CD2_BENIGN_CONNSOFT_TRUNK	prs	3.19E-06	9.25E-05	1.000003194	0.972467698	linear	260236	II Neoplasms from hospital discharges (CD2_)	Benign neoplasm: Connective and other soft tissue of trunk, unspecified	AGE_AT_DEATH_OR_NOW,batch,SEX_IMPUTED,SEXAGE,PC1,PC2,PC3,PC4,PC5,PC6,PC7,PC8,PC9,PC10
CD2_BENIGN_MELANOCYTIC	prs	-0.000498035	0.000618923	0.999502089	0.421005011	linear	260236	II Neoplasms from hospital discharges (CD2_)	Melanocytic naevi	AGE_AT_DEATH_OR_NOW,batch,SEX_IMPUTED,SEXAGE,PC1,PC2,PC3,PC4,PC5,PC6,PC7,PC8,PC9,PC10
CD2_BENIGN_MELANOCYTIC_LIP	prs	0.000213908	0.000110128	1.000213931	0.05209344	linear	260236	II Neoplasms from hospital discharges (CD2_)	Melanocytic naevi of lip	AGE_AT_DEATH_OR_NOW,batch,SEX_IMPUTED,SEXAGE,PC1,PC2,PC3,PC4,PC5,PC6,PC7,PC8,PC9,PC10
CD2_BENIGN_MELANOCYTIC_EYELID	prs	-6.60E-05	0.00010684	0.999934034	0.536943665	linear	260236	II Neoplasms from hospital discharges (CD2_)	Melanocytic naevi of eyelid, including canthus	AGE_AT_DEATH_OR_NOW,batch,SEX_IMPUTED,SEXAGE,PC1,PC2,PC3,PC4,PC5,PC6,PC7,PC8,PC9,PC10
CD2_BENIGN_MELANOCYTIC_FACE	prs	-0.000257537	0.00028202	0.999742496	0.361145505	linear	260236	II Neoplasms from hospital discharges (CD2_)	Melanocytic naevi of other and unspecified parts of face	AGE_AT_DEATH_OR_NOW,batch,SEX_IMPUTED,SEXAGE,PC1,PC2,PC3,PC4,PC5,PC6,PC7,PC8,PC9,PC10
CD2_BENIGN_MELANOCYTIC_SCALPNECK	prs	-0.000191165	0.000170949	0.999808853	0.263456954	linear	260236	II Neoplasms from hospital discharges (CD2_)	Melanocytic naevi of scalp and neck	AGE_AT_DEATH_OR_NOW,batch,SEX_IMPUTED,SEXAGE,PC1,PC2,PC3,PC4,PC5,PC6,PC7,PC8,PC9,PC10
CD2_BENIGN_MELANOCYTIC_TRUNK	prs	-0.000146056	0.000377341	0.999853954	0.698706456	linear	260236	II Neoplasms from hospital discharges (CD2_)	Melanocytic naevi of trunk	AGE_AT_DEATH_OR_NOW,batch,SEX_IMPUTED,SEXAGE,PC1,PC2,PC3,PC4,PC5,PC6,PC7,PC8,PC9,PC10
CD2_BENIGN_MELANOCYTIC_UPPERLIMB	prs	-6.55E-06	0.000160943	0.99999345	0.96753667	linear	260236	II Neoplasms from hospital discharges (CD2_)	Melanocytic naevi of upper limb, including shoulder	AGE_AT_DEATH_OR_NOW,batch,SEX_IMPUTED,SEXAGE,PC1,PC2,PC3,PC4,PC5,PC6,PC7,PC8,PC9,PC10
CD2_BENIGN_MELANOCYTIC_LOWERLIMB	prs	-4.30E-05	0.000222151	0.999956982	0.846450997	linear	260236	II Neoplasms from hospital discharges (CD2_)	Melanocytic naevi of lower limb, including hip	AGE_AT_DEATH_OR_NOW,batch,SEX_IMPUTED,SEXAGE,PC1,PC2,PC3,PC4,PC5,PC6,PC7,PC8,PC9,PC10
CD2_BENIGN_MELANOCYTIC_NOS	prs	-0.000106169	0.000290347	0.999893837	0.714617157	linear	260236	II Neoplasms from hospital discharges (CD2_)	Melanocytic naevi, other sites/unspecified	AGE_AT_DEATH_OR_NOW,batch,SEX_IMPUTED,SEXAGE,PC1,PC2,PC3,PC4,PC5,PC6,PC7,PC8,PC9,PC10
CD2_BENIGN_SKIN	prs	0.000902506	0.00076635	1.000902913	0.23893029	linear	260236	II Neoplasms from hospital discharges (CD2_)	Other benign neoplasms of skin	AGE_AT_DEATH_OR_NOW,batch,SEX_IMPUTED,SEXAGE,PC1,PC2,PC3,PC4,PC5,PC6,PC7,PC8,PC9,PC10
CD2_BENIGN_BREAST	prs	0.00019452	0.00077617	1.000194539	0.802111501	linear	147010	II Neoplasms from hospital discharges (CD2_)	Benign neoplasm of breast	AGE_AT_DEATH_OR_NOW,batch,SEX_IMPUTED,SEXAGE,PC1,PC2,PC3,PC4,PC5,PC6,PC7,PC8,PC9,PC10
CD2_BENIGN_LEIOMYOMA_UTERI	prs	0.000229939	0.00206578	1.000229966	0.911371749	linear	147010	II Neoplasms from hospital discharges (CD2_)	Leiomyoma of uterus	AGE_AT_DEATH_OR_NOW,batch,SEX_IMPUTED,SEXAGE,PC1,PC2,PC3,PC4,PC5,PC6,PC7,PC8,PC9,PC10
CD2_BENIGN_UTERUS_OTH	prs	0.000464304	0.000508169	1.000464412	0.360885864	linear	147010	II Neoplasms from hospital discharges (CD2_)	Other benign neoplasms of uterus	AGE_AT_DEATH_OR_NOW,batch,SEX_IMPUTED,SEXAGE,PC1,PC2,PC3,PC4,PC5,PC6,PC7,PC8,PC9,PC10
CD2_BENIGN_CERVIX_UTERI	prs	7.48E-05	0.000151046	1.000074823	0.620355535	linear	147010	II Neoplasms from hospital discharges (CD2_)	Other benign neoplasm of uterus: Cervix uteri	AGE_AT_DEATH_OR_NOW,batch,SEX_IMPUTED,SEXAGE,PC1,PC2,PC3,PC4,PC5,PC6,PC7,PC8,PC9,PC10
CD2_BENIGN_CORPUS_UTERI	prs	0.000156351	0.000165851	1.000156363	0.345826679	linear	147010	II Neoplasms from hospital discharges (CD2_)	Other benign neoplasm of uterus: Corpus uteri	AGE_AT_DEATH_OR_NOW,batch,SEX_IMPUTED,SEXAGE,PC1,PC2,PC3,PC4,PC5,PC6,PC7,PC8,PC9,PC10
CD2_BENIGN_UTERUS_NOS	prs	0.000232883	0.000457612	1.00023291	0.610816549	linear	147010	II Neoplasms from hospital discharges (CD2_)	Other benign neoplasm of uterus: Other parts/unspecified	AGE_AT_DEATH_OR_NOW,batch,SEX_IMPUTED,SEXAGE,PC1,PC2,PC3,PC4,PC5,PC6,PC7,PC8,PC9,PC10
CD2_BENIGN_OVARY	prs	0.000437052	0.000933897	1.000437147	0.639794686	linear	147010	II Neoplasms from hospital discharges (CD2_)	Benign neoplasm of ovary	AGE_AT_DEATH_OR_NOW,batch,SEX_IMPUTED,SEXAGE,PC1,PC2,PC3,PC4,PC5,PC6,PC7,PC8,PC9,PC10
CD2_BENIGN_FEMALE_GEN_OTH	prs	5.76E-05	0.000440396	1.000057553	0.896028506	linear	147010	II Neoplasms from hospital discharges (CD2_)	Benign neoplasm of other and unspecified female genital organs	AGE_AT_DEATH_OR_NOW,batch,SEX_IMPUTED,SEXAGE,PC1,PC2,PC3,PC4,PC5,PC6,PC7,PC8,PC9,PC10
CD2_BENIGN_VAGINA	prs	0.000178456	0.000303344	1.000178472	0.556335865	linear	147010	II Neoplasms from hospital discharges (CD2_)	Benign neoplasm: Vulva	AGE_AT_DEATH_OR_NOW,batch,SEX_IMPUTED,SEXAGE,PC1,PC2,PC3,PC4,PC5,PC6,PC7,PC8,PC9,PC10
CD2_BENIGN_VULVA	prs	-9.77E-05	0.000237633	0.999902274	0.680878206	linear	147010	II Neoplasms from hospital discharges (CD2_)	Benign neoplasm: Vagina	AGE_AT_DEATH_OR_NOW,batch,SEX_IMPUTED,SEXAGE,PC1,PC2,PC3,PC4,PC5,PC6,PC7,PC8,PC9,PC10
CD2_BENIGN_UTERINE_TUBES_LIGAMENTS	prs	-0.000104816	0.000164392	0.99989519	0.523735542	linear	147010	II Neoplasms from hospital discharges (CD2_)	Benign neoplasm: Uterine tubes and ligaments	AGE_AT_DEATH_OR_NOW,batch,SEX_IMPUTED,SEXAGE,PC1,PC2,PC3,PC4,PC5,PC6,PC7,PC8,PC9,PC10
CD2_BENIGN_MALE_GEN	prs	-0.000330886	0.000378821	0.999669169	0.382412623	linear	113226	II Neoplasms from hospital discharges (CD2_)	Benign neoplasm of male genital organs	AGE_AT_DEATH_OR_NOW,batch,SEX_IMPUTED,SEXAGE,PC1,PC2,PC3,PC4,PC5,PC6,PC7,PC8,PC9,PC10
CD2_BENIGN_PROSTATE	prs	2.12E-05	0.00021463	1.000021173	0.921417376	linear	113226	II Neoplasms from hospital discharges (CD2_)	Benign neoplasm: Prostate	AGE_AT_DEATH_OR_NOW,batch,SEX_IMPUTED,SEXAGE,PC1,PC2,PC3,PC4,PC5,PC6,PC7,PC8,PC9,PC10
CD2_BENIGN_URINARY	prs	0.000233619	0.000231287	1.000233646	0.312456271	linear	260236	II Neoplasms from hospital discharges (CD2_)	Benign neoplasm of urinary organs	AGE_AT_DEATH_OR_NOW,batch,SEX_IMPUTED,SEXAGE,PC1,PC2,PC3,PC4,PC5,PC6,PC7,PC8,PC9,PC10
CD2_BENIGN_KIDNEY	prs	0.000106115	0.000189521	1.000106121	0.575538706	linear	260236	II Neoplasms from hospital discharges (CD2_)	Benign neoplasm: Kidney	AGE_AT_DEATH_OR_NOW,batch,SEX_IMPUTED,SEXAGE,PC1,PC2,PC3,PC4,PC5,PC6,PC7,PC8,PC9,PC10
CD2_BENIGN_BLADDER	prs	0.000198423	0.000105693	1.000198443	0.060470581	linear	260236	II Neoplasms from hospital discharges (CD2_)	Benign neoplasm: Bladder	AGE_AT_DEATH_OR_NOW,batch,SEX_IMPUTED,SEXAGE,PC1,PC2,PC3,PC4,PC5,PC6,PC7,PC8,PC9,PC10
CD2_BENIGN_EYE	prs	-2.56E-05	0.000337152	0.99997437	0.93940382	linear	260236	II Neoplasms from hospital discharges (CD2_)	Benign neoplasm of eye and adnexa	AGE_AT_DEATH_OR_NOW,batch,SEX_IMPUTED,SEXAGE,PC1,PC2,PC3,PC4,PC5,PC6,PC7,PC8,PC9,PC10
CD2_BENIGN_CONJUNCTIVA	prs	0.000402798	0.000197937	1.000402879	0.0418538	linear	260236	II Neoplasms from hospital discharges (CD2_)	Benign neoplasm: Conjunctiva	AGE_AT_DEATH_OR_NOW,batch,SEX_IMPUTED,SEXAGE,PC1,PC2,PC3,PC4,PC5,PC6,PC7,PC8,PC9,PC10
CD2_BENIGN_CHOROID	prs	-0.000527269	0.000234827	0.99947287	0.024746618	linear	260236	II Neoplasms from hospital discharges (CD2_)	Benign neoplasm: Choroid	AGE_AT_DEATH_OR_NOW,batch,SEX_IMPUTED,SEXAGE,PC1,PC2,PC3,PC4,PC5,PC6,PC7,PC8,PC9,PC10
CD2_BENIGN_ORBIT_NOS	prs	1.90E-05	8.72E-05	1.000018981	0.827774791	linear	260236	II Neoplasms from hospital discharges (CD2_)	Benign neoplasm: Orbit, unspecified	AGE_AT_DEATH_OR_NOW,batch,SEX_IMPUTED,SEXAGE,PC1,PC2,PC3,PC4,PC5,PC6,PC7,PC8,PC9,PC10
CD2_BENIGN_MENINGES	prs	0.000454116	0.000345407	1.000454219	0.188602291	linear	260236	II Neoplasms from hospital discharges (CD2_)	Benign neoplasm of meninges	AGE_AT_DEATH_OR_NOW,batch,SEX_IMPUTED,SEXAGE,PC1,PC2,PC3,PC4,PC5,PC6,PC7,PC8,PC9,PC10
CD2_BENIGN_MENINGES_CEREBRAL	prs	0.000216001	0.000326619	1.000216025	0.508404569	linear	260236	II Neoplasms from hospital discharges (CD2_)	Benign neoplasm: Cerebral meninges	AGE_AT_DEATH_OR_NOW,batch,SEX_IMPUTED,SEXAGE,PC1,PC2,PC3,PC4,PC5,PC6,PC7,PC8,PC9,PC10
CD2_BENIGN_MENINGES_SPINAL	prs	7.84E-05	0.000106825	1.000078403	0.463004554	linear	260236	II Neoplasms from hospital discharges (CD2_)	Benign neoplasm: Spinal meninges	AGE_AT_DEATH_OR_NOW,batch,SEX_IMPUTED,SEXAGE,PC1,PC2,PC3,PC4,PC5,PC6,PC7,PC8,PC9,PC10
CD2_BENIGN_MENINGES_NOS	prs	0.000217058	0.000141544	1.000217081	0.12515404	linear	260236	II Neoplasms from hospital discharges (CD2_)	Beningn neoplasm: Meninges, unspecified	AGE_AT_DEATH_OR_NOW,batch,SEX_IMPUTED,SEXAGE,PC1,PC2,PC3,PC4,PC5,PC6,PC7,PC8,PC9,PC10
CD2_BENIGN_BRAIN_CNS	prs	2.09E-05	0.000293609	1.000020931	0.943169069	linear	260236	II Neoplasms from hospital discharges (CD2_)	Benign neoplasm of brain and other parts of central nervous system	AGE_AT_DEATH_OR_NOW,batch,SEX_IMPUTED,SEXAGE,PC1,PC2,PC3,PC4,PC5,PC6,PC7,PC8,PC9,PC10
CD2_BENIGN_BRAIN_SUPRATENT	prs	0.000238047	0.000144351	1.000238075	0.099131746	linear	260236	II Neoplasms from hospital discharges (CD2_)	Benign neoplasm: Brain, supratentorial	AGE_AT_DEATH_OR_NOW,batch,SEX_IMPUTED,SEXAGE,PC1,PC2,PC3,PC4,PC5,PC6,PC7,PC8,PC9,PC10
CD2_BENIGN_BRAIN_INFRATENT	prs	-6.91E-06	8.31E-05	0.99999309	0.933693269	linear	260236	II Neoplasms from hospital discharges (CD2_)	Benign neoplasm: Brain, infratentorial	AGE_AT_DEATH_OR_NOW,batch,SEX_IMPUTED,SEXAGE,PC1,PC2,PC3,PC4,PC5,PC6,PC7,PC8,PC9,PC10
CD2_BENIGN_BRAIN_NOS	prs	8.41E-05	8.99E-05	1.000084134	0.349528019	linear	260236	II Neoplasms from hospital discharges (CD2_)	Benign neoplasm: Brain, unspecified	AGE_AT_DEATH_OR_NOW,batch,SEX_IMPUTED,SEXAGE,PC1,PC2,PC3,PC4,PC5,PC6,PC7,PC8,PC9,PC10
CD2_BENIGN_CRANIAL_NERVE	prs	-0.000120391	0.000185981	0.999879616	0.51741885	linear	260236	II Neoplasms from hospital discharges (CD2_)	Benign neoplasm: Cranial nerves	AGE_AT_DEATH_OR_NOW,batch,SEX_IMPUTED,SEXAGE,PC1,PC2,PC3,PC4,PC5,PC6,PC7,PC8,PC9,PC10
CD2_BENIGN_SPINAL_CORD	prs	-2.97E-06	0.000134711	0.999997027	0.98239106	linear	260236	II Neoplasms from hospital discharges (CD2_)	Benign neoplasm: Spinal cord	AGE_AT_DEATH_OR_NOW,batch,SEX_IMPUTED,SEXAGE,PC1,PC2,PC3,PC4,PC5,PC6,PC7,PC8,PC9,PC10
CD2_BENIGN_THYROID	prs	4.46E-05	0.000210411	1.000044562	0.832277794	linear	260236	II Neoplasms from hospital discharges (CD2_)	Benign neoplasm of thyroid gland	AGE_AT_DEATH_OR_NOW,batch,SEX_IMPUTED,SEXAGE,PC1,PC2,PC3,PC4,PC5,PC6,PC7,PC8,PC9,PC10
CD2_BENIGN_ENDOCRINE_OTH	prs	-0.000157218	0.000394359	0.999842794	0.690138544	linear	260236	II Neoplasms from hospital discharges (CD2_)	Benign neoplasm of other and unspecified endocrine glands	AGE_AT_DEATH_OR_NOW,batch,SEX_IMPUTED,SEXAGE,PC1,PC2,PC3,PC4,PC5,PC6,PC7,PC8,PC9,PC10
CD2_BENIGN_ADRENAL	prs	-3.25E-05	0.000267835	0.999967475	0.903342809	linear	260236	II Neoplasms from hospital discharges (CD2_)	Benign neoplasm: Adrenal gland	AGE_AT_DEATH_OR_NOW,batch,SEX_IMPUTED,SEXAGE,PC1,PC2,PC3,PC4,PC5,PC6,PC7,PC8,PC9,PC10
CD2_BENIGN_PARATHYROID	prs	3.70E-05	0.000111539	1.000037033	0.73987887	linear	260236	II Neoplasms from hospital discharges (CD2_)	Benign neoplasm: Parathyroid gland	AGE_AT_DEATH_OR_NOW,batch,SEX_IMPUTED,SEXAGE,PC1,PC2,PC3,PC4,PC5,PC6,PC7,PC8,PC9,PC10
CD2_BENIGN_PITUITARY_CRANIPHAR	prs	-0.000117341	0.000262885	0.999882666	0.655338255	linear	260236	II Neoplasms from hospital discharges (CD2_)	Benign neoplasm: Pituitary gland, craniopharyngeal duct	AGE_AT_DEATH_OR_NOW,batch,SEX_IMPUTED,SEXAGE,PC1,PC2,PC3,PC4,PC5,PC6,PC7,PC8,PC9,PC10
CD2_BENIGN_OTHER_NOS	prs	0.000146621	0.000210123	1.000146631	0.485312481	linear	260236	II Neoplasms from hospital discharges (CD2_)	Benign neoplasm of other and unspecified sites	AGE_AT_DEATH_OR_NOW,batch,SEX_IMPUTED,SEXAGE,PC1,PC2,PC3,PC4,PC5,PC6,PC7,PC8,PC9,PC10
CD2_BENIGN_PERIPH_AUTO_NEURO	prs	2.57E-05	0.000137897	1.000025706	0.852119412	linear	260236	II Neoplasms from hospital discharges (CD2_)	Benign neoplasm: Peripheral nerves and autonomic nervous system	AGE_AT_DEATH_OR_NOW,batch,SEX_IMPUTED,SEXAGE,PC1,PC2,PC3,PC4,PC5,PC6,PC7,PC8,PC9,PC10
CD2_BENIGN_NOS	prs	0.000154467	0.00014867	1.000154479	0.29880946	linear	260236	II Neoplasms from hospital discharges (CD2_)	Benign neoplasm: Other/unspecified site	AGE_AT_DEATH_OR_NOW,batch,SEX_IMPUTED,SEXAGE,PC1,PC2,PC3,PC4,PC5,PC6,PC7,PC8,PC9,PC10
CD2_BENIGN_RECTUM_ANAL	prs	0.000379698	0.000495484	1.00037977	0.44348749	linear	260236	II Neoplasms from hospital discharges (CD2_)	Benign neoplasm: Rectum, anus and anal canal	AGE_AT_DEATH_OR_NOW,batch,SEX_IMPUTED,SEXAGE,PC1,PC2,PC3,PC4,PC5,PC6,PC7,PC8,PC9,PC10
CD2_BENIGN_SMALL_INTESTINE	prs	-7.38E-05	0.000228132	0.999926189	0.746273422	linear	260236	II Neoplasms from hospital discharges (CD2_)	Benign neoplasm: Small intestine	AGE_AT_DEATH_OR_NOW,batch,SEX_IMPUTED,SEXAGE,PC1,PC2,PC3,PC4,PC5,PC6,PC7,PC8,PC9,PC10
CD2_BENIGN_LIVE_BILE	prs	-9.86E-05	0.000161167	0.999901437	0.540811298	linear	260236	II Neoplasms from hospital discharges (CD2_)	Benign neoplasm: Liver/bile ducts	AGE_AT_DEATH_OR_NOW,batch,SEX_IMPUTED,SEXAGE,PC1,PC2,PC3,PC4,PC5,PC6,PC7,PC8,PC9,PC10
CD2_UVEAMELANOMA_EXALLC	prs	-0.000151319	0.000137391	0.999848693	0.270734275	linear	209081	II Neoplasms from hospital discharges (CD2_)	Melanoma of uvea (controls excluding all cancers)	AGE_AT_DEATH_OR_NOW,batch,SEX_IMPUTED,SEXAGE,PC1,PC2,PC3,PC4,PC5,PC6,PC7,PC8,PC9,PC10
CD2_PRIMARY_LYMPHOID_HEMATOPOIETIC_EXALLC	prs	0.000497404	0.000692142	1.000497527	0.472360991	linear	213160	II Neoplasms from hospital discharges (CD2_)	Primary_lymphoid and hematopoietic malignant neoplasms (controls excluding all cancers)	AGE_AT_DEATH_OR_NOW,batch,SEX_IMPUTED,SEXAGE,PC1,PC2,PC3,PC4,PC5,PC6,PC7,PC8,PC9,PC10
CD2_HODGKIN_LYMPHOMA_EXALLC	prs	-1.42E-05	0.000235351	0.999985762	0.951759743	linear	209419	II Neoplasms from hospital discharges (CD2_)	Hodgkin lymphoma (controls excluding all cancers)	AGE_AT_DEATH_OR_NOW,batch,SEX_IMPUTED,SEXAGE,PC1,PC2,PC3,PC4,PC5,PC6,PC7,PC8,PC9,PC10
CD2_FOLLICULAR_LYMPHOMA_EXALLC	prs	0.000182422	0.000273117	1.000182439	0.504180666	linear	209579	II Neoplasms from hospital discharges (CD2_)	Follicular lymphoma (controls excluding all cancers)	AGE_AT_DEATH_OR_NOW,batch,SEX_IMPUTED,SEXAGE,PC1,PC2,PC3,PC4,PC5,PC6,PC7,PC8,PC9,PC10
CD2_NONFOLLICULAR_LYMPHOMA_EXALLC	prs	0.000364001	0.000423806	1.000364067	0.390404954	linear	210468	II Neoplasms from hospital discharges (CD2_)	Non-follicular lymphoma (controls excluding all cancers)	AGE_AT_DEATH_OR_NOW,batch,SEX_IMPUTED,SEXAGE,PC1,PC2,PC3,PC4,PC5,PC6,PC7,PC8,PC9,PC10
CD2_TNK_LYMPHOMA_EXALLC	prs	-7.14E-05	0.000147258	0.999928587	0.627702133	linear	209142	II Neoplasms from hospital discharges (CD2_)	Mature T/NK-cell lymphomas (controls excluding all cancers)	AGE_AT_DEATH_OR_NOW,batch,SEX_IMPUTED,SEXAGE,PC1,PC2,PC3,PC4,PC5,PC6,PC7,PC8,PC9,PC10
CD2_NONHODGKIN_NAS_EXALLC	prs	-1.97E-05	0.000279509	0.999980271	0.943729392	linear	209608	II Neoplasms from hospital discharges (CD2_)	Other and unspecified types of non-Hodgkin lymphoma (controls excluding all cancers)	AGE_AT_DEATH_OR_NOW,batch,SEX_IMPUTED,SEXAGE,PC1,PC2,PC3,PC4,PC5,PC6,PC7,PC8,PC9,PC10
CD2_IMMUNOPROLIFERATIVE_EXALLC	prs	-4.22E-05	0.000122808	0.99995776	0.730877462	linear	209088	II Neoplasms from hospital discharges (CD2_)	Malignant immunoproliferative diseases (controls excluding all cancers)	AGE_AT_DEATH_OR_NOW,batch,SEX_IMPUTED,SEXAGE,PC1,PC2,PC3,PC4,PC5,PC6,PC7,PC8,PC9,PC10
CD2_MULTIPLE_MYELOMA_PLASMA_CELL_EXALLC	prs	0.00028211	0.000289889	1.00028215	0.330471767	linear	209658	II Neoplasms from hospital discharges (CD2_)	Multiple myeloma and malignant plasma cell neoplasms (controls excluding all cancers)	AGE_AT_DEATH_OR_NOW,batch,SEX_IMPUTED,SEXAGE,PC1,PC2,PC3,PC4,PC5,PC6,PC7,PC8,PC9,PC10
CD2_LYMPHOID_LEUKAEMIA_EXALLC	prs	1.68E-05	0.000312822	1.000016823	0.957112881	linear	209773	II Neoplasms from hospital discharges (CD2_)	Lymphoid leukaemia (controls excluding all cancers)	AGE_AT_DEATH_OR_NOW,batch,SEX_IMPUTED,SEXAGE,PC1,PC2,PC3,PC4,PC5,PC6,PC7,PC8,PC9,PC10
CD2_MYELOID_LEUKAEMIA_EXALLC	prs	-4.48E-05	0.000203767	0.999955249	0.826163486	linear	209305	II Neoplasms from hospital discharges (CD2_)	Myeloid leukaemia (controls excluding all cancers)	AGE_AT_DEATH_OR_NOW,batch,SEX_IMPUTED,SEXAGE,PC1,PC2,PC3,PC4,PC5,PC6,PC7,PC8,PC9,PC10
CD2_LEUKAEMIA_NAS_EXALLC	prs	-1.91E-06	0.000121311	0.999998087	0.987417434	linear	209085	II Neoplasms from hospital discharges (CD2_)	Leukaemia of unspecified cell type (controls excluding all cancers)	AGE_AT_DEATH_OR_NOW,batch,SEX_IMPUTED,SEXAGE,PC1,PC2,PC3,PC4,PC5,PC6,PC7,PC8,PC9,PC10
CD2_PRIMARY_LYMPHOID_HEMATOPOIETIC_NAS_EXALLC	prs	0.000175384	0.000133316	1.0001754	0.188325491	linear	209110	II Neoplasms from hospital discharges (CD2_)	Other and unspecified malignant neoplasms of lymphoid, haematopoietic and related tissue (controls excluding all cancers)	AGE_AT_DEATH_OR_NOW,batch,SEX_IMPUTED,SEXAGE,PC1,PC2,PC3,PC4,PC5,PC6,PC7,PC8,PC9,PC10
CD2_INSITU_MELANOMA_EXALLC	prs	-0.000152974	0.000244382	0.999847038	0.531341092	linear	209310	II Neoplasms from hospital discharges (CD2_)	Melanoma in situ (controls excluding all cancers)	AGE_AT_DEATH_OR_NOW,batch,SEX_IMPUTED,SEXAGE,PC1,PC2,PC3,PC4,PC5,PC6,PC7,PC8,PC9,PC10
CD2_INSITU_SKIN_EXALLC	prs	-0.000164902	0.000447925	0.999835112	0.712764845	linear	210092	II Neoplasms from hospital discharges (CD2_)	Carcinoma in situ of skin (controls excluding all cancers)	AGE_AT_DEATH_OR_NOW,batch,SEX_IMPUTED,SEXAGE,PC1,PC2,PC3,PC4,PC5,PC6,PC7,PC8,PC9,PC10
CD2_INSITU_BREAST_EXALLC	prs	0.000912167	0.000707079	1.000912584	0.197035711	linear	120277	II Neoplasms from hospital discharges (CD2_)	Carcinoma in situ of breast (controls excluding all cancers)	AGE_AT_DEATH_OR_NOW,batch,SEX_IMPUTED,SEXAGE,PC1,PC2,PC3,PC4,PC5,PC6,PC7,PC8,PC9,PC10
CD2_INSITU_BREAST_LOBULAR_EXALLC	prs	0.000140337	0.000189674	1.000140347	0.459370783	linear	119011	II Neoplasms from hospital discharges (CD2_)	Carcinoma in situ of breast, lobular (controls excluding all cancers)	AGE_AT_DEATH_OR_NOW,batch,SEX_IMPUTED,SEXAGE,PC1,PC2,PC3,PC4,PC5,PC6,PC7,PC8,PC9,PC10
CD2_INSITU_BREAST_INTRADUCTAL_EXALLC	prs	0.000336188	0.000673505	1.000336244	0.617666527	linear	120155	II Neoplasms from hospital discharges (CD2_)	Carcinoma in situ of breast, intraductal (controls excluding all cancers)	AGE_AT_DEATH_OR_NOW,batch,SEX_IMPUTED,SEXAGE,PC1,PC2,PC3,PC4,PC5,PC6,PC7,PC8,PC9,PC10
CD2_INSITU_CERVIX_UTERI_EXALLC	prs	2.33E-05	0.000367041	1.000023313	0.94935604	linear	119266	II Neoplasms from hospital discharges (CD2_)	Carcinoma in situ of cervix uteri (controls excluding all cancers)	AGE_AT_DEATH_OR_NOW,batch,SEX_IMPUTED,SEXAGE,PC1,PC2,PC3,PC4,PC5,PC6,PC7,PC8,PC9,PC10
C3_LIP_ORAL_PHARYNX_EXALLC	prs	-7.90E-05	0.000163547	0.999921	0.62905357	linear	204109	II Neoplasms, from cancer register (ICD-O-3)	Malignant neoplasm of lip, oral cavity and pharynx (controls excluding all cancers)	AGE_AT_DEATH_OR_NOW,batch,SEX_IMPUTED,SEXAGE,PC1,PC2,PC3,PC4,PC5,PC6,PC7,PC8,PC9,PC10
C3_DIGESTIVE_ORGANS_EXALLC	prs	-0.001686866	0.000922136	0.998314556	0.067355739	linear	211539	II Neoplasms, from cancer register (ICD-O-3)	Malignant neoplasm of digestive organs (controls excluding all cancers)	AGE_AT_DEATH_OR_NOW,batch,SEX_IMPUTED,SEXAGE,PC1,PC2,PC3,PC4,PC5,PC6,PC7,PC8,PC9,PC10
C3_OESOPHAGUS_EXALLC	prs	-0.000271328	0.000214254	0.999728709	0.205377608	linear	204259	II Neoplasms, from cancer register (ICD-O-3)	Malignant neoplasm of oesophagus (controls excluding all cancers)	AGE_AT_DEATH_OR_NOW,batch,SEX_IMPUTED,SEXAGE,PC1,PC2,PC3,PC4,PC5,PC6,PC7,PC8,PC9,PC10
C3_STOMACH_EXALLC	prs	-8.73E-06	0.000335684	0.999991274	0.979261054	linear	204790	II Neoplasms, from cancer register (ICD-O-3)	Malignant neoplasm of stomach (controls excluding all cancers)	AGE_AT_DEATH_OR_NOW,batch,SEX_IMPUTED,SEXAGE,PC1,PC2,PC3,PC4,PC5,PC6,PC7,PC8,PC9,PC10
C3_SMALL_INTESTINE_EXALLC	prs	-0.000186116	0.000211609	0.999813901	0.379115153	linear	204250	II Neoplasms, from cancer register (ICD-O-3)	Malignant neoplasm of small intestine (controls excluding all cancers)	AGE_AT_DEATH_OR_NOW,batch,SEX_IMPUTED,SEXAGE,PC1,PC2,PC3,PC4,PC5,PC6,PC7,PC8,PC9,PC10
C3_COLORECTAL_EXALLC	prs	-0.001634499	0.0007214	0.998366836	0.023468824	linear	208302	II Neoplasms, from cancer register (ICD-O-3)	Colorectal cancer (controls excluding all cancers)	AGE_AT_DEATH_OR_NOW,batch,SEX_IMPUTED,SEXAGE,PC1,PC2,PC3,PC4,PC5,PC6,PC7,PC8,PC9,PC10
C3_COLON_EXALLC	prs	-0.001679271	0.00056407	0.998322138	0.002910607	linear	206495	II Neoplasms, from cancer register (ICD-O-3)	Malignant neoplasm of colon (controls excluding all cancers)	AGE_AT_DEATH_OR_NOW,batch,SEX_IMPUTED,SEXAGE,PC1,PC2,PC3,PC4,PC5,PC6,PC7,PC8,PC9,PC10
C3_RECTUM_EXALLC	prs	8.13E-05	0.00044826	1.000081255	0.856164288	linear	205510	II Neoplasms, from cancer register (ICD-O-3)	Malignant neoplasm of rectum (controls excluding all cancers)	AGE_AT_DEATH_OR_NOW,batch,SEX_IMPUTED,SEXAGE,PC1,PC2,PC3,PC4,PC5,PC6,PC7,PC8,PC9,PC10
C3_ANUS_ANALCANAL_EXALLC	prs	1.24E-05	0.000144035	1.000012413	0.931322555	linear	204062	II Neoplasms, from cancer register (ICD-O-3)	Malignant neoplasm of anus and anal canal (controls excluding all cancers)	AGE_AT_DEATH_OR_NOW,batch,SEX_IMPUTED,SEXAGE,PC1,PC2,PC3,PC4,PC5,PC6,PC7,PC8,PC9,PC10
C3_LIVER_INTRAHEPATIC_BILE_DUCTS_EXALLC	prs	-0.000235341	0.000237666	0.999764686	0.322068865	linear	204343	II Neoplasms, from cancer register (ICD-O-3)	Malignant neoplasm of liver and intrahepatic bile ducts (controls excluding all cancers)	AGE_AT_DEATH_OR_NOW,batch,SEX_IMPUTED,SEXAGE,PC1,PC2,PC3,PC4,PC5,PC6,PC7,PC8,PC9,PC10
C3_BILIARY_TRACT_EXALLC	prs	3.45E-05	0.000142195	1.000034474	0.808444411	linear	204058	II Neoplasms, from cancer register (ICD-O-3)	Malignant neoplasm of other and unspecified parts of biliary tract (controls excluding all cancers)	AGE_AT_DEATH_OR_NOW,batch,SEX_IMPUTED,SEXAGE,PC1,PC2,PC3,PC4,PC5,PC6,PC7,PC8,PC9,PC10
C3_PANCREAS_EXALLC	prs	0.000579011	0.000334223	1.000579178	0.083202311	linear	204782	II Neoplasms, from cancer register (ICD-O-3)	Malignant neoplasm of pancreas (controls excluding all cancers)	AGE_AT_DEATH_OR_NOW,batch,SEX_IMPUTED,SEXAGE,PC1,PC2,PC3,PC4,PC5,PC6,PC7,PC8,PC9,PC10
C3_RESPIRATORY_INTRATHORACIC_EXALLC	prs	0.000275569	0.000652615	1.000275607	0.672840336	linear	207507	II Neoplasms, from cancer register (ICD-O-3)	Malignant neoplasm of respiratory system and intrathoracic organs (controls excluding all cancers)	AGE_AT_DEATH_OR_NOW,batch,SEX_IMPUTED,SEXAGE,PC1,PC2,PC3,PC4,PC5,PC6,PC7,PC8,PC9,PC10
C3_LARYNX_EXALLC	prs	-0.000201612	0.000189077	0.999798408	0.286290062	linear	204176	II Neoplasms, from cancer register (ICD-O-3)	Malignant neoplasm of larynx (controls excluding all cancers)	AGE_AT_DEATH_OR_NOW,batch,SEX_IMPUTED,SEXAGE,PC1,PC2,PC3,PC4,PC5,PC6,PC7,PC8,PC9,PC10
C3_BRONCHUS_LUNG_EXALLC	prs	0.0003551	0.000597763	1.000355163	0.552480642	linear	206913	II Neoplasms, from cancer register (ICD-O-3)	Malignant neoplasm of bronchus and lung (controls excluding all cancers)	AGE_AT_DEATH_OR_NOW,batch,SEX_IMPUTED,SEXAGE,PC1,PC2,PC3,PC4,PC5,PC6,PC7,PC8,PC9,PC10
C3_LUNG_NONSMALL_EXALLC	prs	-0.000137425	0.00050517	0.999862584	0.785593108	linear	205986	II Neoplasms, from cancer register (ICD-O-3)	Non-small cell lung cancer (controls excluding all cancers)	AGE_AT_DEATH_OR_NOW,batch,SEX_IMPUTED,SEXAGE,PC1,PC2,PC3,PC4,PC5,PC6,PC7,PC8,PC9,PC10
C3_HEART_MEDIASTINUM_PLEURA_EXALLC	prs	8.50E-05	0.0001466	1.000084971	0.562193389	linear	204064	II Neoplasms, from cancer register (ICD-O-3)	Malignant neoplasm of heart, mediastinum and pleura (controls excluding all cancers)	AGE_AT_DEATH_OR_NOW,batch,SEX_IMPUTED,SEXAGE,PC1,PC2,PC3,PC4,PC5,PC6,PC7,PC8,PC9,PC10
C3_BONE_CARTILAGE_EXALLC	prs	1.30E-05	0.00014404	1.000013034	0.927899634	linear	204062	II Neoplasms, from cancer register (ICD-O-3)	Malignant neoplasm of bone and articular cartilage (controls excluding all cancers)	AGE_AT_DEATH_OR_NOW,batch,SEX_IMPUTED,SEXAGE,PC1,PC2,PC3,PC4,PC5,PC6,PC7,PC8,PC9,PC10
C3_SKIN_EXALLC	prs	0.000207225	0.001166253	1.000207246	0.858971072	linear	217608	II Neoplasms, from cancer register (ICD-O-3)	Malignant neoplasm of skin (controls excluding all cancers)	AGE_AT_DEATH_OR_NOW,batch,SEX_IMPUTED,SEXAGE,PC1,PC2,PC3,PC4,PC5,PC6,PC7,PC8,PC9,PC10
C3_MELANOMA_SKIN_EXALLC	prs	1.71E-05	0.000135683	1.00001715	0.899420589	linear	204044	II Neoplasms, from cancer register (ICD-O-3)	Malignant melanoma of skin (controls excluding all cancers)	AGE_AT_DEATH_OR_NOW,batch,SEX_IMPUTED,SEXAGE,PC1,PC2,PC3,PC4,PC5,PC6,PC7,PC8,PC9,PC10
C3_OTHER_SKIN_EXALLC	prs	0.000207248	0.001166161	1.000207269	0.858944538	linear	217606	II Neoplasms, from cancer register (ICD-O-3)	Other malignant neoplasms of skin (=non-melanoma skin cancer) (controls excluding all cancers)	AGE_AT_DEATH_OR_NOW,batch,SEX_IMPUTED,SEXAGE,PC1,PC2,PC3,PC4,PC5,PC6,PC7,PC8,PC9,PC10
C3_MESOTHELIOMA_EXALLC	prs	-3.76E-05	0.000147027	0.999962415	0.798231292	linear	204069	II Neoplasms, from cancer register (ICD-O-3)	Mesothelioma (controls excluding all cancers)	AGE_AT_DEATH_OR_NOW,batch,SEX_IMPUTED,SEXAGE,PC1,PC2,PC3,PC4,PC5,PC6,PC7,PC8,PC9,PC10
C3_CONNECTIVE_SOFT_NAS_EXALLC	prs	9.11E-05	0.000228719	1.000091113	0.69037536	linear	204309	II Neoplasms, from cancer register (ICD-O-3)	Malignant neoplasm of other connective and soft tissue (controls excluding all cancers)	AGE_AT_DEATH_OR_NOW,batch,SEX_IMPUTED,SEXAGE,PC1,PC2,PC3,PC4,PC5,PC6,PC7,PC8,PC9,PC10
C3_BREAST_EXALLC	prs	0.000998163	0.001795277	1.000998662	0.578215852	linear	128503	II Neoplasms, from cancer register (ICD-O-3)	Malignant neoplasm of breast (controls excluding all cancers)	AGE_AT_DEATH_OR_NOW,batch,SEX_IMPUTED,SEXAGE,PC1,PC2,PC3,PC4,PC5,PC6,PC7,PC8,PC9,PC10
C3_FEMALE_GENITAL_EXALLC	prs	-0.000795308	0.001313237	0.999205008	0.544775778	linear	121975	II Neoplasms, from cancer register (ICD-O-3)	malignant neoplasm of female genital organs (controls excluding all cancers)	AGE_AT_DEATH_OR_NOW,batch,SEX_IMPUTED,SEXAGE,PC1,PC2,PC3,PC4,PC5,PC6,PC7,PC8,PC9,PC10
C3_VULVA_EXALLC	prs	0.000201692	0.000270943	1.000201712	0.456632396	linear	117118	II Neoplasms, from cancer register (ICD-O-3)	Malignant neoplasm of vulva (controls excluding all cancers)	AGE_AT_DEATH_OR_NOW,batch,SEX_IMPUTED,SEXAGE,PC1,PC2,PC3,PC4,PC5,PC6,PC7,PC8,PC9,PC10
C3_CERVIX_UTERI_EXALLC	prs	0.000288108	0.000908697	1.00028815	0.751201321	linear	119159	II Neoplasms, from cancer register (ICD-O-3)	Malignant neoplasm of cervix uteri (controls excluding all cancers)	AGE_AT_DEATH_OR_NOW,batch,SEX_IMPUTED,SEXAGE,PC1,PC2,PC3,PC4,PC5,PC6,PC7,PC8,PC9,PC10
C3_CORPUS_UTERI_EXALLC	prs	-0.001092449	0.000730424	0.998908147	0.134751145	linear	118360	II Neoplasms, from cancer register (ICD-O-3)	Malignant neoplasm of corpus uteri (controls excluding all cancers)	AGE_AT_DEATH_OR_NOW,batch,SEX_IMPUTED,SEXAGE,PC1,PC2,PC3,PC4,PC5,PC6,PC7,PC8,PC9,PC10
C3_OVARY_EXALLC	prs	-6.49E-05	0.000629333	0.999935137	0.917907883	linear	117971	II Neoplasms, from cancer register (ICD-O-3)	Malignant neoplasm of ovary (controls excluding all cancers)	AGE_AT_DEATH_OR_NOW,batch,SEX_IMPUTED,SEXAGE,PC1,PC2,PC3,PC4,PC5,PC6,PC7,PC8,PC9,PC10
C3_MALE_GENITAL_EXALLC	prs	-0.000458824	0.002084833	0.999541281	0.825811407	linear	95996	II Neoplasms, from cancer register (ICD-O-3)	malignant neoplasm of male genital organs (controls excluding all cancers)	AGE_AT_DEATH_OR_NOW,batch,SEX_IMPUTED,SEXAGE,PC1,PC2,PC3,PC4,PC5,PC6,PC7,PC8,PC9,PC10
C3_PROSTATE_EXALLC	prs	-7.31E-05	0.002054481	0.999926869	0.971603712	linear	95680	II Neoplasms, from cancer register (ICD-O-3)	Malignant neoplasm of prostate (controls excluding all cancers)	AGE_AT_DEATH_OR_NOW,batch,SEX_IMPUTED,SEXAGE,PC1,PC2,PC3,PC4,PC5,PC6,PC7,PC8,PC9,PC10
C3_TESTIS_EXALLC	prs	-0.000292	0.000434079	0.999708042	0.501146489	linear	87239	II Neoplasms, from cancer register (ICD-O-3)	Malignant neoplasm of testis (controls excluding all cancers)	AGE_AT_DEATH_OR_NOW,batch,SEX_IMPUTED,SEXAGE,PC1,PC2,PC3,PC4,PC5,PC6,PC7,PC8,PC9,PC10
C3_URINARY_TRACT_EXALLC	prs	0.001405668	0.000619666	1.001406656	0.023304207	linear	207110	II Neoplasms, from cancer register (ICD-O-3)	Malignant neoplasm of urinary organs (controls excluding all cancers)	AGE_AT_DEATH_OR_NOW,batch,SEX_IMPUTED,SEXAGE,PC1,PC2,PC3,PC4,PC5,PC6,PC7,PC8,PC9,PC10
C3_KIDNEY_NOTRENALPELVIS_EXALLC	prs	0.000465739	0.000418214	1.000465848	0.265436305	linear	205294	II Neoplasms, from cancer register (ICD-O-3)	Malignant neoplasm of kidney, except renal pelvis (controls excluding all cancers)	AGE_AT_DEATH_OR_NOW,batch,SEX_IMPUTED,SEXAGE,PC1,PC2,PC3,PC4,PC5,PC6,PC7,PC8,PC9,PC10
C3_RENAL_PELVIS_EXALLC	prs	0.0001956	0.000104689	1.000195619	0.061708984	linear	203986	II Neoplasms, from cancer register (ICD-O-3)	Malignant neoplasm of renal pelvis (controls excluding all cancers)	AGE_AT_DEATH_OR_NOW,batch,SEX_IMPUTED,SEXAGE,PC1,PC2,PC3,PC4,PC5,PC6,PC7,PC8,PC9,PC10
C3_BLADDER_EXALLC	prs	0.000627374	0.000457472	1.000627571	0.170253812	linear	205602	II Neoplasms, from cancer register (ICD-O-3)	Malignant neoplasm of bladder (controls excluding all cancers)	AGE_AT_DEATH_OR_NOW,batch,SEX_IMPUTED,SEXAGE,PC1,PC2,PC3,PC4,PC5,PC6,PC7,PC8,PC9,PC10
C3_EYE_ADNEXA_EXALLC	prs	-6.05E-05	0.00016241	0.999939522	0.709601946	linear	204106	II Neoplasms, from cancer register (ICD-O-3)	Malignant neoplasm of eye and adnexa (controls excluding all cancers)	AGE_AT_DEATH_OR_NOW,batch,SEX_IMPUTED,SEXAGE,PC1,PC2,PC3,PC4,PC5,PC6,PC7,PC8,PC9,PC10
C3_MENINGES_EXALLC	prs	0.000664819	0.000328341	1.00066504	0.042890812	linear	204749	II Neoplasms, from cancer register (ICD-O-3)	Malignant neoplasm of meninges (controls excluding all cancers)	AGE_AT_DEATH_OR_NOW,batch,SEX_IMPUTED,SEXAGE,PC1,PC2,PC3,PC4,PC5,PC6,PC7,PC8,PC9,PC10
C3_BRAIN_EXALLC	prs	0.000145758	0.000280508	1.000145769	0.603327236	linear	204516	II Neoplasms, from cancer register (ICD-O-3)	Malignant neoplasm of brain (controls excluding all cancers)	AGE_AT_DEATH_OR_NOW,batch,SEX_IMPUTED,SEXAGE,PC1,PC2,PC3,PC4,PC5,PC6,PC7,PC8,PC9,PC10
C3_SPINAL_CORD_CRANIAL_AND_OTHER_CNS_EXALLC	prs	9.12E-05	0.000181125	1.000091163	0.614758349	linear	204156	II Neoplasms, from cancer register (ICD-O-3)	Malignant neoplasm of spinal cord, cranial nerves and other parts of central nervous system (controls excluding all cancers)	AGE_AT_DEATH_OR_NOW,batch,SEX_IMPUTED,SEXAGE,PC1,PC2,PC3,PC4,PC5,PC6,PC7,PC8,PC9,PC10
C3_ENDOCRINE_EXALLC	prs	0.000725791	0.000415428	1.000726054	0.080623131	linear	205270	II Neoplasms, from cancer register (ICD-O-3)	Malignant neoplasm of endocrine gland (controls excluding all cancers)	AGE_AT_DEATH_OR_NOW,batch,SEX_IMPUTED,SEXAGE,PC1,PC2,PC3,PC4,PC5,PC6,PC7,PC8,PC9,PC10
C3_THYROID_GLAND_EXALLC	prs	0.00063353	0.000398372	1.000633731	0.111769244	linear	205158	II Neoplasms, from cancer register (ICD-O-3)	Malignant neoplasm of thyroid gland (controls excluding all cancers)	AGE_AT_DEATH_OR_NOW,batch,SEX_IMPUTED,SEXAGE,PC1,PC2,PC3,PC4,PC5,PC6,PC7,PC8,PC9,PC10
C3_NSCLC_SQUAM_EXALLC	prs	-0.00034615	0.000295257	0.99965391	0.24105149	linear	204588	II Neoplasms, from cancer register (ICD-O-3)	Non-small cell lung cancer, squamous (controls excluding all cancers)	AGE_AT_DEATH_OR_NOW,batch,SEX_IMPUTED,SEXAGE,PC1,PC2,PC3,PC4,PC5,PC6,PC7,PC8,PC9,PC10
C3_NSCLC_ADENO_EXALLC	prs	0.000129407	0.000342852	1.000129415	0.705845679	linear	204817	II Neoplasms, from cancer register (ICD-O-3)	Non-small cell lung cancer, adenocarcinoma (controls excluding all cancers)	AGE_AT_DEATH_OR_NOW,batch,SEX_IMPUTED,SEXAGE,PC1,PC2,PC3,PC4,PC5,PC6,PC7,PC8,PC9,PC10
C3_SCLC_EXALLC	prs	0.000300779	0.000209642	1.000300824	0.151365655	linear	204247	II Neoplasms, from cancer register (ICD-O-3)	Small cell lung cancer (controls excluding all cancers)	AGE_AT_DEATH_OR_NOW,batch,SEX_IMPUTED,SEXAGE,PC1,PC2,PC3,PC4,PC5,PC6,PC7,PC8,PC9,PC10
C3_CLL_EXALLC	prs	0.000109071	0.000219804	1.000109077	0.619740768	linear	204273	II Neoplasms, from cancer register (ICD-O-3)	Chronic lymphocytic leukaemia (controls excluding all cancers)	AGE_AT_DEATH_OR_NOW,batch,SEX_IMPUTED,SEXAGE,PC1,PC2,PC3,PC4,PC5,PC6,PC7,PC8,PC9,PC10
C3_AML_EXALLC	prs	-2.98E-05	0.000123309	0.999970247	0.809330727	linear	204018	II Neoplasms, from cancer register (ICD-O-3)	Acute myeloid leukaemia (controls excluding all cancers)	AGE_AT_DEATH_OR_NOW,batch,SEX_IMPUTED,SEXAGE,PC1,PC2,PC3,PC4,PC5,PC6,PC7,PC8,PC9,PC10
C3_DLBCL_EXALLC	prs	-3.07E-05	0.000204865	0.999969318	0.88094529	linear	204228	II Neoplasms, from cancer register (ICD-O-3)	Diffuse large B-cell lymphoma (controls excluding all cancers)	AGE_AT_DEATH_OR_NOW,batch,SEX_IMPUTED,SEXAGE,PC1,PC2,PC3,PC4,PC5,PC6,PC7,PC8,PC9,PC10
C3_GBM_EXALLC	prs	-0.000114685	0.000136692	0.999885322	0.401468651	linear	204046	II Neoplasms, from cancer register (ICD-O-3)	Brain glioblastoma (controls excluding all cancers)	AGE_AT_DEATH_OR_NOW,batch,SEX_IMPUTED,SEXAGE,PC1,PC2,PC3,PC4,PC5,PC6,PC7,PC8,PC9,PC10
C3_COLON_ADENO_EXALLC	prs	-0.001271731	0.000499068	0.998729077	0.010828408	linear	205910	II Neoplasms, from cancer register (ICD-O-3)	Colon adenocarcinoma (controls excluding all cancers)	AGE_AT_DEATH_OR_NOW,batch,SEX_IMPUTED,SEXAGE,PC1,PC2,PC3,PC4,PC5,PC6,PC7,PC8,PC9,PC10
C3_BREAST_HERPLUS_EXALLC	prs	-0.000679361	0.001433652	0.999320869	0.635595209	linear	123206	II Neoplasms, from cancer register (ICD-O-3)	Malignant neoplasm of breast, HER-positive (controls excluding all cancers)	AGE_AT_DEATH_OR_NOW,batch,SEX_IMPUTED,SEXAGE,PC1,PC2,PC3,PC4,PC5,PC6,PC7,PC8,PC9,PC10
C3_BREAST_HERNEG_EXALLC	prs	0.002270977	0.001199226	1.002273558	0.058266943	linear	121020	II Neoplasms, from cancer register (ICD-O-3)	Malignant neoplasm of breast, HER-negative (controls excluding all cancers)	AGE_AT_DEATH_OR_NOW,batch,SEX_IMPUTED,SEXAGE,PC1,PC2,PC3,PC4,PC5,PC6,PC7,PC8,PC9,PC10
C3_BREAST_HER2NEG_EXALLC	prs	0.001336744	0.001734796	1.001337638	0.440976102	linear	127468	II Neoplasms, from cancer register (ICD-O-3)	Malignant neoplasm of breast, HER2-negative (controls excluding all cancers)	AGE_AT_DEATH_OR_NOW,batch,SEX_IMPUTED,SEXAGE,PC1,PC2,PC3,PC4,PC5,PC6,PC7,PC8,PC9,PC10
D3_SARCOIDOSIS	prs	-0.001438727	0.000444484	0.998562307	0.001208734	linear	258976	III Diseases of the blood and blood-forming organs and certain disorders involving the immune mechanism (D3_)	Sarcoidosis	AGE_AT_DEATH_OR_NOW,batch,SEX_IMPUTED,SEXAGE,PC1,PC2,PC3,PC4,PC5,PC6,PC7,PC8,PC9,PC10
ESOSINOPHIL_DISEASE	prs	-9.17E-05	0.000216157	0.999908269	0.671281858	linear	160071	III Diseases of the blood and blood-forming organs and certain disorders involving the immune mechanism (D3_)	Eosinophilic disease (BM)	AGE_AT_DEATH_OR_NOW,batch,SEX_IMPUTED,SEXAGE,PC1,PC2,PC3,PC4,PC5,PC6,PC7,PC8,PC9,PC10
D3_IMMUDEFANTIBODY	prs	-8.84E-05	0.000189666	0.999911629	0.641252423	linear	256923	III Diseases of the blood and blood-forming organs and certain disorders involving the immune mechanism (D3_)	Immunodeficiency with predominantly antibody defects	AGE_AT_DEATH_OR_NOW,batch,SEX_IMPUTED,SEXAGE,PC1,PC2,PC3,PC4,PC5,PC6,PC7,PC8,PC9,PC10
D3_NONHEREDHYPOGAMMA	prs	-0.000314371	0.000117703	0.999685678	0.007565757	linear	256650	III Diseases of the blood and blood-forming organs and certain disorders involving the immune mechanism (D3_)	Nonhereditary hypogammaglobulinemia	AGE_AT_DEATH_OR_NOW,batch,SEX_IMPUTED,SEXAGE,PC1,PC2,PC3,PC4,PC5,PC6,PC7,PC8,PC9,PC10
D3_DEF_IGG	prs	-2.32E-05	9.64E-05	0.999976791	0.809769837	linear	256594	III Diseases of the blood and blood-forming organs and certain disorders involving the immune mechanism (D3_)	Selective deficiency of immunoglobulin G [IgG] subclasses	AGE_AT_DEATH_OR_NOW,batch,SEX_IMPUTED,SEXAGE,PC1,PC2,PC3,PC4,PC5,PC6,PC7,PC8,PC9,PC10
D3_IMMUDEFANTIBODYNAS	prs	-0.000150679	0.000128589	0.999849332	0.241280849	linear	256683	III Diseases of the blood and blood-forming organs and certain disorders involving the immune mechanism (D3_)	Other and unspecified immunodeficiencies with predominantly antibody defects	AGE_AT_DEATH_OR_NOW,batch,SEX_IMPUTED,SEXAGE,PC1,PC2,PC3,PC4,PC5,PC6,PC7,PC8,PC9,PC10
D3_COMBIMMUDEF	prs	-1.13E-05	0.000130174	0.999988655	0.930550588	linear	256688	III Diseases of the blood and blood-forming organs and certain disorders involving the immune mechanism (D3_)	Combined immunodeficiencies	AGE_AT_DEATH_OR_NOW,batch,SEX_IMPUTED,SEXAGE,PC1,PC2,PC3,PC4,PC5,PC6,PC7,PC8,PC9,PC10
D3_NEFELOF	prs	-0.00010692	8.57E-05	0.999893086	0.212117927	linear	256570	III Diseases of the blood and blood-forming organs and certain disorders involving the immune mechanism (D3_)	Nezelof syndrome	AGE_AT_DEATH_OR_NOW,batch,SEX_IMPUTED,SEXAGE,PC1,PC2,PC3,PC4,PC5,PC6,PC7,PC8,PC9,PC10
D3_CVID	prs	-0.000109869	9.51E-05	0.999890137	0.248172659	linear	256591	III Diseases of the blood and blood-forming organs and certain disorders involving the immune mechanism (D3_)	Common variable immunodeficiency	AGE_AT_DEATH_OR_NOW,batch,SEX_IMPUTED,SEXAGE,PC1,PC2,PC3,PC4,PC5,PC6,PC7,PC8,PC9,PC10
D3_IMMUDEFOTHER	prs	-0.000126064	0.000114918	0.999873944	0.272647859	linear	256642	III Diseases of the blood and blood-forming organs and certain disorders involving the immune mechanism (D3_)	Other immunodeficiencies	AGE_AT_DEATH_OR_NOW,batch,SEX_IMPUTED,SEXAGE,PC1,PC2,PC3,PC4,PC5,PC6,PC7,PC8,PC9,PC10
D3_COMPLEMENTDEF	prs	-8.62E-05	8.66E-05	0.999913819	0.319812154	linear	256572	III Diseases of the blood and blood-forming organs and certain disorders involving the immune mechanism (D3_)	Defects in the complement system	AGE_AT_DEATH_OR_NOW,batch,SEX_IMPUTED,SEXAGE,PC1,PC2,PC3,PC4,PC5,PC6,PC7,PC8,PC9,PC10
D3_ANAEMIA_IRONDEF_BLOODLOSS	prs	-0.000445871	0.000481405	0.999554228	0.354349257	linear	253673	III Diseases of the blood and blood-forming organs and certain disorders involving the immune mechanism (D3_)	Iron deficiency anaemia secondary to blood loss (chronic)	AGE_AT_DEATH_OR_NOW,batch,SEX_IMPUTED,SEXAGE,PC1,PC2,PC3,PC4,PC5,PC6,PC7,PC8,PC9,PC10
D3_ANAEMIA_IRONDEF_NAS	prs	0.00068372	0.000654699	1.000683953	0.29633521	linear	256231	III Diseases of the blood and blood-forming organs and certain disorders involving the immune mechanism (D3_)	Other and unspecified iron deficiency	AGE_AT_DEATH_OR_NOW,batch,SEX_IMPUTED,SEXAGE,PC1,PC2,PC3,PC4,PC5,PC6,PC7,PC8,PC9,PC10
D3_ANAEMIA_B12_DEF	prs	-0.000425459	0.000413601	0.999574632	0.303635909	linear	252914	III Diseases of the blood and blood-forming organs and certain disorders involving the immune mechanism (D3_)	Vitamin B12 deficiency anaemia	AGE_AT_DEATH_OR_NOW,batch,SEX_IMPUTED,SEXAGE,PC1,PC2,PC3,PC4,PC5,PC6,PC7,PC8,PC9,PC10
D3_ANAEMIA_FOLATEDEF	prs	6.68E-05	8.51E-05	1.000066787	0.432839837	linear	250935	III Diseases of the blood and blood-forming organs and certain disorders involving the immune mechanism (D3_)	Folate deficiency anaemia	AGE_AT_DEATH_OR_NOW,batch,SEX_IMPUTED,SEXAGE,PC1,PC2,PC3,PC4,PC5,PC6,PC7,PC8,PC9,PC10
D3_NUTRIANAEMIAOTHER	prs	-0.000114631	0.000119625	0.999885376	0.337936263	linear	251018	III Diseases of the blood and blood-forming organs and certain disorders involving the immune mechanism (D3_)	Other nutritional anaemias	AGE_AT_DEATH_OR_NOW,batch,SEX_IMPUTED,SEXAGE,PC1,PC2,PC3,PC4,PC5,PC6,PC7,PC8,PC9,PC10
D3_HEREDHAEMOLYTICANAEMIAOTHER	prs	0.000146515	7.98E-05	1.000146525	0.066267883	linear	259817	III Diseases of the blood and blood-forming organs and certain disorders involving the immune mechanism (D3_)	Other hereditary haemolytic anaemias	AGE_AT_DEATH_OR_NOW,batch,SEX_IMPUTED,SEXAGE,PC1,PC2,PC3,PC4,PC5,PC6,PC7,PC8,PC9,PC10
D3_ACQHAEMOLYTICANAEMIA	prs	-5.41E-05	0.000168944	0.999945895	0.74877057	linear	260097	III Diseases of the blood and blood-forming organs and certain disorders involving the immune mechanism (D3_)	Acquired haemolytic anaemia	AGE_AT_DEATH_OR_NOW,batch,SEX_IMPUTED,SEXAGE,PC1,PC2,PC3,PC4,PC5,PC6,PC7,PC8,PC9,PC10
D3_AIHA_OTHER	prs	-4.37E-05	0.000112413	0.999956309	0.69751497	linear	259896	III Diseases of the blood and blood-forming organs and certain disorders involving the immune mechanism (D3_)	Other autoimmune haemolytic anaemias	AGE_AT_DEATH_OR_NOW,batch,SEX_IMPUTED,SEXAGE,PC1,PC2,PC3,PC4,PC5,PC6,PC7,PC8,PC9,PC10
D3_ACQHAEMOLYTICANAEMIANAS	prs	-6.54E-05	0.000110271	0.999934581	0.552996386	linear	259890	III Diseases of the blood and blood-forming organs and certain disorders involving the immune mechanism (D3_)	Other and unspecified acquired haemolytic anaemias	AGE_AT_DEATH_OR_NOW,batch,SEX_IMPUTED,SEXAGE,PC1,PC2,PC3,PC4,PC5,PC6,PC7,PC8,PC9,PC10
D3_ACQPUREREDCLLAPLASIA	prs	-2.68E-05	8.27E-05	0.999973247	0.746265554	linear	252183	III Diseases of the blood and blood-forming organs and certain disorders involving the immune mechanism (D3_)	Acquired pure red cell aplasia [erythroblastopenia]	AGE_AT_DEATH_OR_NOW,batch,SEX_IMPUTED,SEXAGE,PC1,PC2,PC3,PC4,PC5,PC6,PC7,PC8,PC9,PC10
D3_OTHERAPLASTICANAEMIA	prs	6.45E-05	0.000122503	1.000064459	0.598770908	linear	252280	III Diseases of the blood and blood-forming organs and certain disorders involving the immune mechanism (D3_)	Other and unspecified aplastic anaemias	AGE_AT_DEATH_OR_NOW,batch,SEX_IMPUTED,SEXAGE,PC1,PC2,PC3,PC4,PC5,PC6,PC7,PC8,PC9,PC10
D3_ACUTEPOSTBLEEDANAEMIA	prs	-1.82E-05	0.000218675	0.99998184	0.933816537	linear	252673	III Diseases of the blood and blood-forming organs and certain disorders involving the immune mechanism (D3_)	Acute posthaemorrhagic anaemia	AGE_AT_DEATH_OR_NOW,batch,SEX_IMPUTED,SEXAGE,PC1,PC2,PC3,PC4,PC5,PC6,PC7,PC8,PC9,PC10
D3_ANAEMIAINCHRONICDISEASE	prs	2.01E-05	0.000141847	1.000020096	0.887338636	linear	252341	III Diseases of the blood and blood-forming organs and certain disorders involving the immune mechanism (D3_)	Anaemia in chronic diseases classified elsewhere	AGE_AT_DEATH_OR_NOW,batch,SEX_IMPUTED,SEXAGE,PC1,PC2,PC3,PC4,PC5,PC6,PC7,PC8,PC9,PC10
D3_ANAEMIANAS	prs	-0.00195594	0.000749576	0.998045972	0.009070791	linear	259475	III Diseases of the blood and blood-forming organs and certain disorders involving the immune mechanism (D3_)	Other and unspecified anaemias	AGE_AT_DEATH_OR_NOW,batch,SEX_IMPUTED,SEXAGE,PC1,PC2,PC3,PC4,PC5,PC6,PC7,PC8,PC9,PC10
D3_COAGOTHER	prs	0.000423381	0.000296829	1.000423471	0.153768798	linear	257982	III Diseases of the blood and blood-forming organs and certain disorders involving the immune mechanism (D3_)	Other coagulation defects	AGE_AT_DEATH_OR_NOW,batch,SEX_IMPUTED,SEXAGE,PC1,PC2,PC3,PC4,PC5,PC6,PC7,PC8,PC9,PC10
D3_VONVILLEBRAND	prs	1.87E-05	0.000123843	1.000018691	0.88003408	linear	257074	III Diseases of the blood and blood-forming organs and certain disorders involving the immune mechanism (D3_)	Von Willebrand disease	AGE_AT_DEATH_OR_NOW,batch,SEX_IMPUTED,SEXAGE,PC1,PC2,PC3,PC4,PC5,PC6,PC7,PC8,PC9,PC10
D3_HEREDOTHCLOFACTORS	prs	-9.21E-05	0.000102764	0.999907874	0.369975393	linear	257015	III Diseases of the blood and blood-forming organs and certain disorders involving the immune mechanism (D3_)	Hereditary deficiency of other clotting factors	AGE_AT_DEATH_OR_NOW,batch,SEX_IMPUTED,SEXAGE,PC1,PC2,PC3,PC4,PC5,PC6,PC7,PC8,PC9,PC10
D3_HAEMORRHAGCIRGUANTICO	prs	3.80E-05	0.000113597	1.000037979	0.738134608	linear	257044	III Diseases of the blood and blood-forming organs and certain disorders involving the immune mechanism (D3_)	Haemorrhagic disorder due to circulating anticoagulants	AGE_AT_DEATH_OR_NOW,batch,SEX_IMPUTED,SEXAGE,PC1,PC2,PC3,PC4,PC5,PC6,PC7,PC8,PC9,PC10
D3_COAGDEFNAS	prs	0.000388548	0.000236959	1.000388623	0.101063484	linear	257581	III Diseases of the blood and blood-forming organs and certain disorders involving the immune mechanism (D3_)	Other and unspecified coagulation defects	AGE_AT_DEATH_OR_NOW,batch,SEX_IMPUTED,SEXAGE,PC1,PC2,PC3,PC4,PC5,PC6,PC7,PC8,PC9,PC10
D3_PURPURA_AND3_OTHER_HAEMORRHAGIC	prs	0.000216718	0.00042281	1.000216742	0.608254807	linear	259143	III Diseases of the blood and blood-forming organs and certain disorders involving the immune mechanism (D3_)	Purpura and other haemorrhagic conditions	AGE_AT_DEATH_OR_NOW,batch,SEX_IMPUTED,SEXAGE,PC1,PC2,PC3,PC4,PC5,PC6,PC7,PC8,PC9,PC10
D3_ALLERGPURPURA	prs	5.05E-05	0.00021177	1.000050494	0.811546004	linear	257440	III Diseases of the blood and blood-forming organs and certain disorders involving the immune mechanism (D3_)	Allergic purpura	AGE_AT_DEATH_OR_NOW,batch,SEX_IMPUTED,SEXAGE,PC1,PC2,PC3,PC4,PC5,PC6,PC7,PC8,PC9,PC10
D3_OTHNONTHROMBOCYTOPENPURPURA	prs	-0.000175758	9.91E-05	0.999824257	0.076264934	linear	257006	III Diseases of the blood and blood-forming organs and certain disorders involving the immune mechanism (D3_)	Other nonthrombocytopenic purpura	AGE_AT_DEATH_OR_NOW,batch,SEX_IMPUTED,SEXAGE,PC1,PC2,PC3,PC4,PC5,PC6,PC7,PC8,PC9,PC10
D3_ITP	prs	6.23E-05	0.000199897	1.000062332	0.755182996	linear	257379	III Diseases of the blood and blood-forming organs and certain disorders involving the immune mechanism (D3_)	Idiopathic thrombocytopenic purpura	AGE_AT_DEATH_OR_NOW,batch,SEX_IMPUTED,SEXAGE,PC1,PC2,PC3,PC4,PC5,PC6,PC7,PC8,PC9,PC10
D3_SCNDTHROMBOCYTOPENIA	prs	2.84E-05	0.000102759	1.000028398	0.782278543	linear	257015	III Diseases of the blood and blood-forming organs and certain disorders involving the immune mechanism (D3_)	Secondary thrombocytopenia	AGE_AT_DEATH_OR_NOW,batch,SEX_IMPUTED,SEXAGE,PC1,PC2,PC3,PC4,PC5,PC6,PC7,PC8,PC9,PC10
D3_THROMBOCYTOPENIANAS	prs	0.000337412	0.000291709	1.000337469	0.24740679	linear	257945	III Diseases of the blood and blood-forming organs and certain disorders involving the immune mechanism (D3_)	Thrombocytopenia, unspecified	AGE_AT_DEATH_OR_NOW,batch,SEX_IMPUTED,SEXAGE,PC1,PC2,PC3,PC4,PC5,PC6,PC7,PC8,PC9,PC10
D3_HAEMORRHAGICNAS	prs	-1.03E-05	0.000140989	0.999989695	0.941731253	linear	257130	III Diseases of the blood and blood-forming organs and certain disorders involving the immune mechanism (D3_)	Other and unspecified haemorrhagic conditions	AGE_AT_DEATH_OR_NOW,batch,SEX_IMPUTED,SEXAGE,PC1,PC2,PC3,PC4,PC5,PC6,PC7,PC8,PC9,PC10
D3_AGRANULOCYTOSIS	prs	-0.000199911	0.000387664	0.999800109	0.606076938	linear	258346	III Diseases of the blood and blood-forming organs and certain disorders involving the immune mechanism (D3_)	Agranulocytosis	AGE_AT_DEATH_OR_NOW,batch,SEX_IMPUTED,SEXAGE,PC1,PC2,PC3,PC4,PC5,PC6,PC7,PC8,PC9,PC10
D3_OTHERWHITECELL	prs	0.000126209	0.000257478	1.000126217	0.624010282	linear	257281	III Diseases of the blood and blood-forming organs and certain disorders involving the immune mechanism (D3_)	Other disorders of white blood cells	AGE_AT_DEATH_OR_NOW,batch,SEX_IMPUTED,SEXAGE,PC1,PC2,PC3,PC4,PC5,PC6,PC7,PC8,PC9,PC10
D3_WHITEBLOODCELLNAS	prs	0.000127074	0.000219264	1.000127082	0.562220765	linear	257054	III Diseases of the blood and blood-forming organs and certain disorders involving the immune mechanism (D3_)	Other and unspecified disorders of white blood cells	AGE_AT_DEATH_OR_NOW,batch,SEX_IMPUTED,SEXAGE,PC1,PC2,PC3,PC4,PC5,PC6,PC7,PC8,PC9,PC10
D3_SPLEENDISEASE	prs	3.99E-05	0.000129853	1.000039928	0.758476605	linear	256668	III Diseases of the blood and blood-forming organs and certain disorders involving the immune mechanism (D3_)	Diseases of spleen	AGE_AT_DEATH_OR_NOW,batch,SEX_IMPUTED,SEXAGE,PC1,PC2,PC3,PC4,PC5,PC6,PC7,PC8,PC9,PC10
D3_OTHERBLOOD	prs	0.00012436	0.000272912	1.000124367	0.648622658	linear	257384	III Diseases of the blood and blood-forming organs and certain disorders involving the immune mechanism (D3_)	Other diseases of blood and blood-forming organs	AGE_AT_DEATH_OR_NOW,batch,SEX_IMPUTED,SEXAGE,PC1,PC2,PC3,PC4,PC5,PC6,PC7,PC8,PC9,PC10
D3_FAMIERYTHROCYTOCIS	prs	8.81E-05	8.13E-05	1.000088106	0.27852047	linear	256542	III Diseases of the blood and blood-forming organs and certain disorders involving the immune mechanism (D3_)	Familial erythrocytosis	AGE_AT_DEATH_OR_NOW,batch,SEX_IMPUTED,SEXAGE,PC1,PC2,PC3,PC4,PC5,PC6,PC7,PC8,PC9,PC10
D3_SCNDPOLYCYTHAEMIA	prs	-9.45E-05	0.000149846	0.999905457	0.528065644	linear	256737	III Diseases of the blood and blood-forming organs and certain disorders involving the immune mechanism (D3_)	Secondary polycythaemia	AGE_AT_DEATH_OR_NOW,batch,SEX_IMPUTED,SEXAGE,PC1,PC2,PC3,PC4,PC5,PC6,PC7,PC8,PC9,PC10
D3_BLOODNAS	prs	0.000169173	0.000162348	1.000169188	0.297394758	linear	256785	III Diseases of the blood and blood-forming organs and certain disorders involving the immune mechanism (D3_)	Other and unspecified diseases of blood and blood-forming organs	AGE_AT_DEATH_OR_NOW,batch,SEX_IMPUTED,SEXAGE,PC1,PC2,PC3,PC4,PC5,PC6,PC7,PC8,PC9,PC10
D3_IMMUNEMECHANISMNAS	prs	8.03E-05	0.000193073	1.000080342	0.677333284	linear	256939	III Diseases of the blood and blood-forming organs and certain disorders involving the immune mechanism (D3_)	Other and unspecified disorders involving the immune mechanism, not elsewhere classified	AGE_AT_DEATH_OR_NOW,batch,SEX_IMPUTED,SEXAGE,PC1,PC2,PC3,PC4,PC5,PC6,PC7,PC8,PC9,PC10
DRUGADVERS_NEUTROPENIA	prs	-0.000199099	0.000297714	0.99980092	0.503648542	linear	260236	III Diseases of the blood and blood-forming organs and certain disorders involving the immune mechanism (D3_)	Drug-induced neutropenia	AGE_AT_DEATH_OR_NOW,batch,SEX_IMPUTED,SEXAGE,PC1,PC2,PC3,PC4,PC5,PC6,PC7,PC8,PC9,PC10
D3_IMMUDEF	prs	-7.51E-05	0.000258695	0.999924856	0.771445157	linear	260236	III Diseases of the blood and blood-forming organs and certain disorders involving the immune mechanism (D3_)	Immunodeficiencies	AGE_AT_DEATH_OR_NOW,batch,SEX_IMPUTED,SEXAGE,PC1,PC2,PC3,PC4,PC5,PC6,PC7,PC8,PC9,PC10
D3_ANAEMIA_IRONDEF	prs	0.000486891	0.000761456	1.000487009	0.522549959	linear	258336	III Diseases of the blood and blood-forming organs and certain disorders involving the immune mechanism (D3_)	Iron deficiency anaemia	AGE_AT_DEATH_OR_NOW,batch,SEX_IMPUTED,SEXAGE,PC1,PC2,PC3,PC4,PC5,PC6,PC7,PC8,PC9,PC10
D3_HAEMOLYTICANAEMIA	prs	-0.000127635	0.000198734	0.999872373	0.520717472	linear	260236	III Diseases of the blood and blood-forming organs and certain disorders involving the immune mechanism (D3_)	Haemolytic anaemias	AGE_AT_DEATH_OR_NOW,batch,SEX_IMPUTED,SEXAGE,PC1,PC2,PC3,PC4,PC5,PC6,PC7,PC8,PC9,PC10
D3_COAGDEF_PURPUR_HAEMORRHAGIC	prs	0.000661173	0.00051189	1.000661391	0.196486359	linear	260236	III Diseases of the blood and blood-forming organs and certain disorders involving the immune mechanism (D3_)	Coagulation defects, purpura and other haemorrhagic conditions	AGE_AT_DEATH_OR_NOW,batch,SEX_IMPUTED,SEXAGE,PC1,PC2,PC3,PC4,PC5,PC6,PC7,PC8,PC9,PC10
D3_BLOODOTHER	prs	2.64E-05	0.00054235	1.000026378	0.961209538	linear	260236	III Diseases of the blood and blood-forming organs and certain disorders involving the immune mechanism (D3_)	Other diseases of blood and blood-forming organs	AGE_AT_DEATH_OR_NOW,batch,SEX_IMPUTED,SEXAGE,PC1,PC2,PC3,PC4,PC5,PC6,PC7,PC8,PC9,PC10
D3_IMMUNEMECHANISM	prs	-0.00134198	0.000541316	0.99865892	0.013171842	linear	260236	III Diseases of the blood and blood-forming organs and certain disorders involving the immune mechanism (D3_)	Certain disorders involving the immune mechanism	AGE_AT_DEATH_OR_NOW,batch,SEX_IMPUTED,SEXAGE,PC1,PC2,PC3,PC4,PC5,PC6,PC7,PC8,PC9,PC10
D3_ANAEMIA	prs	-0.00094553	0.002726089	0.999054917	0.728708902	linear	80528	III Diseases of the blood and blood-forming organs and certain disorders involving the immune mechanism (D3_)	Anaemias	AGE_AT_DEATH_OR_NOW,batch,SEX_IMPUTED,SEXAGE,PC1,PC2,PC3,PC4,PC5,PC6,PC7,PC8,PC9,PC10
D3_COAGDEF	prs	-5.71E-05	0.00016929	0.999942863	0.735723903	linear	260236	III Diseases of the blood and blood-forming organs and certain disorders involving the immune mechanism (D3_)	Chronic Coagulation defects	AGE_AT_DEATH_OR_NOW,batch,SEX_IMPUTED,SEXAGE,PC1,PC2,PC3,PC4,PC5,PC6,PC7,PC8,PC9,PC10
D3_KELA_IMMUDEF	prs	-7.28E-05	0.000105686	0.999927239	0.491146187	linear	256617	III Diseases of the blood and blood-forming organs and certain disorders involving the immune mechanism (D3_)	Kela reimbursement Agammaglobulinemia (D80-84)	AGE_AT_DEATH_OR_NOW,batch,SEX_IMPUTED,SEXAGE,PC1,PC2,PC3,PC4,PC5,PC6,PC7,PC8,PC9,PC10
E4_OBESITY	prs	0.000304409	0.000929642	1.000304455	0.743329725	linear	260164	IV Endocrine, nutritional and metabolic diseases (E4_)	Obesity	AGE_AT_DEATH_OR_NOW,batch,SEX_IMPUTED,SEXAGE,PC1,PC2,PC3,PC4,PC5,PC6,PC7,PC8,PC9,PC10
E4_OBESITYCAL	prs	-0.00060779	0.000781059	0.999392395	0.436474273	linear	256503	IV Endocrine, nutritional and metabolic diseases (E4_)	Obesity due to excess calories	AGE_AT_DEATH_OR_NOW,batch,SEX_IMPUTED,SEXAGE,PC1,PC2,PC3,PC4,PC5,PC6,PC7,PC8,PC9,PC10
E4_OBESITYDRUG	prs	0.00010257	0.000112067	1.000102575	0.360061985	linear	248898	IV Endocrine, nutritional and metabolic diseases (E4_)	Drug-induced obesity	AGE_AT_DEATH_OR_NOW,batch,SEX_IMPUTED,SEXAGE,PC1,PC2,PC3,PC4,PC5,PC6,PC7,PC8,PC9,PC10
E4_OBESITYXTRMALV	prs	6.19E-05	0.000222199	1.000061917	0.780517092	linear	249327	IV Endocrine, nutritional and metabolic diseases (E4_)	Extreme obesity with alveolar hypoventilation	AGE_AT_DEATH_OR_NOW,batch,SEX_IMPUTED,SEXAGE,PC1,PC2,PC3,PC4,PC5,PC6,PC7,PC8,PC9,PC10
E4_OBESITYNAS	prs	0.000337613	0.000699565	1.00033767	0.629377103	linear	254844	IV Endocrine, nutritional and metabolic diseases (E4_)	Obesity, other/unspecified	AGE_AT_DEATH_OR_NOW,batch,SEX_IMPUTED,SEXAGE,PC1,PC2,PC3,PC4,PC5,PC6,PC7,PC8,PC9,PC10
E4_DM1COMA	prs	-0.001074168	0.000419579	0.998926409	0.010464539	linear	216569	IV Endocrine, nutritional and metabolic diseases (E4_)	Type 1 diabetes with coma	AGE_AT_DEATH_OR_NOW,batch,SEX_IMPUTED,SEXAGE,PC1,PC2,PC3,PC4,PC5,PC6,PC7,PC8,PC9,PC10
E4_DM1KETO	prs	-0.000744333	0.000425	0.999255944	0.079883269	linear	216619	IV Endocrine, nutritional and metabolic diseases (E4_)	Type 1 diabetes with ketoacidosis	AGE_AT_DEATH_OR_NOW,batch,SEX_IMPUTED,SEXAGE,PC1,PC2,PC3,PC4,PC5,PC6,PC7,PC8,PC9,PC10
E4_DM1REN	prs	-0.000454427	0.000368384	0.999545676	0.217365347	linear	216186	IV Endocrine, nutritional and metabolic diseases (E4_)	Type 1 diabetes with renal complications	AGE_AT_DEATH_OR_NOW,batch,SEX_IMPUTED,SEXAGE,PC1,PC2,PC3,PC4,PC5,PC6,PC7,PC8,PC9,PC10
E4_DM1OPTH	prs	-0.001561898	0.00062151	0.998439321	0.011969335	linear	218659	IV Endocrine, nutritional and metabolic diseases (E4_)	Type 1 diabetes with ophthalmic complications	AGE_AT_DEATH_OR_NOW,batch,SEX_IMPUTED,SEXAGE,PC1,PC2,PC3,PC4,PC5,PC6,PC7,PC8,PC9,PC10
E4_DM1NEU	prs	-0.000367272	0.000291252	0.999632795	0.207305939	linear	215731	IV Endocrine, nutritional and metabolic diseases (E4_)	Type 1 diabetes with neurological complications	AGE_AT_DEATH_OR_NOW,batch,SEX_IMPUTED,SEXAGE,PC1,PC2,PC3,PC4,PC5,PC6,PC7,PC8,PC9,PC10
E4_DM1PERIPH	prs	-5.59E-05	0.000230283	0.999944112	0.808239561	linear	215450	IV Endocrine, nutritional and metabolic diseases (E4_)	Type 1 diabetes with peripheral circulatory complications	AGE_AT_DEATH_OR_NOW,batch,SEX_IMPUTED,SEXAGE,PC1,PC2,PC3,PC4,PC5,PC6,PC7,PC8,PC9,PC10
E4_DM1NASCOMP	prs	-0.001642852	0.000682125	0.998358497	0.016022101	linear	219446	IV Endocrine, nutritional and metabolic diseases (E4_)	Type 1 diabetes with other specified/multiple/unspecified complications	AGE_AT_DEATH_OR_NOW,batch,SEX_IMPUTED,SEXAGE,PC1,PC2,PC3,PC4,PC5,PC6,PC7,PC8,PC9,PC10
E4_DM2COMA	prs	0.00026494	0.000572814	1.000264975	0.643706205	linear	218002	IV Endocrine, nutritional and metabolic diseases (E4_)	Type 2 diabetes with coma	AGE_AT_DEATH_OR_NOW,batch,SEX_IMPUTED,SEXAGE,PC1,PC2,PC3,PC4,PC5,PC6,PC7,PC8,PC9,PC10
E4_DM2KETO	prs	-0.000172711	0.000226486	0.999827304	0.445721917	linear	215435	IV Endocrine, nutritional and metabolic diseases (E4_)	Type 2 diabetes with ketoacidosis	AGE_AT_DEATH_OR_NOW,batch,SEX_IMPUTED,SEXAGE,PC1,PC2,PC3,PC4,PC5,PC6,PC7,PC8,PC9,PC10
E4_DM2REN	prs	-0.000709563	0.000424642	0.999290689	0.094729711	linear	216596	IV Endocrine, nutritional and metabolic diseases (E4_)	Type 2 diabetes with renal complications	AGE_AT_DEATH_OR_NOW,batch,SEX_IMPUTED,SEXAGE,PC1,PC2,PC3,PC4,PC5,PC6,PC7,PC8,PC9,PC10
E4_DM2OPTH	prs	-0.000480994	0.000530961	0.999519121	0.364992865	linear	217549	IV Endocrine, nutritional and metabolic diseases (E4_)	Type 2 diabetes with ophthalmic complications	AGE_AT_DEATH_OR_NOW,batch,SEX_IMPUTED,SEXAGE,PC1,PC2,PC3,PC4,PC5,PC6,PC7,PC8,PC9,PC10
E4_DM2NEU	prs	-0.000186916	0.000355348	0.999813101	0.598882593	linear	216104	IV Endocrine, nutritional and metabolic diseases (E4_)	Type 2 diabetes with neurological complications	AGE_AT_DEATH_OR_NOW,batch,SEX_IMPUTED,SEXAGE,PC1,PC2,PC3,PC4,PC5,PC6,PC7,PC8,PC9,PC10
E4_DM2PERIPH	prs	0.000109943	0.000384902	1.00010995	0.775153737	linear	216305	IV Endocrine, nutritional and metabolic diseases (E4_)	Type 2 diabetes with peripheral circulatory complications	AGE_AT_DEATH_OR_NOW,batch,SEX_IMPUTED,SEXAGE,PC1,PC2,PC3,PC4,PC5,PC6,PC7,PC8,PC9,PC10
E4_DM2NASCOMP	prs	-0.001033069	0.001479172	0.998967465	0.48492147	linear	245094	IV Endocrine, nutritional and metabolic diseases (E4_)	Type 2 diabetes with other specified/multiple/unspecified complications	AGE_AT_DEATH_OR_NOW,batch,SEX_IMPUTED,SEXAGE,PC1,PC2,PC3,PC4,PC5,PC6,PC7,PC8,PC9,PC10
E4_DMNAS	prs	-0.000662445	0.000710927	0.999337774	0.351438772	linear	219768	IV Endocrine, nutritional and metabolic diseases (E4_)	Unspecified diabetes	AGE_AT_DEATH_OR_NOW,batch,SEX_IMPUTED,SEXAGE,PC1,PC2,PC3,PC4,PC5,PC6,PC7,PC8,PC9,PC10
E4_DMNASCOMA	prs	0.000212273	0.00010791	1.000212295	0.049169527	linear	215091	IV Endocrine, nutritional and metabolic diseases (E4_)	Unspecified diabetes with coma	AGE_AT_DEATH_OR_NOW,batch,SEX_IMPUTED,SEXAGE,PC1,PC2,PC3,PC4,PC5,PC6,PC7,PC8,PC9,PC10
E4_DMNASKETO	prs	0.00029164	0.000129013	1.000291682	0.023788175	linear	215134	IV Endocrine, nutritional and metabolic diseases (E4_)	Unspecified diabetes with ketoacidosis	AGE_AT_DEATH_OR_NOW,batch,SEX_IMPUTED,SEXAGE,PC1,PC2,PC3,PC4,PC5,PC6,PC7,PC8,PC9,PC10
E4_DMNASNEU	prs	-0.000168425	9.65E-05	0.99983159	0.081053165	linear	215071	IV Endocrine, nutritional and metabolic diseases (E4_)	Unspecified diabetes with neurological complications	AGE_AT_DEATH_OR_NOW,batch,SEX_IMPUTED,SEXAGE,PC1,PC2,PC3,PC4,PC5,PC6,PC7,PC8,PC9,PC10
E4_DMNASOTHCOMP	prs	0.000103893	0.000100082	1.000103898	0.299236245	linear	215077	IV Endocrine, nutritional and metabolic diseases (E4_)	Unspecified diabetes with other specified complications	AGE_AT_DEATH_OR_NOW,batch,SEX_IMPUTED,SEXAGE,PC1,PC2,PC3,PC4,PC5,PC6,PC7,PC8,PC9,PC10
E4_DMNASNASCOMP	prs	-0.000149324	0.00027411	0.999850687	0.585918453	linear	215642	IV Endocrine, nutritional and metabolic diseases (E4_)	Unspecified diabetes with multiple/unspecified complications	AGE_AT_DEATH_OR_NOW,batch,SEX_IMPUTED,SEXAGE,PC1,PC2,PC3,PC4,PC5,PC6,PC7,PC8,PC9,PC10
E4_DMNASNOCOMP	prs	-0.000662046	0.000421464	0.999338173	0.116224821	linear	216557	IV Endocrine, nutritional and metabolic diseases (E4_)	Unspecified diabetes without complications	AGE_AT_DEATH_OR_NOW,batch,SEX_IMPUTED,SEXAGE,PC1,PC2,PC3,PC4,PC5,PC6,PC7,PC8,PC9,PC10
E4_THYROID	prs	-0.001936974	0.001558442	0.998064901	0.213909027	linear	260236	IV Endocrine, nutritional and metabolic diseases (E4_)	Disorders of the thyroid gland	AGE_AT_DEATH_OR_NOW,batch,SEX_IMPUTED,SEXAGE,PC1,PC2,PC3,PC4,PC5,PC6,PC7,PC8,PC9,PC10
E4_CONGEIOD	prs	-0.000260391	0.000236795	0.999739643	0.271487892	linear	222324	IV Endocrine, nutritional and metabolic diseases (E4_)	Congenital iodine-deficiency syndrome/hypothyroidism	AGE_AT_DEATH_OR_NOW,batch,SEX_IMPUTED,SEXAGE,PC1,PC2,PC3,PC4,PC5,PC6,PC7,PC8,PC9,PC10
E4_HYTHYSUBS	prs	-2.49E-06	0.000120817	0.999997513	0.983575657	linear	221940	IV Endocrine, nutritional and metabolic diseases (E4_)	Hypothyroidism due to medicaments and other exogenous substances	AGE_AT_DEATH_OR_NOW,batch,SEX_IMPUTED,SEXAGE,PC1,PC2,PC3,PC4,PC5,PC6,PC7,PC8,PC9,PC10
E4_HYTHYPOSTINF	prs	8.02E-05	0.000111438	1.000080196	0.471762859	linear	221920	IV Endocrine, nutritional and metabolic diseases (E4_)	Postinfectious hypothyroidism	AGE_AT_DEATH_OR_NOW,batch,SEX_IMPUTED,SEXAGE,PC1,PC2,PC3,PC4,PC5,PC6,PC7,PC8,PC9,PC10
E4_HYTHYNAS	prs	-0.001784315	0.001493662	0.998217276	0.232247825	linear	254677	IV Endocrine, nutritional and metabolic diseases (E4_)	Hypothyroidism, other/unspecified	AGE_AT_DEATH_OR_NOW,batch,SEX_IMPUTED,SEXAGE,PC1,PC2,PC3,PC4,PC5,PC6,PC7,PC8,PC9,PC10
E4_GOITREDIFF	prs	-5.46E-05	0.000250548	0.999945415	0.82753198	linear	222387	IV Endocrine, nutritional and metabolic diseases (E4_)	Nontoxic diffuse goitre	AGE_AT_DEATH_OR_NOW,batch,SEX_IMPUTED,SEXAGE,PC1,PC2,PC3,PC4,PC5,PC6,PC7,PC8,PC9,PC10
E4_GOITRENOD	prs	-0.000446756	0.000379547	0.999553344	0.239166427	linear	223155	IV Endocrine, nutritional and metabolic diseases (E4_)	Nontoxic single thyroid nodule	AGE_AT_DEATH_OR_NOW,batch,SEX_IMPUTED,SEXAGE,PC1,PC2,PC3,PC4,PC5,PC6,PC7,PC8,PC9,PC10
E4_GOITREMULTINOD	prs	-0.000304935	0.000643798	0.999695111	0.635749404	linear	225902	IV Endocrine, nutritional and metabolic diseases (E4_)	Nontoxic multinodular goitre	AGE_AT_DEATH_OR_NOW,batch,SEX_IMPUTED,SEXAGE,PC1,PC2,PC3,PC4,PC5,PC6,PC7,PC8,PC9,PC10
E4_GOITRENAS	prs	-0.000584079	0.000401803	0.999416091	0.146046059	linear	223325	IV Endocrine, nutritional and metabolic diseases (E4_)	Other and/or unspecified nontoxic goitre	AGE_AT_DEATH_OR_NOW,batch,SEX_IMPUTED,SEXAGE,PC1,PC2,PC3,PC4,PC5,PC6,PC7,PC8,PC9,PC10
E4_THYTOXGOITDIF	prs	-0.000161382	0.000538535	0.999838631	0.764430696	linear	224584	IV Endocrine, nutritional and metabolic diseases (E4_)	Thyrotoxicosis with diffuse goitre	AGE_AT_DEATH_OR_NOW,batch,SEX_IMPUTED,SEXAGE,PC1,PC2,PC3,PC4,PC5,PC6,PC7,PC8,PC9,PC10
AUTOIMMUNE_HYPERTHYROIDISM	prs	-0.000224933	0.000384675	0.999775092	0.558726581	linear	204532	IV Endocrine, nutritional and metabolic diseases (E4_)	Autoimmune hyperthyroidism	AGE_AT_DEATH_OR_NOW,batch,SEX_IMPUTED,SEXAGE,PC1,PC2,PC3,PC4,PC5,PC6,PC7,PC8,PC9,PC10
E4_THYTOXNOD	prs	5.78E-05	0.000105857	1.000057784	0.58516764	linear	255230	IV Endocrine, nutritional and metabolic diseases (E4_)	Thyrotoxicosis with toxic single thyroid nodule	AGE_AT_DEATH_OR_NOW,batch,SEX_IMPUTED,SEXAGE,PC1,PC2,PC3,PC4,PC5,PC6,PC7,PC8,PC9,PC10
E4_THYTOXGOITMULT	prs	-7.66E-05	0.000277987	0.9999234	0.782884203	linear	256045	IV Endocrine, nutritional and metabolic diseases (E4_)	Thyrotoxicosis with toxic multinodular goitre	AGE_AT_DEATH_OR_NOW,batch,SEX_IMPUTED,SEXAGE,PC1,PC2,PC3,PC4,PC5,PC6,PC7,PC8,PC9,PC10
E4_THYROIDITSUBAC	prs	2.20E-05	0.000232203	1.00002202	0.924449827	linear	222304	IV Endocrine, nutritional and metabolic diseases (E4_)	Subacute thyroiditis	AGE_AT_DEATH_OR_NOW,batch,SEX_IMPUTED,SEXAGE,PC1,PC2,PC3,PC4,PC5,PC6,PC7,PC8,PC9,PC10
E4_THYROIDITAUTOIM	prs	-0.000301107	0.000180854	0.999698939	0.095931206	linear	222107	IV Endocrine, nutritional and metabolic diseases (E4_)	Autoimmune thyroiditis	AGE_AT_DEATH_OR_NOW,batch,SEX_IMPUTED,SEXAGE,PC1,PC2,PC3,PC4,PC5,PC6,PC7,PC8,PC9,PC10
E4_THYROIDITNAS	prs	-0.000182557	0.000167521	0.99981746	0.275820732	linear	222064	IV Endocrine, nutritional and metabolic diseases (E4_)	Thyroiditis, unspecified	AGE_AT_DEATH_OR_NOW,batch,SEX_IMPUTED,SEXAGE,PC1,PC2,PC3,PC4,PC5,PC6,PC7,PC8,PC9,PC10
E4_THYROIDNASOTH	prs	0.00034012	0.000143056	1.000340178	0.017430162	linear	221994	IV Endocrine, nutritional and metabolic diseases (E4_)	Disorder of thyroid, unspecified	AGE_AT_DEATH_OR_NOW,batch,SEX_IMPUTED,SEXAGE,PC1,PC2,PC3,PC4,PC5,PC6,PC7,PC8,PC9,PC10
E4_GLUCOPANCREAS	prs	-0.000186206	0.000355181	0.999813811	0.600101176	linear	260236	IV Endocrine, nutritional and metabolic diseases (E4_)	Other disorders of glucose regulation and pancreatic internal secretion	AGE_AT_DEATH_OR_NOW,batch,SEX_IMPUTED,SEXAGE,PC1,PC2,PC3,PC4,PC5,PC6,PC7,PC8,PC9,PC10
E4_HYPOCOMA	prs	-5.14E-05	8.21E-05	0.999948649	0.531576286	linear	258713	IV Endocrine, nutritional and metabolic diseases (E4_)	Nondiabetic hypoglycaemic coma	AGE_AT_DEATH_OR_NOW,batch,SEX_IMPUTED,SEXAGE,PC1,PC2,PC3,PC4,PC5,PC6,PC7,PC8,PC9,PC10
E4_HYPODRUG	prs	-0.000107271	0.000148605	0.999892734	0.470384685	linear	258905	IV Endocrine, nutritional and metabolic diseases (E4_)	Drug-induced hypoglycaemia without coma	AGE_AT_DEATH_OR_NOW,batch,SEX_IMPUTED,SEXAGE,PC1,PC2,PC3,PC4,PC5,PC6,PC7,PC8,PC9,PC10
E4_PANCSECNAS	prs	9.30E-05	0.000100542	1.00009301	0.35494677	linear	258755	IV Endocrine, nutritional and metabolic diseases (E4_)	Disorder of pancreatic internal secretion, other and/or unspecified	AGE_AT_DEATH_OR_NOW,batch,SEX_IMPUTED,SEXAGE,PC1,PC2,PC3,PC4,PC5,PC6,PC7,PC8,PC9,PC10
E4_ENDOGLAND	prs	-0.001014824	0.000844888	0.998985691	0.229699829	linear	260236	IV Endocrine, nutritional and metabolic diseases (E4_)	Disorders of other endocrine glands	AGE_AT_DEATH_OR_NOW,batch,SEX_IMPUTED,SEXAGE,PC1,PC2,PC3,PC4,PC5,PC6,PC7,PC8,PC9,PC10
E4_PARATHYRO	prs	-0.000199242	0.000574997	0.999800778	0.728960103	linear	254951	IV Endocrine, nutritional and metabolic diseases (E4_)	Disorders of parathyroid gland	AGE_AT_DEATH_OR_NOW,batch,SEX_IMPUTED,SEXAGE,PC1,PC2,PC3,PC4,PC5,PC6,PC7,PC8,PC9,PC10
E4_HYPOPARA	prs	0.000113907	0.000228544	1.000113913	0.618200355	linear	251435	IV Endocrine, nutritional and metabolic diseases (E4_)	Hypoparathyroidism	AGE_AT_DEATH_OR_NOW,batch,SEX_IMPUTED,SEXAGE,PC1,PC2,PC3,PC4,PC5,PC6,PC7,PC8,PC9,PC10
E4_HYPERPARA	prs	-0.000193622	0.00053889	0.999806396	0.719372092	linear	254421	IV Endocrine, nutritional and metabolic diseases (E4_)	Hyperparathyroidism	AGE_AT_DEATH_OR_NOW,batch,SEX_IMPUTED,SEXAGE,PC1,PC2,PC3,PC4,PC5,PC6,PC7,PC8,PC9,PC10
E4_PARANAS	prs	0.000121102	0.000104876	1.000121109	0.248206458	linear	250947	IV Endocrine, nutritional and metabolic diseases (E4_)	Disorders of parathyroid gland, other and/or unspecified	AGE_AT_DEATH_OR_NOW,batch,SEX_IMPUTED,SEXAGE,PC1,PC2,PC3,PC4,PC5,PC6,PC7,PC8,PC9,PC10
E4_HYPERPIT	prs	5.47E-05	0.000284948	1.00005468	0.847829398	linear	251783	IV Endocrine, nutritional and metabolic diseases (E4_)	Hyperfunction of pituitary gland	AGE_AT_DEATH_OR_NOW,batch,SEX_IMPUTED,SEXAGE,PC1,PC2,PC3,PC4,PC5,PC6,PC7,PC8,PC9,PC10
E4_ACROMEG	prs	0.000149171	0.000105298	1.000149182	0.15658349	linear	250948	IV Endocrine, nutritional and metabolic diseases (E4_)	Acromegaly and pituitary gigantism	AGE_AT_DEATH_OR_NOW,batch,SEX_IMPUTED,SEXAGE,PC1,PC2,PC3,PC4,PC5,PC6,PC7,PC8,PC9,PC10
E4_HYPERPRO	prs	1.69E-05	0.000240124	1.000016851	0.944054474	linear	251501	IV Endocrine, nutritional and metabolic diseases (E4_)	Hyperprolactinaemia	AGE_AT_DEATH_OR_NOW,batch,SEX_IMPUTED,SEXAGE,PC1,PC2,PC3,PC4,PC5,PC6,PC7,PC8,PC9,PC10
E4_PRECOXCENTPUB	prs	-9.71E-05	9.99E-05	0.999902859	0.330756103	linear	250935	IV Endocrine, nutritional and metabolic diseases (E4_)	Precocious central puberty	AGE_AT_DEATH_OR_NOW,batch,SEX_IMPUTED,SEXAGE,PC1,PC2,PC3,PC4,PC5,PC6,PC7,PC8,PC9,PC10
E4_HYPOPIT	prs	-9.24E-05	0.000301983	0.999907638	0.759706925	linear	251903	IV Endocrine, nutritional and metabolic diseases (E4_)	Hypopituitarism	AGE_AT_DEATH_OR_NOW,batch,SEX_IMPUTED,SEXAGE,PC1,PC2,PC3,PC4,PC5,PC6,PC7,PC8,PC9,PC10
E4_DIABINSIPIDUS	prs	-4.05E-05	0.00012038	0.999959493	0.736496433	linear	250988	IV Endocrine, nutritional and metabolic diseases (E4_)	Diabetes insipidus	AGE_AT_DEATH_OR_NOW,batch,SEX_IMPUTED,SEXAGE,PC1,PC2,PC3,PC4,PC5,PC6,PC7,PC8,PC9,PC10
E4_PITUDISNAS	prs	-5.31E-05	8.91E-05	0.999946949	0.551534613	linear	250911	IV Endocrine, nutritional and metabolic diseases (E4_)	Disorders of pituitary gland, other and/or unspecified	AGE_AT_DEATH_OR_NOW,batch,SEX_IMPUTED,SEXAGE,PC1,PC2,PC3,PC4,PC5,PC6,PC7,PC8,PC9,PC10
E4_CUSHING	prs	3.93E-05	0.000129574	1.000039291	0.761716352	linear	251015	IV Endocrine, nutritional and metabolic diseases (E4_)	Cushing syndrome	AGE_AT_DEATH_OR_NOW,batch,SEX_IMPUTED,SEXAGE,PC1,PC2,PC3,PC4,PC5,PC6,PC7,PC8,PC9,PC10
E4_ADRENOGEN	prs	2.90E-06	8.32E-05	1.000002897	0.972210336	linear	250899	IV Endocrine, nutritional and metabolic diseases (E4_)	Adrenogenital disorders	AGE_AT_DEATH_OR_NOW,batch,SEX_IMPUTED,SEXAGE,PC1,PC2,PC3,PC4,PC5,PC6,PC7,PC8,PC9,PC10
E4_HYPERALDO	prs	-0.000161359	0.000190037	0.999838654	0.395831086	linear	251243	IV Endocrine, nutritional and metabolic diseases (E4_)	Hyperaldosteronism	AGE_AT_DEATH_OR_NOW,batch,SEX_IMPUTED,SEXAGE,PC1,PC2,PC3,PC4,PC5,PC6,PC7,PC8,PC9,PC10
E4_ADREACT	prs	-6.91E-06	8.96E-05	0.999993088	0.938481764	linear	250912	IV Endocrine, nutritional and metabolic diseases (E4_)	Other adrenocortical overactivity	AGE_AT_DEATH_OR_NOW,batch,SEX_IMPUTED,SEXAGE,PC1,PC2,PC3,PC4,PC5,PC6,PC7,PC8,PC9,PC10
E4_ADDISON	prs	0.000353881	0.000212254	1.000353944	0.095465163	linear	251349	IV Endocrine, nutritional and metabolic diseases (E4_)	Adrenocortical insufficiency	AGE_AT_DEATH_OR_NOW,batch,SEX_IMPUTED,SEXAGE,PC1,PC2,PC3,PC4,PC5,PC6,PC7,PC8,PC9,PC10
E4_OVARDYS	prs	-2.90E-05	0.000547839	0.999971033	0.957831504	linear	141642	IV Endocrine, nutritional and metabolic diseases (E4_)	Ovarian dysfunction	AGE_AT_DEATH_OR_NOW,batch,SEX_IMPUTED,SEXAGE,PC1,PC2,PC3,PC4,PC5,PC6,PC7,PC8,PC9,PC10
E4_PCOS	prs	-5.79E-05	0.000460654	0.999942102	0.899976733	linear	141304	IV Endocrine, nutritional and metabolic diseases (E4_)	Polycystic ovarian syndrome	AGE_AT_DEATH_OR_NOW,batch,SEX_IMPUTED,SEXAGE,PC1,PC2,PC3,PC4,PC5,PC6,PC7,PC8,PC9,PC10
E4_OVARFAIL	prs	-0.000148874	0.000268721	0.999851137	0.57957303	linear	140774	IV Endocrine, nutritional and metabolic diseases (E4_)	Primary ovarian failure	AGE_AT_DEATH_OR_NOW,batch,SEX_IMPUTED,SEXAGE,PC1,PC2,PC3,PC4,PC5,PC6,PC7,PC8,PC9,PC10
E4_TESTICHYPO	prs	1.71E-05	0.000369343	1.000017094	0.963086641	linear	110622	IV Endocrine, nutritional and metabolic diseases (E4_)	Testicular hypofunction	AGE_AT_DEATH_OR_NOW,batch,SEX_IMPUTED,SEXAGE,PC1,PC2,PC3,PC4,PC5,PC6,PC7,PC8,PC9,PC10
E4_DISPUB	prs	-0.000312792	0.000148045	0.999687257	0.034618188	linear	251076	IV Endocrine, nutritional and metabolic diseases (E4_)	Disorders of puberty	AGE_AT_DEATH_OR_NOW,batch,SEX_IMPUTED,SEXAGE,PC1,PC2,PC3,PC4,PC5,PC6,PC7,PC8,PC9,PC10
E4_DELPUB	prs	-0.000269739	0.000108403	0.999730297	0.012836207	linear	250956	IV Endocrine, nutritional and metabolic diseases (E4_)	Delayed puberty	AGE_AT_DEATH_OR_NOW,batch,SEX_IMPUTED,SEXAGE,PC1,PC2,PC3,PC4,PC5,PC6,PC7,PC8,PC9,PC10
E4_ENDODIS	prs	-0.000527232	0.000285458	0.999472907	0.064753216	linear	251789	IV Endocrine, nutritional and metabolic diseases (E4_)	Other endocrine disorders	AGE_AT_DEATH_OR_NOW,batch,SEX_IMPUTED,SEXAGE,PC1,PC2,PC3,PC4,PC5,PC6,PC7,PC8,PC9,PC10
E4_CARCISDR	prs	-3.91E-05	0.000125219	0.999960884	0.754744776	linear	251002	IV Endocrine, nutritional and metabolic diseases (E4_)	Carcinoid syndrome	AGE_AT_DEATH_OR_NOW,batch,SEX_IMPUTED,SEXAGE,PC1,PC2,PC3,PC4,PC5,PC6,PC7,PC8,PC9,PC10
E4_SHORT	prs	-0.000444574	0.00016893	0.999555525	0.00849631	linear	251157	IV Endocrine, nutritional and metabolic diseases (E4_)	Short stature, not elsewhere classified	AGE_AT_DEATH_OR_NOW,batch,SEX_IMPUTED,SEXAGE,PC1,PC2,PC3,PC4,PC5,PC6,PC7,PC8,PC9,PC10
E4_ENDODISNAS	prs	-0.000254438	0.00017677	0.999745594	0.150044972	linear	251187	IV Endocrine, nutritional and metabolic diseases (E4_)	Endocrine disorders, other/unspecified	AGE_AT_DEATH_OR_NOW,batch,SEX_IMPUTED,SEXAGE,PC1,PC2,PC3,PC4,PC5,PC6,PC7,PC8,PC9,PC10
E4_MALNUTRITION	prs	4.52E-05	0.000135283	1.000045238	0.738085839	linear	260236	IV Endocrine, nutritional and metabolic diseases (E4_)	Malnutrition	AGE_AT_DEATH_OR_NOW,batch,SEX_IMPUTED,SEXAGE,PC1,PC2,PC3,PC4,PC5,PC6,PC7,PC8,PC9,PC10
E4_PROTMALMODMILD	prs	-5.02E-05	8.82E-05	0.999949763	0.56890867	linear	260103	IV Endocrine, nutritional and metabolic diseases (E4_)	Protein-energy malnutrition of moderate and mild degree	AGE_AT_DEATH_OR_NOW,batch,SEX_IMPUTED,SEXAGE,PC1,PC2,PC3,PC4,PC5,PC6,PC7,PC8,PC9,PC10
E4_THIA_DEF	prs	-0.000146361	8.94E-05	0.99985365	0.101705577	linear	248476	IV Endocrine, nutritional and metabolic diseases (E4_)	Thiamine deficiency	AGE_AT_DEATH_OR_NOW,batch,SEX_IMPUTED,SEXAGE,PC1,PC2,PC3,PC4,PC5,PC6,PC7,PC8,PC9,PC10
E4_VIT_B_DEF	prs	9.02E-05	0.000176647	1.000090191	0.609666334	linear	248744	IV Endocrine, nutritional and metabolic diseases (E4_)	Deficiency of other B group vitamins	AGE_AT_DEATH_OR_NOW,batch,SEX_IMPUTED,SEXAGE,PC1,PC2,PC3,PC4,PC5,PC6,PC7,PC8,PC9,PC10
E4_VIT_D_DEF	prs	6.63E-05	0.000136629	1.00006633	0.627349273	linear	248599	IV Endocrine, nutritional and metabolic diseases (E4_)	Vitamin D deficiency	AGE_AT_DEATH_OR_NOW,batch,SEX_IMPUTED,SEXAGE,PC1,PC2,PC3,PC4,PC5,PC6,PC7,PC8,PC9,PC10
E4_NUTRI_DEF_NAS	prs	-0.00012254	0.000110696	0.999877467	0.268293685	linear	248525	IV Endocrine, nutritional and metabolic diseases (E4_)	Other specified/unspecified nutritional deficiencies	AGE_AT_DEATH_OR_NOW,batch,SEX_IMPUTED,SEXAGE,PC1,PC2,PC3,PC4,PC5,PC6,PC7,PC8,PC9,PC10
E4_METABOLIA	prs	0.000607924	0.001388381	1.000608109	0.661484079	linear	260236	IV Endocrine, nutritional and metabolic diseases (E4_)	Metabolic disorders	AGE_AT_DEATH_OR_NOW,batch,SEX_IMPUTED,SEXAGE,PC1,PC2,PC3,PC4,PC5,PC6,PC7,PC8,PC9,PC10
E4_LACTONAS	prs	0.00010422	0.000217114	1.000104225	0.631210545	linear	231750	IV Endocrine, nutritional and metabolic diseases (E4_)	Lactose intolerance, other/unspecified	AGE_AT_DEATH_OR_NOW,batch,SEX_IMPUTED,SEXAGE,PC1,PC2,PC3,PC4,PC5,PC6,PC7,PC8,PC9,PC10
E4_LIPOPROT	prs	0.000779287	0.001219079	1.00077959	0.522665938	linear	251427	IV Endocrine, nutritional and metabolic diseases (E4_)	Disorders of lipoprotein metabolism and other lipidaemias	AGE_AT_DEATH_OR_NOW,batch,SEX_IMPUTED,SEXAGE,PC1,PC2,PC3,PC4,PC5,PC6,PC7,PC8,PC9,PC10
E4_HYPERCHOL	prs	6.41E-05	0.001036125	1.000064073	0.950692451	linear	244371	IV Endocrine, nutritional and metabolic diseases (E4_)	Pure hypercholesterolaemia	AGE_AT_DEATH_OR_NOW,batch,SEX_IMPUTED,SEXAGE,PC1,PC2,PC3,PC4,PC5,PC6,PC7,PC8,PC9,PC10
E4_HYPERGLYCER	prs	0.000217344	0.00017542	1.000217367	0.215349875	linear	231586	IV Endocrine, nutritional and metabolic diseases (E4_)	Pure hyperglyceridaemia	AGE_AT_DEATH_OR_NOW,batch,SEX_IMPUTED,SEXAGE,PC1,PC2,PC3,PC4,PC5,PC6,PC7,PC8,PC9,PC10
E4_HYPERLIPMIX	prs	-0.000511195	0.000257372	0.999488935	0.047011393	linear	231944	IV Endocrine, nutritional and metabolic diseases (E4_)	Mixed hyperlipidaemia	AGE_AT_DEATH_OR_NOW,batch,SEX_IMPUTED,SEXAGE,PC1,PC2,PC3,PC4,PC5,PC6,PC7,PC8,PC9,PC10
E4_HYPERLIPNAS	prs	0.000591326	0.000768203	1.0005915	0.44144812	linear	237852	IV Endocrine, nutritional and metabolic diseases (E4_)	Hyperlipidaemia, other/unspecified	AGE_AT_DEATH_OR_NOW,batch,SEX_IMPUTED,SEXAGE,PC1,PC2,PC3,PC4,PC5,PC6,PC7,PC8,PC9,PC10
E4_LIPOPROTNAS	prs	9.22E-05	0.000480499	1.000092249	0.847759795	linear	233676	IV Endocrine, nutritional and metabolic diseases (E4_)	Disorder of lipoprotein metabolism, unspecified	AGE_AT_DEATH_OR_NOW,batch,SEX_IMPUTED,SEXAGE,PC1,PC2,PC3,PC4,PC5,PC6,PC7,PC8,PC9,PC10
E4_PORBILIR	prs	3.28E-05	0.000134475	1.000032832	0.807115837	linear	231459	IV Endocrine, nutritional and metabolic diseases (E4_)	Disorders of porphyrin and bilirubin metabolism	AGE_AT_DEATH_OR_NOW,batch,SEX_IMPUTED,SEXAGE,PC1,PC2,PC3,PC4,PC5,PC6,PC7,PC8,PC9,PC10
E4_GILBERT	prs	0.000168881	0.000105649	1.000168895	0.109931347	linear	231390	IV Endocrine, nutritional and metabolic diseases (E4_)	Gilbert syndrome	AGE_AT_DEATH_OR_NOW,batch,SEX_IMPUTED,SEXAGE,PC1,PC2,PC3,PC4,PC5,PC6,PC7,PC8,PC9,PC10
E4_MINERAL_MET	prs	-0.00047753	0.00033818	0.999522584	0.157933841	linear	232434	IV Endocrine, nutritional and metabolic diseases (E4_)	Disorders of mineral metabolism	AGE_AT_DEATH_OR_NOW,batch,SEX_IMPUTED,SEXAGE,PC1,PC2,PC3,PC4,PC5,PC6,PC7,PC8,PC9,PC10
E4_IRON_MET	prs	-9.92E-05	0.000131062	0.999900822	0.449195819	linear	231450	IV Endocrine, nutritional and metabolic diseases (E4_)	Disorders of iron metabolism	AGE_AT_DEATH_OR_NOW,batch,SEX_IMPUTED,SEXAGE,PC1,PC2,PC3,PC4,PC5,PC6,PC7,PC8,PC9,PC10
E4_AMYLNAS	prs	-0.000119818	0.000152573	0.999880189	0.43226922	linear	231511	IV Endocrine, nutritional and metabolic diseases (E4_)	Amyloidosis, other/unspecified	AGE_AT_DEATH_OR_NOW,batch,SEX_IMPUTED,SEXAGE,PC1,PC2,PC3,PC4,PC5,PC6,PC7,PC8,PC9,PC10
E4_VOLUME	prs	8.23E-05	0.000361729	1.000082301	0.820025953	linear	232608	IV Endocrine, nutritional and metabolic diseases (E4_)	Volume depletion	AGE_AT_DEATH_OR_NOW,batch,SEX_IMPUTED,SEXAGE,PC1,PC2,PC3,PC4,PC5,PC6,PC7,PC8,PC9,PC10
E4_FLUIDELECTRO	prs	0.00053919	0.000693082	1.000539335	0.43659389	linear	236476	IV Endocrine, nutritional and metabolic diseases (E4_)	Other disorders of fluid, electrolyte and acid-base balance	AGE_AT_DEATH_OR_NOW,batch,SEX_IMPUTED,SEXAGE,PC1,PC2,PC3,PC4,PC5,PC6,PC7,PC8,PC9,PC10
E4_HYPEROSMHNAT	prs	0.000165562	0.000136642	1.000165576	0.225647203	linear	231465	IV Endocrine, nutritional and metabolic diseases (E4_)	Hyperosmolality and hypernatraemia	AGE_AT_DEATH_OR_NOW,batch,SEX_IMPUTED,SEXAGE,PC1,PC2,PC3,PC4,PC5,PC6,PC7,PC8,PC9,PC10
E4_HYPOOSMNAT	prs	6.21E-06	0.000517238	1.000006206	0.99042648	linear	234068	IV Endocrine, nutritional and metabolic diseases (E4_)	Hypo-osmolality and hyponatraemia	AGE_AT_DEATH_OR_NOW,batch,SEX_IMPUTED,SEXAGE,PC1,PC2,PC3,PC4,PC5,PC6,PC7,PC8,PC9,PC10
E4_ACIDOSIS	prs	-5.06E-05	0.000158483	0.999949404	0.749531342	linear	231530	IV Endocrine, nutritional and metabolic diseases (E4_)	Acidosis	AGE_AT_DEATH_OR_NOW,batch,SEX_IMPUTED,SEXAGE,PC1,PC2,PC3,PC4,PC5,PC6,PC7,PC8,PC9,PC10
E4_HYPERKALAEMIA	prs	-0.000238213	0.000268876	0.999761816	0.375642288	linear	232007	IV Endocrine, nutritional and metabolic diseases (E4_)	Hyperkalaemia	AGE_AT_DEATH_OR_NOW,batch,SEX_IMPUTED,SEXAGE,PC1,PC2,PC3,PC4,PC5,PC6,PC7,PC8,PC9,PC10
E4_HYPOKALAEMIA	prs	0.000369629	0.000413306	1.000369697	0.371150102	linear	233022	IV Endocrine, nutritional and metabolic diseases (E4_)	Hypokalaemia	AGE_AT_DEATH_OR_NOW,batch,SEX_IMPUTED,SEXAGE,PC1,PC2,PC3,PC4,PC5,PC6,PC7,PC8,PC9,PC10
E4_FLUIDELECTRONAS	prs	0.000112282	0.000116906	1.000112288	0.336830391	linear	231415	IV Endocrine, nutritional and metabolic diseases (E4_)	Other disorders of electrolyte and fluid balance, not elsewhere classified	AGE_AT_DEATH_OR_NOW,batch,SEX_IMPUTED,SEXAGE,PC1,PC2,PC3,PC4,PC5,PC6,PC7,PC8,PC9,PC10
E4_PLASMAPROT	prs	-5.46E-07	9.98E-05	0.999999454	0.99563722	linear	231378	IV Endocrine, nutritional and metabolic diseases (E4_)	Disorders of plasma-protein metabolism, not elsewhere classified	AGE_AT_DEATH_OR_NOW,batch,SEX_IMPUTED,SEXAGE,PC1,PC2,PC3,PC4,PC5,PC6,PC7,PC8,PC9,PC10
E4_ENDOMETPOSTOP	prs	9.81E-05	0.000424768	1.000098111	0.817342016	linear	233120	IV Endocrine, nutritional and metabolic diseases (E4_)	Postprocedural endocrine and metabolic disorders, not elsewhere classified	AGE_AT_DEATH_OR_NOW,batch,SEX_IMPUTED,SEXAGE,PC1,PC2,PC3,PC4,PC5,PC6,PC7,PC8,PC9,PC10
E4_HYPERPRO_ADVERSE	prs	0.000130752	9.21E-05	1.00013076	0.155690923	linear	260236	IV Endocrine, nutritional and metabolic diseases (E4_)	Hyperprolactinaemia, drug-induced	AGE_AT_DEATH_OR_NOW,batch,SEX_IMPUTED,SEXAGE,PC1,PC2,PC3,PC4,PC5,PC6,PC7,PC8,PC9,PC10
DRUGADVERS_ADRENOCORTICAL_INSUFFICIENCY	prs	9.17E-05	0.000126825	1.000091674	0.469802937	linear	260236	IV Endocrine, nutritional and metabolic diseases (E4_)	Drug-induced adrenocortical insufficiency	AGE_AT_DEATH_OR_NOW,batch,SEX_IMPUTED,SEXAGE,PC1,PC2,PC3,PC4,PC5,PC6,PC7,PC8,PC9,PC10
E4_HYTHY_AI_STRICT	prs	-0.001276598	0.001520573	0.998724216	0.401161217	linear	235061	IV Endocrine, nutritional and metabolic diseases (E4_)	Hypothyroidism, strict autoimmune	AGE_AT_DEATH_OR_NOW,batch,SEX_IMPUTED,SEXAGE,PC1,PC2,PC3,PC4,PC5,PC6,PC7,PC8,PC9,PC10
VIT_DEF	prs	0.000126446	0.000259322	1.000126454	0.625831819	linear	249164	IV Endocrine, nutritional and metabolic diseases (E4_)	Vitamin deficiency	AGE_AT_DEATH_OR_NOW,batch,SEX_IMPUTED,SEXAGE,PC1,PC2,PC3,PC4,PC5,PC6,PC7,PC8,PC9,PC10
HYPOTHY_REIMB	prs	0.004974698	0.002419073	1.004987093	0.039742869	linear	73973	IV Endocrine, nutritional and metabolic diseases (E4_)	Hypothyroidism, drug reimbursement	AGE_AT_DEATH_OR_NOW,batch,SEX_IMPUTED,SEXAGE,PC1,PC2,PC3,PC4,PC5,PC6,PC7,PC8,PC9,PC10
I9_ANGINA	prs	-0.000250928	0.001199697	0.999749104	0.834324034	linear	244326	IX Diseases of the circulatory system (I9_)	Angina pectoris	AGE_AT_DEATH_OR_NOW,batch,SEX_IMPUTED,SEXAGE,PC1,PC2,PC3,PC4,PC5,PC6,PC7,PC8,PC9,PC10
I9_MI_STRICT	prs	0.001745052	0.001008586	1.001746576	0.083596537	linear	236687	IX Diseases of the circulatory system (I9_)	Myocardial infarction, strict	AGE_AT_DEATH_OR_NOW,batch,SEX_IMPUTED,SEXAGE,PC1,PC2,PC3,PC4,PC5,PC6,PC7,PC8,PC9,PC10
I9_MI_COMPLICATIONS	prs	-0.000101671	0.000116215	0.999898335	0.381657958	linear	222513	IX Diseases of the circulatory system (I9_)	Complications following myocardial infarction	AGE_AT_DEATH_OR_NOW,batch,SEX_IMPUTED,SEXAGE,PC1,PC2,PC3,PC4,PC5,PC6,PC7,PC8,PC9,PC10
I9_POSTAMI	prs	7.11E-05	0.000419767	1.000071135	0.865436714	linear	224263	IX Diseases of the circulatory system (I9_)	Status post-ami	AGE_AT_DEATH_OR_NOW,batch,SEX_IMPUTED,SEXAGE,PC1,PC2,PC3,PC4,PC5,PC6,PC7,PC8,PC9,PC10
I9_CORATHER	prs	0.001266436	0.001294673	1.001267238	0.327981502	linear	250980	IX Diseases of the circulatory system (I9_)	Coronary atherosclerosis	AGE_AT_DEATH_OR_NOW,batch,SEX_IMPUTED,SEXAGE,PC1,PC2,PC3,PC4,PC5,PC6,PC7,PC8,PC9,PC10
I9_SAH	prs	9.03E-07	0.000386105	1.000000903	0.998134992	linear	240377	IX Diseases of the circulatory system (I9_)	Subarachnoid haemmorrhage	AGE_AT_DEATH_OR_NOW,batch,SEX_IMPUTED,SEXAGE,PC1,PC2,PC3,PC4,PC5,PC6,PC7,PC8,PC9,PC10
I9_ICH	prs	-0.000429539	0.000427474	0.999570554	0.314979469	linear	240689	IX Diseases of the circulatory system (I9_)	Intracerebral haemmorrhage	AGE_AT_DEATH_OR_NOW,batch,SEX_IMPUTED,SEXAGE,PC1,PC2,PC3,PC4,PC5,PC6,PC7,PC8,PC9,PC10
I9_OTHINTRACRA	prs	-0.000245473	0.000192266	0.999754557	0.201695895	linear	241436	IX Diseases of the circulatory system (I9_)	Other intracranial haemorrhages	AGE_AT_DEATH_OR_NOW,batch,SEX_IMPUTED,SEXAGE,PC1,PC2,PC3,PC4,PC5,PC6,PC7,PC8,PC9,PC10
I9_STR	prs	-0.000260415	0.001031414	0.999739619	0.800667905	linear	253036	IX Diseases of the circulatory system (I9_)	Stroke, excluding SAH	AGE_AT_DEATH_OR_NOW,batch,SEX_IMPUTED,SEXAGE,PC1,PC2,PC3,PC4,PC5,PC6,PC7,PC8,PC9,PC10
I9_STR_EMBOLIC	prs	-0.000116369	0.000267586	0.999883638	0.663647205	linear	241819	IX Diseases of the circulatory system (I9_)	Embolic stroke	AGE_AT_DEATH_OR_NOW,batch,SEX_IMPUTED,SEXAGE,PC1,PC2,PC3,PC4,PC5,PC6,PC7,PC8,PC9,PC10
I9_STENOSIS	prs	0.000160163	0.000151169	1.000160176	0.289373815	linear	241282	IX Diseases of the circulatory system (I9_)	Occlusion and stenosis of arteries, not leading to stroke	AGE_AT_DEATH_OR_NOW,batch,SEX_IMPUTED,SEXAGE,PC1,PC2,PC3,PC4,PC5,PC6,PC7,PC8,PC9,PC10
I9_DISCER	prs	7.31E-06	0.000102675	1.000007308	0.943256209	linear	241148	IX Diseases of the circulatory system (I9_)	Dissection of cerebral arteries, nonruptured	AGE_AT_DEATH_OR_NOW,batch,SEX_IMPUTED,SEXAGE,PC1,PC2,PC3,PC4,PC5,PC6,PC7,PC8,PC9,PC10
I9_ANEURYSM	prs	0.000181934	0.00032842	1.000181951	0.579600275	linear	242218	IX Diseases of the circulatory system (I9_)	Cerebral aneurysm, nonruptured	AGE_AT_DEATH_OR_NOW,batch,SEX_IMPUTED,SEXAGE,PC1,PC2,PC3,PC4,PC5,PC6,PC7,PC8,PC9,PC10
I9_PROGVASC	prs	0.000180728	0.000175003	1.000180744	0.301738914	linear	241367	IX Diseases of the circulatory system (I9_)	Progressive vascular leukoencephalopathy	AGE_AT_DEATH_OR_NOW,batch,SEX_IMPUTED,SEXAGE,PC1,PC2,PC3,PC4,PC5,PC6,PC7,PC8,PC9,PC10
I9_THROMBICV	prs	-4.34E-05	0.000111732	0.999956561	0.69743082	linear	241169	IX Diseases of the circulatory system (I9_)	Nonpyogenic thrombosis of intracranial venous system	AGE_AT_DEATH_OR_NOW,batch,SEX_IMPUTED,SEXAGE,PC1,PC2,PC3,PC4,PC5,PC6,PC7,PC8,PC9,PC10
I9_CEREBDOTH	prs	-1.30E-05	0.000319764	0.999987011	0.967599066	linear	242159	IX Diseases of the circulatory system (I9_)	Other specified cerebrovascular diseases, other cerebrovascular disorders in diseases classified elsewhere	AGE_AT_DEATH_OR_NOW,batch,SEX_IMPUTED,SEXAGE,PC1,PC2,PC3,PC4,PC5,PC6,PC7,PC8,PC9,PC10
I9_SEQULAE	prs	-0.000846282	0.000701257	0.999154076	0.227507463	linear	246939	IX Diseases of the circulatory system (I9_)	Sequelae of cerebrovascular disease	AGE_AT_DEATH_OR_NOW,batch,SEX_IMPUTED,SEXAGE,PC1,PC2,PC3,PC4,PC5,PC6,PC7,PC8,PC9,PC10
I9_PAROXTAC	prs	4.46E-05	0.001196556	1.000044618	0.970255271	linear	141559	IX Diseases of the circulatory system (I9_)	Paroxysmal tachycardia	AGE_AT_DEATH_OR_NOW,batch,SEX_IMPUTED,SEXAGE,PC1,PC2,PC3,PC4,PC5,PC6,PC7,PC8,PC9,PC10
I9_AF	prs	0.001142325	0.001795178	1.001142977	0.524562558	linear	164325	IX Diseases of the circulatory system (I9_)	Atrial fibrillation and flutter	AGE_AT_DEATH_OR_NOW,batch,SEX_IMPUTED,SEXAGE,PC1,PC2,PC3,PC4,PC5,PC6,PC7,PC8,PC9,PC10
I9_OTHARR	prs	0.000696117	0.001384768	1.000696359	0.615178959	linear	199090	IX Diseases of the circulatory system (I9_)	Other arrhythmias	AGE_AT_DEATH_OR_NOW,batch,SEX_IMPUTED,SEXAGE,PC1,PC2,PC3,PC4,PC5,PC6,PC7,PC8,PC9,PC10
I9_K_CARDIAC	prs	-0.000291822	0.000821638	0.99970822	0.722461464	linear	260236	IX Diseases of the circulatory system (I9_)	Death due to cardiac causes	AGE_AT_DEATH_OR_NOW,batch,SEX_IMPUTED,SEXAGE,PC1,PC2,PC3,PC4,PC5,PC6,PC7,PC8,PC9,PC10
I9_RHEUFEVHRT	prs	-9.71E-06	9.14E-05	0.99999029	0.91543505	linear	259658	IX Diseases of the circulatory system (I9_)	Rheumatic fever with heart involvement	AGE_AT_DEATH_OR_NOW,batch,SEX_IMPUTED,SEXAGE,PC1,PC2,PC3,PC4,PC5,PC6,PC7,PC8,PC9,PC10
I9_RHEUVALV	prs	-3.23E-05	0.000195356	0.999967706	0.868698618	linear	260035	IX Diseases of the circulatory system (I9_)	Rheumatic valve diseases	AGE_AT_DEATH_OR_NOW,batch,SEX_IMPUTED,SEXAGE,PC1,PC2,PC3,PC4,PC5,PC6,PC7,PC8,PC9,PC10
I9_HYPTENS	prs	0.000885142	0.001807655	1.000885534	0.624372729	linear	260191	IX Diseases of the circulatory system (I9_)	Hypertension	AGE_AT_DEATH_OR_NOW,batch,SEX_IMPUTED,SEXAGE,PC1,PC2,PC3,PC4,PC5,PC6,PC7,PC8,PC9,PC10
I9_HYPTENSESS	prs	0.000517382	0.001758233	1.000517515	0.768557736	linear	246127	IX Diseases of the circulatory system (I9_)	Hypertension, essential	AGE_AT_DEATH_OR_NOW,batch,SEX_IMPUTED,SEXAGE,PC1,PC2,PC3,PC4,PC5,PC6,PC7,PC8,PC9,PC10
I9_HYPTENSPUL	prs	0.000240076	0.000146264	1.000240105	0.100718151	linear	192333	IX Diseases of the circulatory system (I9_)	Hypertension, Pulmonary Arterial	AGE_AT_DEATH_OR_NOW,batch,SEX_IMPUTED,SEXAGE,PC1,PC2,PC3,PC4,PC5,PC6,PC7,PC8,PC9,PC10
I9_HYPTENSHD	prs	0.000578729	0.000798465	1.000578896	0.468574663	linear	197153	IX Diseases of the circulatory system (I9_)	Hypertensive Heart Disease	AGE_AT_DEATH_OR_NOW,batch,SEX_IMPUTED,SEXAGE,PC1,PC2,PC3,PC4,PC5,PC6,PC7,PC8,PC9,PC10
I9_HYPTENSRD	prs	-0.000227324	0.000291838	0.999772702	0.436017405	linear	192778	IX Diseases of the circulatory system (I9_)	Hypertensive Renal Disease	AGE_AT_DEATH_OR_NOW,batch,SEX_IMPUTED,SEXAGE,PC1,PC2,PC3,PC4,PC5,PC6,PC7,PC8,PC9,PC10
I9_HYPTENSEC	prs	5.24E-05	0.000675525	1.000052391	0.938183395	linear	137322	IX Diseases of the circulatory system (I9_)	Secondary hypertension	AGE_AT_DEATH_OR_NOW,batch,SEX_IMPUTED,SEXAGE,PC1,PC2,PC3,PC4,PC5,PC6,PC7,PC8,PC9,PC10
I9_CHD	prs	0.000889118	0.001207877	1.000889514	0.461670354	linear	260236	IX Diseases of the circulatory system (I9_)	Major coronary heart disease event	AGE_AT_DEATH_OR_NOW,batch,SEX_IMPUTED,SEXAGE,PC1,PC2,PC3,PC4,PC5,PC6,PC7,PC8,PC9,PC10
I9_IHD	prs	0.001115835	0.001431685	1.001116458	0.435753202	linear	260236	IX Diseases of the circulatory system (I9_)	Ischaemic heart disease, wide definition	AGE_AT_DEATH_OR_NOW,batch,SEX_IMPUTED,SEXAGE,PC1,PC2,PC3,PC4,PC5,PC6,PC7,PC8,PC9,PC10
I9_UAP	prs	-0.000255886	0.000794186	0.999744146	0.747301894	linear	242797	IX Diseases of the circulatory system (I9_)	Unstable angina pectoris	AGE_AT_DEATH_OR_NOW,batch,SEX_IMPUTED,SEXAGE,PC1,PC2,PC3,PC4,PC5,PC6,PC7,PC8,PC9,PC10
I9_PULMEMB	prs	0.001190828	0.000629864	1.001191538	0.058677438	linear	259732	IX Diseases of the circulatory system (I9_)	Pulmonary embolism	AGE_AT_DEATH_OR_NOW,batch,SEX_IMPUTED,SEXAGE,PC1,PC2,PC3,PC4,PC5,PC6,PC7,PC8,PC9,PC10
I9_SECONDRIGHT	prs	0.000209894	0.000216091	1.000209916	0.331387961	linear	255170	IX Diseases of the circulatory system (I9_)	Secondary right heart disease	AGE_AT_DEATH_OR_NOW,batch,SEX_IMPUTED,SEXAGE,PC1,PC2,PC3,PC4,PC5,PC6,PC7,PC8,PC9,PC10
I9_PERICARD	prs	6.27E-05	0.000307205	1.000062658	0.838388607	linear	183398	IX Diseases of the circulatory system (I9_)	Pericarditis	AGE_AT_DEATH_OR_NOW,batch,SEX_IMPUTED,SEXAGE,PC1,PC2,PC3,PC4,PC5,PC6,PC7,PC8,PC9,PC10
I9_PERICAOTH	prs	0.000173916	0.000302669	1.000173931	0.565556573	linear	183381	IX Diseases of the circulatory system (I9_)	Other diseases of pericardium	AGE_AT_DEATH_OR_NOW,batch,SEX_IMPUTED,SEXAGE,PC1,PC2,PC3,PC4,PC5,PC6,PC7,PC8,PC9,PC10
I9_ENDOCARD	prs	-0.00047628	0.000294568	0.999523834	0.105907125	linear	183352	IX Diseases of the circulatory system (I9_)	Endocarditis	AGE_AT_DEATH_OR_NOW,batch,SEX_IMPUTED,SEXAGE,PC1,PC2,PC3,PC4,PC5,PC6,PC7,PC8,PC9,PC10
I9_NONRHEVALV	prs	0.000679881	0.001218621	1.000680112	0.576906597	linear	195178	IX Diseases of the circulatory system (I9_)	Non-rheumatic valve diseases	AGE_AT_DEATH_OR_NOW,batch,SEX_IMPUTED,SEXAGE,PC1,PC2,PC3,PC4,PC5,PC6,PC7,PC8,PC9,PC10
I9_MYOCARD	prs	0.000283898	0.000527374	1.000283938	0.590354014	linear	136642	IX Diseases of the circulatory system (I9_)	Myocarditis	AGE_AT_DEATH_OR_NOW,batch,SEX_IMPUTED,SEXAGE,PC1,PC2,PC3,PC4,PC5,PC6,PC7,PC8,PC9,PC10
I9_CARDMYO	prs	0.000431306	0.000742246	1.000431399	0.561185572	linear	186576	IX Diseases of the circulatory system (I9_)	Cardiomyopathy	AGE_AT_DEATH_OR_NOW,batch,SEX_IMPUTED,SEXAGE,PC1,PC2,PC3,PC4,PC5,PC6,PC7,PC8,PC9,PC10
I9_CARDMSEC	prs	-5.50E-05	0.000130405	0.999945005	0.673221283	linear	182910	IX Diseases of the circulatory system (I9_)	Cardiomyopathies, Secondary/extrinsic	AGE_AT_DEATH_OR_NOW,batch,SEX_IMPUTED,SEXAGE,PC1,PC2,PC3,PC4,PC5,PC6,PC7,PC8,PC9,PC10
I9_CARDMYOHYP	prs	0.00069401	0.00024171	1.000694251	0.004088912	linear	183171	IX Diseases of the circulatory system (I9_)	Cardiomyopathy, Hypertrophic obstructive	AGE_AT_DEATH_OR_NOW,batch,SEX_IMPUTED,SEXAGE,PC1,PC2,PC3,PC4,PC5,PC6,PC7,PC8,PC9,PC10
I9_CARDMYOALC	prs	-3.39E-05	8.42E-05	0.999966104	0.687298302	linear	256551	IX Diseases of the circulatory system (I9_)	Alcoholic cardiomyopathy	AGE_AT_DEATH_OR_NOW,batch,SEX_IMPUTED,SEXAGE,PC1,PC2,PC3,PC4,PC5,PC6,PC7,PC8,PC9,PC10
I9_CARDMYOOTH	prs	2.57E-05	0.000490493	1.000025732	0.958161365	linear	184364	IX Diseases of the circulatory system (I9_)	Cardiomyopathy, other and unspecified	AGE_AT_DEATH_OR_NOW,batch,SEX_IMPUTED,SEXAGE,PC1,PC2,PC3,PC4,PC5,PC6,PC7,PC8,PC9,PC10
I9_CONDUCTIO	prs	-0.000276711	0.000878191	0.999723327	0.752692219	linear	188277	IX Diseases of the circulatory system (I9_)	Conduction disorders	AGE_AT_DEATH_OR_NOW,batch,SEX_IMPUTED,SEXAGE,PC1,PC2,PC3,PC4,PC5,PC6,PC7,PC8,PC9,PC10
I9_AVBLOCK	prs	-0.000512125	0.000658724	0.999488006	0.436894296	linear	185739	IX Diseases of the circulatory system (I9_)	AV-block	AGE_AT_DEATH_OR_NOW,batch,SEX_IMPUTED,SEXAGE,PC1,PC2,PC3,PC4,PC5,PC6,PC7,PC8,PC9,PC10
I9_LBBB	prs	-0.000247074	0.000392201	0.999752956	0.528715645	linear	183783	IX Diseases of the circulatory system (I9_)	Left bundle-branch block	AGE_AT_DEATH_OR_NOW,batch,SEX_IMPUTED,SEXAGE,PC1,PC2,PC3,PC4,PC5,PC6,PC7,PC8,PC9,PC10
I9_RBBB	prs	-1.59E-06	0.000292025	0.999998413	0.99566335	linear	183341	IX Diseases of the circulatory system (I9_)	Right bundle-branch block	AGE_AT_DEATH_OR_NOW,batch,SEX_IMPUTED,SEXAGE,PC1,PC2,PC3,PC4,PC5,PC6,PC7,PC8,PC9,PC10
I9_CARDARR	prs	-9.17E-05	0.000589626	0.999908346	0.876465982	linear	137013	IX Diseases of the circulatory system (I9_)	Cardiac arrest	AGE_AT_DEATH_OR_NOW,batch,SEX_IMPUTED,SEXAGE,PC1,PC2,PC3,PC4,PC5,PC6,PC7,PC8,PC9,PC10
I9_HEARTFAIL_NS	prs	0.003671638	0.001362784	1.003678386	0.007055844	linear	260236	IX Diseases of the circulatory system (I9_)	Heart failure, not strict	AGE_AT_DEATH_OR_NOW,batch,SEX_IMPUTED,SEXAGE,PC1,PC2,PC3,PC4,PC5,PC6,PC7,PC8,PC9,PC10
I9_OTHILLHEART	prs	-0.000112167	0.000382629	0.99988784	0.769409564	linear	183732	IX Diseases of the circulatory system (I9_)	Other or ill-defined heart diseases	AGE_AT_DEATH_OR_NOW,batch,SEX_IMPUTED,SEXAGE,PC1,PC2,PC3,PC4,PC5,PC6,PC7,PC8,PC9,PC10
I9_ATHSCLE	prs	0.001455712	0.000801396	1.001456772	0.069299458	linear	253130	IX Diseases of the circulatory system (I9_)	Atherosclerosis, excluding cerebral, coronary and PAD	AGE_AT_DEATH_OR_NOW,batch,SEX_IMPUTED,SEXAGE,PC1,PC2,PC3,PC4,PC5,PC6,PC7,PC8,PC9,PC10
I9_AORTDIS	prs	-0.000240229	0.000221695	0.9997598	0.278543151	linear	245293	IX Diseases of the circulatory system (I9_)	Dissection of aorta	AGE_AT_DEATH_OR_NOW,batch,SEX_IMPUTED,SEXAGE,PC1,PC2,PC3,PC4,PC5,PC6,PC7,PC8,PC9,PC10
I9_AORTANEUR	prs	0.000460404	0.000551572	1.00046051	0.403880452	linear	248397	IX Diseases of the circulatory system (I9_)	Aortic aneurysm	AGE_AT_DEATH_OR_NOW,batch,SEX_IMPUTED,SEXAGE,PC1,PC2,PC3,PC4,PC5,PC6,PC7,PC8,PC9,PC10
I9_OTHANEUR	prs	1.56E-05	0.00026526	1.000015561	0.953219576	linear	245535	IX Diseases of the circulatory system (I9_)	Other aneurysm	AGE_AT_DEATH_OR_NOW,batch,SEX_IMPUTED,SEXAGE,PC1,PC2,PC3,PC4,PC5,PC6,PC7,PC8,PC9,PC10
I9_OTHPER	prs	0.000222902	0.000342869	1.000222927	0.515623273	linear	246073	IX Diseases of the circulatory system (I9_)	Other peripheral vascular diseases	AGE_AT_DEATH_OR_NOW,batch,SEX_IMPUTED,SEXAGE,PC1,PC2,PC3,PC4,PC5,PC6,PC7,PC8,PC9,PC10
I9_ARTEMBTHRLOW	prs	0.00064088	0.000224032	1.000641085	0.004227965	linear	245305	IX Diseases of the circulatory system (I9_)	Arterial embolism and thrombosis of lower extremity artery	AGE_AT_DEATH_OR_NOW,batch,SEX_IMPUTED,SEXAGE,PC1,PC2,PC3,PC4,PC5,PC6,PC7,PC8,PC9,PC10
I9_ARTEMBTHRNAS	prs	-0.000226661	0.000201629	0.999773365	0.260951141	linear	245196	IX Diseases of the circulatory system (I9_)	Other arterial embolism and thrombosis	AGE_AT_DEATH_OR_NOW,batch,SEX_IMPUTED,SEXAGE,PC1,PC2,PC3,PC4,PC5,PC6,PC7,PC8,PC9,PC10
I9_ARTOTH	prs	6.87E-05	0.000384778	1.000068717	0.858265719	linear	246429	IX Diseases of the circulatory system (I9_)	Other diseases of arteries and capillaries	AGE_AT_DEATH_OR_NOW,batch,SEX_IMPUTED,SEXAGE,PC1,PC2,PC3,PC4,PC5,PC6,PC7,PC8,PC9,PC10
I9_VTE	prs	0.001476833	0.000918267	1.001477924	0.107774525	linear	260236	IX Diseases of the circulatory system (I9_)	Venous thromboembolism	AGE_AT_DEATH_OR_NOW,batch,SEX_IMPUTED,SEXAGE,PC1,PC2,PC3,PC4,PC5,PC6,PC7,PC8,PC9,PC10
I9_PHLETHROM	prs	-0.000423851	0.000636408	0.999576239	0.50540867	linear	229627	IX Diseases of the circulatory system (I9_)	Phlebitis and thrombophlebitis (not including DVT)	AGE_AT_DEATH_OR_NOW,batch,SEX_IMPUTED,SEXAGE,PC1,PC2,PC3,PC4,PC5,PC6,PC7,PC8,PC9,PC10
I9_PHLETHROMBDVTLOW	prs	6.05E-05	0.000739783	1.000060491	0.934833106	linear	231198	IX Diseases of the circulatory system (I9_)	DVT of lower extremities	AGE_AT_DEATH_OR_NOW,batch,SEX_IMPUTED,SEXAGE,PC1,PC2,PC3,PC4,PC5,PC6,PC7,PC8,PC9,PC10
I9_PVT	prs	0.000101736	0.000146691	1.000101742	0.487969574	linear	225770	IX Diseases of the circulatory system (I9_)	Portal vein thrombosis	AGE_AT_DEATH_OR_NOW,batch,SEX_IMPUTED,SEXAGE,PC1,PC2,PC3,PC4,PC5,PC6,PC7,PC8,PC9,PC10
I9_THROMBOTH	prs	0.000373966	0.000490292	1.000374036	0.445619098	linear	227918	IX Diseases of the circulatory system (I9_)	Other embolism and thrombosis	AGE_AT_DEATH_OR_NOW,batch,SEX_IMPUTED,SEXAGE,PC1,PC2,PC3,PC4,PC5,PC6,PC7,PC8,PC9,PC10
I9_VARICVE	prs	0.000307671	0.001243451	1.000307718	0.804573299	linear	245991	IX Diseases of the circulatory system (I9_)	Varicose veins	AGE_AT_DEATH_OR_NOW,batch,SEX_IMPUTED,SEXAGE,PC1,PC2,PC3,PC4,PC5,PC6,PC7,PC8,PC9,PC10
I9_VARICVEOES	prs	-8.64E-05	0.000249539	0.999913588	0.729115053	linear	226160	IX Diseases of the circulatory system (I9_)	Oesophageal varices	AGE_AT_DEATH_OR_NOW,batch,SEX_IMPUTED,SEXAGE,PC1,PC2,PC3,PC4,PC5,PC6,PC7,PC8,PC9,PC10
I9_VARICVESOTH	prs	-3.13E-05	0.000360326	0.999968717	0.93081448	linear	226816	IX Diseases of the circulatory system (I9_)	Varicose veins of other sites	AGE_AT_DEATH_OR_NOW,batch,SEX_IMPUTED,SEXAGE,PC1,PC2,PC3,PC4,PC5,PC6,PC7,PC8,PC9,PC10
I9_VEINSOTH	prs	0.000679906	0.000830425	1.000680137	0.412933307	linear	232852	IX Diseases of the circulatory system (I9_)	Other disorders of veins	AGE_AT_DEATH_OR_NOW,batch,SEX_IMPUTED,SEXAGE,PC1,PC2,PC3,PC4,PC5,PC6,PC7,PC8,PC9,PC10
I9_LYMPHADE	prs	0.000177543	0.000357187	1.000177559	0.619147289	linear	226792	IX Diseases of the circulatory system (I9_)	Nonspecific lymphadenitis	AGE_AT_DEATH_OR_NOW,batch,SEX_IMPUTED,SEXAGE,PC1,PC2,PC3,PC4,PC5,PC6,PC7,PC8,PC9,PC10
I9_LYMPHOTH	prs	4.58E-06	0.000225702	1.000004577	0.983821775	linear	226051	IX Diseases of the circulatory system (I9_)	Other noninfective disorders of lymphatic vessels and lymph nodes	AGE_AT_DEATH_OR_NOW,batch,SEX_IMPUTED,SEXAGE,PC1,PC2,PC3,PC4,PC5,PC6,PC7,PC8,PC9,PC10
I9_HYPOTE	prs	-0.00047911	0.000421023	0.999521005	0.255135247	linear	259666	IX Diseases of the circulatory system (I9_)	Hypotension	AGE_AT_DEATH_OR_NOW,batch,SEX_IMPUTED,SEXAGE,PC1,PC2,PC3,PC4,PC5,PC6,PC7,PC8,PC9,PC10
I9_OTHOTH	prs	-0.000275896	0.000218874	0.999724142	0.207482233	linear	257998	IX Diseases of the circulatory system (I9_)	Other other unspecified disorders of the circulatory system	AGE_AT_DEATH_OR_NOW,batch,SEX_IMPUTED,SEXAGE,PC1,PC2,PC3,PC4,PC5,PC6,PC7,PC8,PC9,PC10
I9_TIA	prs	-0.000179748	0.000924742	0.999820268	0.845881398	linear	250785	IX Diseases of the circulatory system (I9_)	Transient ischemic attack	AGE_AT_DEATH_OR_NOW,batch,SEX_IMPUTED,SEXAGE,PC1,PC2,PC3,PC4,PC5,PC6,PC7,PC8,PC9,PC10
I9_CEREBATHER	prs	-9.42E-06	0.000108984	0.999990582	0.9311335	linear	260236	IX Diseases of the circulatory system (I9_)	Cerebral atherosclerosis	AGE_AT_DEATH_OR_NOW,batch,SEX_IMPUTED,SEXAGE,PC1,PC2,PC3,PC4,PC5,PC6,PC7,PC8,PC9,PC10
I9_VASCDEM	prs	-4.70E-05	0.00030065	0.999952986	0.875734347	linear	251870	IX Diseases of the circulatory system (I9_)	Vascular dementia	AGE_AT_DEATH_OR_NOW,batch,SEX_IMPUTED,SEXAGE,PC1,PC2,PC3,PC4,PC5,PC6,PC7,PC8,PC9,PC10
I9_VASCSYND	prs	0.0001956	0.000244943	1.000195619	0.42455019	linear	250895	IX Diseases of the circulatory system (I9_)	Vascular syndromes of brain in cerebrovascular disorders	AGE_AT_DEATH_OR_NOW,batch,SEX_IMPUTED,SEXAGE,PC1,PC2,PC3,PC4,PC5,PC6,PC7,PC8,PC9,PC10
I9_VASCINT	prs	-0.000117928	0.000211383	0.999882079	0.576920836	linear	245242	IX Diseases of the circulatory system (I9_)	Vascular diseases of the intestine	AGE_AT_DEATH_OR_NOW,batch,SEX_IMPUTED,SEXAGE,PC1,PC2,PC3,PC4,PC5,PC6,PC7,PC8,PC9,PC10
I9_NONISCHCARDMYOP_STRICT	prs	-0.000351029	0.000348247	0.999649033	0.313461585	linear	220534	IX Diseases of the circulatory system (I9_)	Nonischemic cardiomyopathy	AGE_AT_DEATH_OR_NOW,batch,SEX_IMPUTED,SEXAGE,PC1,PC2,PC3,PC4,PC5,PC6,PC7,PC8,PC9,PC10
I9_HYPERTROCARDMYOP	prs	0.000508393	0.000228077	1.000508522	0.025811795	linear	260236	IX Diseases of the circulatory system (I9_)	Hypertrophic cardiomyopathy	AGE_AT_DEATH_OR_NOW,batch,SEX_IMPUTED,SEXAGE,PC1,PC2,PC3,PC4,PC5,PC6,PC7,PC8,PC9,PC10
PHLEBI_THROMBOP_LOWER_EXTREMITI_UNSPE	prs	0.000112296	0.000118423	1.000112302	0.342997081	linear	260236	IX Diseases of the circulatory system (I9_)	Phlebitis and thrombophlebitis of lower extremities, unspecified, drug-induced	AGE_AT_DEATH_OR_NOW,batch,SEX_IMPUTED,SEXAGE,PC1,PC2,PC3,PC4,PC5,PC6,PC7,PC8,PC9,PC10
HYPOTE_DRUGS	prs	-0.000121974	0.000120067	0.999878033	0.309685304	linear	260236	IX Diseases of the circulatory system (I9_)	Hypotension due to drugs	AGE_AT_DEATH_OR_NOW,batch,SEX_IMPUTED,SEXAGE,PC1,PC2,PC3,PC4,PC5,PC6,PC7,PC8,PC9,PC10
I9_INTRACRA	prs	-0.000334002	0.000542672	0.999666053	0.538239736	linear	244397	IX Diseases of the circulatory system (I9_)	Nontraumatic intracranial haemmorrhage	AGE_AT_DEATH_OR_NOW,batch,SEX_IMPUTED,SEXAGE,PC1,PC2,PC3,PC4,PC5,PC6,PC7,PC8,PC9,PC10
I9_STR_EMBOLIC_WITH_FLIMMER	prs	0.000244717	0.000197077	1.000244747	0.214335619	linear	231957	IX Diseases of the circulatory system (I9_)	Embolic stroke with flimmer	AGE_AT_DEATH_OR_NOW,batch,SEX_IMPUTED,SEXAGE,PC1,PC2,PC3,PC4,PC5,PC6,PC7,PC8,PC9,PC10
I9_SAHANEUR	prs	-6.91E-05	0.000478348	0.999930944	0.885210283	linear	243599	IX Diseases of the circulatory system (I9_)	Aneurysms, operations, SAH	AGE_AT_DEATH_OR_NOW,batch,SEX_IMPUTED,SEXAGE,PC1,PC2,PC3,PC4,PC5,PC6,PC7,PC8,PC9,PC10
I9_RHEUFEV	prs	-5.32E-05	0.000232271	0.999946781	0.818766205	linear	260236	IX Diseases of the circulatory system (I9_)	Rheumatic fever incl heart disease	AGE_AT_DEATH_OR_NOW,batch,SEX_IMPUTED,SEXAGE,PC1,PC2,PC3,PC4,PC5,PC6,PC7,PC8,PC9,PC10
I9_VHD	prs	0.002025519	0.001830075	1.002027572	0.268383307	linear	229806	IX Diseases of the circulatory system (I9_)	Valvular heart disease excluding rheumatic fever	AGE_AT_DEATH_OR_NOW,batch,SEX_IMPUTED,SEXAGE,PC1,PC2,PC3,PC4,PC5,PC6,PC7,PC8,PC9,PC10
I9_ARTEMBTHR	prs	0.000390838	0.000295285	1.000390915	0.185638544	linear	245729	IX Diseases of the circulatory system (I9_)	Arterial embolism and thrombosis	AGE_AT_DEATH_OR_NOW,batch,SEX_IMPUTED,SEXAGE,PC1,PC2,PC3,PC4,PC5,PC6,PC7,PC8,PC9,PC10
I9_DISVEINLYMPH	prs	-8.11E-05	0.001497652	0.99991895	0.95683921	linear	260236	IX Diseases of the circulatory system (I9_)	Diseases of veins, lymphatic vessels and lymph nodes, not elsewhere classified	AGE_AT_DEATH_OR_NOW,batch,SEX_IMPUTED,SEXAGE,PC1,PC2,PC3,PC4,PC5,PC6,PC7,PC8,PC9,PC10
FG_CEREBVASC	prs	-0.000843674	0.001634531	0.999156682	0.605745675	linear	152406	IX Diseases of the circulatory system (I9_)	Cerebrovascular diseases (FINNGEN)	AGE_AT_DEATH_OR_NOW,batch,SEX_IMPUTED,SEXAGE,PC1,PC2,PC3,PC4,PC5,PC6,PC7,PC8,PC9,PC10
FG_DOAAC	prs	0.00119376	0.001443151	1.001194473	0.408130861	linear	147778	IX Diseases of the circulatory system (I9_)	Diseases of arteries, arterioles and capillaries (FINNGEN)	AGE_AT_DEATH_OR_NOW,batch,SEX_IMPUTED,SEXAGE,PC1,PC2,PC3,PC4,PC5,PC6,PC7,PC8,PC9,PC10
I9_DVTANDPULM	prs	0.001348062	0.000858836	1.001348971	0.116500485	linear	260236	IX Diseases of the circulatory system (I9_)	DVT of lower extremities and pulmonary embolism	AGE_AT_DEATH_OR_NOW,batch,SEX_IMPUTED,SEXAGE,PC1,PC2,PC3,PC4,PC5,PC6,PC7,PC8,PC9,PC10
I9_HEARTFAIL_ALLCAUSE	prs	0.003541984	0.001359538	1.003548264	0.00918029	linear	259541	IX Diseases of the circulatory system (I9_)	All-cause Heart Failure	AGE_AT_DEATH_OR_NOW,batch,SEX_IMPUTED,SEXAGE,PC1,PC2,PC3,PC4,PC5,PC6,PC7,PC8,PC9,PC10
I9_NONISCHCARDMYOP	prs	0.001495579	0.001204181	1.001496698	0.214242235	linear	220878	IX Diseases of the circulatory system (I9_)	Non-ischemic cardiomyopathy	AGE_AT_DEATH_OR_NOW,batch,SEX_IMPUTED,SEXAGE,PC1,PC2,PC3,PC4,PC5,PC6,PC7,PC8,PC9,PC10
I9_ANGIO	prs	0.001106994	0.000859445	1.001107607	0.197735634	linear	231901	IX Diseases of the circulatory system (I9_)	Coronary angioplasty	AGE_AT_DEATH_OR_NOW,batch,SEX_IMPUTED,SEXAGE,PC1,PC2,PC3,PC4,PC5,PC6,PC7,PC8,PC9,PC10
I9_CABG	prs	0.000849399	0.00075664	1.000849759	0.261611488	linear	229286	IX Diseases of the circulatory system (I9_)	Coronary artery bypass grafting	AGE_AT_DEATH_OR_NOW,batch,SEX_IMPUTED,SEXAGE,PC1,PC2,PC3,PC4,PC5,PC6,PC7,PC8,PC9,PC10
I9_REVASC	prs	0.001297881	0.001018459	1.001298724	0.202537605	linear	237123	IX Diseases of the circulatory system (I9_)	Coronary revascularization (ANGIO or CABG)	AGE_AT_DEATH_OR_NOW,batch,SEX_IMPUTED,SEXAGE,PC1,PC2,PC3,PC4,PC5,PC6,PC7,PC8,PC9,PC10
RX_STATIN	prs	0.000951176	0.001862056	1.000951629	0.609477234	linear	260236	IX Diseases of the circulatory system (I9_)	Statin medication	AGE_AT_DEATH_OR_NOW,batch,SEX_IMPUTED,SEXAGE,PC1,PC2,PC3,PC4,PC5,PC6,PC7,PC8,PC9,PC10
I9_E_DRONE	prs	0.000823103	0.000295923	1.000823442	0.005411791	linear	183356	IX Diseases of the circulatory system (I9_)	Dronedarone medication	AGE_AT_DEATH_OR_NOW,batch,SEX_IMPUTED,SEXAGE,PC1,PC2,PC3,PC4,PC5,PC6,PC7,PC8,PC9,PC10
I9_AF_REIMB	prs	0.001994451	0.001588201	1.001996441	0.209193225	linear	150911	IX Diseases of the circulatory system (I9_)	Atrial fibrillation and flutter with reimbursement	AGE_AT_DEATH_OR_NOW,batch,SEX_IMPUTED,SEXAGE,PC1,PC2,PC3,PC4,PC5,PC6,PC7,PC8,PC9,PC10
F5_VASCDEM	prs	-3.19E-05	0.000304357	0.99996806	0.916419071	linear	252103	V Mental and behavioural disorders (F5_)	Vascular dementia	AGE_AT_DEATH_OR_NOW,batch,SEX_IMPUTED,SEXAGE,PC1,PC2,PC3,PC4,PC5,PC6,PC7,PC8,PC9,PC10
F5_ALCOHOLAC	prs	-0.000462437	0.000684666	0.99953767	0.499410007	linear	250106	V Mental and behavioural disorders (F5_)	Acute alcohol intoxication	AGE_AT_DEATH_OR_NOW,batch,SEX_IMPUTED,SEXAGE,PC1,PC2,PC3,PC4,PC5,PC6,PC7,PC8,PC9,PC10
F5_ALCOHOL_DEPENDENCE	prs	0.000116783	0.000740909	1.00011679	0.874755254	linear	251395	V Mental and behavioural disorders (F5_)	Alcohol dependence	AGE_AT_DEATH_OR_NOW,batch,SEX_IMPUTED,SEXAGE,PC1,PC2,PC3,PC4,PC5,PC6,PC7,PC8,PC9,PC10
F5_DEPRESSIO	prs	0.001523089	0.001370748	1.00152425	0.266510267	linear	256746	V Mental and behavioural disorders (F5_)	Depression	AGE_AT_DEATH_OR_NOW,batch,SEX_IMPUTED,SEXAGE,PC1,PC2,PC3,PC4,PC5,PC6,PC7,PC8,PC9,PC10
F5_SCHZPHR	prs	-4.60E-05	0.000442665	0.999953978	0.917195542	linear	255201	V Mental and behavioural disorders (F5_)	Schizophrenia	AGE_AT_DEATH_OR_NOW,batch,SEX_IMPUTED,SEXAGE,PC1,PC2,PC3,PC4,PC5,PC6,PC7,PC8,PC9,PC10
F5_SCHIZOTYP	prs	8.85E-05	0.000223698	1.000088536	0.692278111	linear	250145	V Mental and behavioural disorders (F5_)	Schizotypal disorder	AGE_AT_DEATH_OR_NOW,batch,SEX_IMPUTED,SEXAGE,PC1,PC2,PC3,PC4,PC5,PC6,PC7,PC8,PC9,PC10
F5_DELUSIO	prs	-2.48E-05	0.00035021	0.999975159	0.943452392	linear	251255	V Mental and behavioural disorders (F5_)	Persistent delusional disorders	AGE_AT_DEATH_OR_NOW,batch,SEX_IMPUTED,SEXAGE,PC1,PC2,PC3,PC4,PC5,PC6,PC7,PC8,PC9,PC10
F5_PSYTRANS	prs	-0.000188638	0.000431459	0.99981138	0.661959957	linear	252952	V Mental and behavioural disorders (F5_)	Acute and transient psychotic disorders	AGE_AT_DEATH_OR_NOW,batch,SEX_IMPUTED,SEXAGE,PC1,PC2,PC3,PC4,PC5,PC6,PC7,PC8,PC9,PC10
F5_SCHIZOAFF	prs	0.000105477	0.0003402	1.000105483	0.756526244	linear	251813	V Mental and behavioural disorders (F5_)	Schizoaffective disorder	AGE_AT_DEATH_OR_NOW,batch,SEX_IMPUTED,SEXAGE,PC1,PC2,PC3,PC4,PC5,PC6,PC7,PC8,PC9,PC10
F5_PSYCHOTH	prs	3.27E-05	0.000504809	1.000032708	0.948339095	linear	255676	V Mental and behavioural disorders (F5_)	Other and unspecified nonorganic psychotic disorders	AGE_AT_DEATH_OR_NOW,batch,SEX_IMPUTED,SEXAGE,PC1,PC2,PC3,PC4,PC5,PC6,PC7,PC8,PC9,PC10
F5_PHOBANX	prs	0.000201589	0.000490954	1.000201609	0.681362059	linear	238016	V Mental and behavioural disorders (F5_)	Phobic anxiety disorders	AGE_AT_DEATH_OR_NOW,batch,SEX_IMPUTED,SEXAGE,PC1,PC2,PC3,PC4,PC5,PC6,PC7,PC8,PC9,PC10
F5_AGORAPHOBIA	prs	-7.09E-06	0.000226968	0.999992909	0.975077197	linear	235915	V Mental and behavioural disorders (F5_)	Agoraphobia	AGE_AT_DEATH_OR_NOW,batch,SEX_IMPUTED,SEXAGE,PC1,PC2,PC3,PC4,PC5,PC6,PC7,PC8,PC9,PC10
F5_SOCPHOB	prs	0.000548046	0.00037294	1.000548196	0.141690987	linear	236862	V Mental and behavioural disorders (F5_)	Social phobias	AGE_AT_DEATH_OR_NOW,batch,SEX_IMPUTED,SEXAGE,PC1,PC2,PC3,PC4,PC5,PC6,PC7,PC8,PC9,PC10
F5_GAD	prs	-0.000381132	0.000488011	0.99961894	0.434808212	linear	237970	V Mental and behavioural disorders (F5_)	Generalized anxiety disorder	AGE_AT_DEATH_OR_NOW,batch,SEX_IMPUTED,SEXAGE,PC1,PC2,PC3,PC4,PC5,PC6,PC7,PC8,PC9,PC10
F5_PANIC	prs	0.00040034	0.000517765	1.00040042	0.439400707	linear	238290	V Mental and behavioural disorders (F5_)	Panic disorder	AGE_AT_DEATH_OR_NOW,batch,SEX_IMPUTED,SEXAGE,PC1,PC2,PC3,PC4,PC5,PC6,PC7,PC8,PC9,PC10
F5_ANXIETY	prs	0.000308778	0.000903718	1.000308825	0.732595856	linear	245546	V Mental and behavioural disorders (F5_)	Other anxiety disorders	AGE_AT_DEATH_OR_NOW,batch,SEX_IMPUTED,SEXAGE,PC1,PC2,PC3,PC4,PC5,PC6,PC7,PC8,PC9,PC10
F5_OCD	prs	0.000102419	0.000338314	1.000102424	0.762092918	linear	236609	V Mental and behavioural disorders (F5_)	Obsessive-compulsive disorder	AGE_AT_DEATH_OR_NOW,batch,SEX_IMPUTED,SEXAGE,PC1,PC2,PC3,PC4,PC5,PC6,PC7,PC8,PC9,PC10
F5_INSOMNIA	prs	0.000541191	0.000400747	1.000541338	0.176870507	linear	259115	V Mental and behavioural disorders (F5_)	Insomnia	AGE_AT_DEATH_OR_NOW,batch,SEX_IMPUTED,SEXAGE,PC1,PC2,PC3,PC4,PC5,PC6,PC7,PC8,PC9,PC10
F5_HYPERSOMNIA	prs	0.000240443	0.000134106	1.000240472	0.072985235	linear	257297	V Mental and behavioural disorders (F5_)	Hypersomnia	AGE_AT_DEATH_OR_NOW,batch,SEX_IMPUTED,SEXAGE,PC1,PC2,PC3,PC4,PC5,PC6,PC7,PC8,PC9,PC10
F5_SLEEPWAKE	prs	0.000143355	0.000139376	1.000143365	0.303693095	linear	257315	V Mental and behavioural disorders (F5_)	Disorder of the sleep-wake schedule	AGE_AT_DEATH_OR_NOW,batch,SEX_IMPUTED,SEXAGE,PC1,PC2,PC3,PC4,PC5,PC6,PC7,PC8,PC9,PC10
F5_SLEEP_NOS	prs	7.82E-05	0.000176787	1.000078167	0.658390177	linear	257462	V Mental and behavioural disorders (F5_)	Sleep disorders, other/unspecified	AGE_AT_DEATH_OR_NOW,batch,SEX_IMPUTED,SEXAGE,PC1,PC2,PC3,PC4,PC5,PC6,PC7,PC8,PC9,PC10
F5_PTSD	prs	0.000378209	0.000351549	1.000378281	0.282001283	linear	236689	V Mental and behavioural disorders (F5_)	Post-traumatic stress disorder	AGE_AT_DEATH_OR_NOW,batch,SEX_IMPUTED,SEXAGE,PC1,PC2,PC3,PC4,PC5,PC6,PC7,PC8,PC9,PC10
F5_STRESSOTH	prs	0.00032444	0.000868687	1.000324492	0.708789486	linear	244301	V Mental and behavioural disorders (F5_)	Other reaction to severe stress, and adjustment disorders	AGE_AT_DEATH_OR_NOW,batch,SEX_IMPUTED,SEXAGE,PC1,PC2,PC3,PC4,PC5,PC6,PC7,PC8,PC9,PC10
F5_DISSOCIATIVE	prs	-0.000342383	0.000270277	0.999657676	0.205233001	linear	236149	V Mental and behavioural disorders (F5_)	Dissociative [conversion] disorders	AGE_AT_DEATH_OR_NOW,batch,SEX_IMPUTED,SEXAGE,PC1,PC2,PC3,PC4,PC5,PC6,PC7,PC8,PC9,PC10
F5_SOMATOFORM	prs	0.000484511	0.000544029	1.000484629	0.373145349	linear	238566	V Mental and behavioural disorders (F5_)	Somatoform disorder	AGE_AT_DEATH_OR_NOW,batch,SEX_IMPUTED,SEXAGE,PC1,PC2,PC3,PC4,PC5,PC6,PC7,PC8,PC9,PC10
F5_NEUROTICOTH	prs	0.000450406	0.000326186	1.000450508	0.167332973	linear	236504	V Mental and behavioural disorders (F5_)	Other neurotic disorders	AGE_AT_DEATH_OR_NOW,batch,SEX_IMPUTED,SEXAGE,PC1,PC2,PC3,PC4,PC5,PC6,PC7,PC8,PC9,PC10
F5_MANIA	prs	0.00022418	0.000260872	1.000224205	0.390148001	linear	229358	V Mental and behavioural disorders (F5_)	Manic episode	AGE_AT_DEATH_OR_NOW,batch,SEX_IMPUTED,SEXAGE,PC1,PC2,PC3,PC4,PC5,PC6,PC7,PC8,PC9,PC10
F5_BIPO	prs	8.83E-05	0.000638736	1.000088328	0.890020121	linear	233739	V Mental and behavioural disorders (F5_)	Bipolar affective disorders	AGE_AT_DEATH_OR_NOW,batch,SEX_IMPUTED,SEXAGE,PC1,PC2,PC3,PC4,PC5,PC6,PC7,PC8,PC9,PC10
F5_PERSMOOD	prs	-0.001139831	0.000661442	0.998860818	0.084844157	linear	233296	V Mental and behavioural disorders (F5_)	Persistent mood disorders	AGE_AT_DEATH_OR_NOW,batch,SEX_IMPUTED,SEXAGE,PC1,PC2,PC3,PC4,PC5,PC6,PC7,PC8,PC9,PC10
F5_MOODOTH	prs	0.000292365	0.000380594	1.000292408	0.442380917	linear	230140	V Mental and behavioural disorders (F5_)	Other and unspecified mood [affective] disorders	AGE_AT_DEATH_OR_NOW,batch,SEX_IMPUTED,SEXAGE,PC1,PC2,PC3,PC4,PC5,PC6,PC7,PC8,PC9,PC10
F5_ADHD	prs	0.000162643	0.000283698	1.000162656	0.566445568	linear	257700	V Mental and behavioural disorders (F5_)	Disturbance of activity and attention	AGE_AT_DEATH_OR_NOW,batch,SEX_IMPUTED,SEXAGE,PC1,PC2,PC3,PC4,PC5,PC6,PC7,PC8,PC9,PC10
F5_HYPERKIN	prs	-0.000126906	0.000150153	0.999873102	0.398010336	linear	256969	V Mental and behavioural disorders (F5_)	Hyperkinetic disorders (excl. ADHD)	AGE_AT_DEATH_OR_NOW,batch,SEX_IMPUTED,SEXAGE,PC1,PC2,PC3,PC4,PC5,PC6,PC7,PC8,PC9,PC10
F5_EMOCHILD	prs	0.000171056	0.000287026	1.000171071	0.551202228	linear	257734	V Mental and behavioural disorders (F5_)	Emotional disorders and disorders of social functioning with onset specific to childhood	AGE_AT_DEATH_OR_NOW,batch,SEX_IMPUTED,SEXAGE,PC1,PC2,PC3,PC4,PC5,PC6,PC7,PC8,PC9,PC10
F5_MENTALUNSPE	prs	0.000532204	0.000371647	1.000532345	0.152141298	linear	248787	V Mental and behavioural disorders (F5_)	Mental disorders, not otherwise specified	AGE_AT_DEATH_OR_NOW,batch,SEX_IMPUTED,SEXAGE,PC1,PC2,PC3,PC4,PC5,PC6,PC7,PC8,PC9,PC10
F5_DEMENTIA	prs	0.000857809	0.000814173	1.000858177	0.292069077	linear	257895	V Mental and behavioural disorders (F5_)	Dementia	AGE_AT_DEATH_OR_NOW,batch,SEX_IMPUTED,SEXAGE,PC1,PC2,PC3,PC4,PC5,PC6,PC7,PC8,PC9,PC10
F5_ALZHDEMENT	prs	0.000871107	0.000458029	1.000871486	0.057190838	linear	251219	V Mental and behavioural disorders (F5_)	Dementia in Alzheimer disease	AGE_AT_DEATH_OR_NOW,batch,SEX_IMPUTED,SEXAGE,PC1,PC2,PC3,PC4,PC5,PC6,PC7,PC8,PC9,PC10
F5_DEMINOTH	prs	0.000120275	0.000244177	1.000120282	0.622316121	linear	249338	V Mental and behavioural disorders (F5_)	Dementia in other diseases classified elsewhere	AGE_AT_DEATH_OR_NOW,batch,SEX_IMPUTED,SEXAGE,PC1,PC2,PC3,PC4,PC5,PC6,PC7,PC8,PC9,PC10
F5_DEMNAS	prs	-0.000456933	0.000402619	0.999543171	0.256417586	linear	250612	V Mental and behavioural disorders (F5_)	Unspecified dementia	AGE_AT_DEATH_OR_NOW,batch,SEX_IMPUTED,SEXAGE,PC1,PC2,PC3,PC4,PC5,PC6,PC7,PC8,PC9,PC10
F5_DELIRIUM	prs	0.000247901	0.000361339	1.000247932	0.492675166	linear	250191	V Mental and behavioural disorders (F5_)	Delirium, not induced by alcohol and other psychoactive substances	AGE_AT_DEATH_OR_NOW,batch,SEX_IMPUTED,SEXAGE,PC1,PC2,PC3,PC4,PC5,PC6,PC7,PC8,PC9,PC10
F5_MENTORG	prs	0.000570724	0.000376775	1.000570887	0.129834781	linear	250321	V Mental and behavioural disorders (F5_)	Other mental disorders due to brain damage and dysfunction and to physical disease	AGE_AT_DEATH_OR_NOW,batch,SEX_IMPUTED,SEXAGE,PC1,PC2,PC3,PC4,PC5,PC6,PC7,PC8,PC9,PC10
F5_PERSBEHORG	prs	-0.000183097	0.00015862	0.99981692	0.248374327	linear	248935	V Mental and behavioural disorders (F5_)	Personality and behavioural disorders due to brain disease, damage and dysfunction	AGE_AT_DEATH_OR_NOW,batch,SEX_IMPUTED,SEXAGE,PC1,PC2,PC3,PC4,PC5,PC6,PC7,PC8,PC9,PC10
F5_OPIOIDS	prs	0.000200541	0.000249082	1.000200561	0.420751702	linear	256527	V Mental and behavioural disorders (F5_)	Mental and behavioural disorders due to opioids	AGE_AT_DEATH_OR_NOW,batch,SEX_IMPUTED,SEXAGE,PC1,PC2,PC3,PC4,PC5,PC6,PC7,PC8,PC9,PC10
F5_CANNABIS	prs	-0.00017032	0.000237865	0.999829694	0.473969881	linear	256473	V Mental and behavioural disorders (F5_)	Mental and behavioural disorders due to cannabinoids	AGE_AT_DEATH_OR_NOW,batch,SEX_IMPUTED,SEXAGE,PC1,PC2,PC3,PC4,PC5,PC6,PC7,PC8,PC9,PC10
F5_SEDAHYP	prs	-3.20E-05	0.000342666	0.999968028	0.925661767	linear	257237	V Mental and behavioural disorders (F5_)	Mental and behavioural disorders due to sedatives or hypnotics	AGE_AT_DEATH_OR_NOW,batch,SEX_IMPUTED,SEXAGE,PC1,PC2,PC3,PC4,PC5,PC6,PC7,PC8,PC9,PC10
F5_STIMUL	prs	0.000464698	0.000226199	1.000464806	0.039939992	linear	256396	V Mental and behavioural disorders (F5_)	Mental and behavioural disorders due to use of other stimulants, including caffeine	AGE_AT_DEATH_OR_NOW,batch,SEX_IMPUTED,SEXAGE,PC1,PC2,PC3,PC4,PC5,PC6,PC7,PC8,PC9,PC10
F5_HALLUCIN	prs	-0.000175097	0.000100907	0.999824918	0.082699401	linear	255877	V Mental and behavioural disorders (F5_)	Mental and behavioural disorders due to hallucinogens	AGE_AT_DEATH_OR_NOW,batch,SEX_IMPUTED,SEXAGE,PC1,PC2,PC3,PC4,PC5,PC6,PC7,PC8,PC9,PC10
F5_OTHERSUB	prs	0.000486787	0.000363673	1.000486906	0.180725111	linear	257497	V Mental and behavioural disorders (F5_)	Mental and behavioural disorders due to multiple drug use and use of multiple drugs and use of other psychoactive substances	AGE_AT_DEATH_OR_NOW,batch,SEX_IMPUTED,SEXAGE,PC1,PC2,PC3,PC4,PC5,PC6,PC7,PC8,PC9,PC10
F5_ANOREX	prs	-0.000108661	0.000316574	0.999891345	0.731418629	linear	255533	V Mental and behavioural disorders (F5_)	Anorexia (incl.atypical)	AGE_AT_DEATH_OR_NOW,batch,SEX_IMPUTED,SEXAGE,PC1,PC2,PC3,PC4,PC5,PC6,PC7,PC8,PC9,PC10
F5_BULIMIA	prs	0.000269353	0.000229627	1.00026939	0.240794457	linear	254945	V Mental and behavioural disorders (F5_)	Bulimia nervosa (incl. atypical)	AGE_AT_DEATH_OR_NOW,batch,SEX_IMPUTED,SEXAGE,PC1,PC2,PC3,PC4,PC5,PC6,PC7,PC8,PC9,PC10
F5_EATOTH	prs	0.000464561	0.000283866	1.000464669	0.101726049	linear	255294	V Mental and behavioural disorders (F5_)	Other eating disorders	AGE_AT_DEATH_OR_NOW,batch,SEX_IMPUTED,SEXAGE,PC1,PC2,PC3,PC4,PC5,PC6,PC7,PC8,PC9,PC10
F5_SEXDYS	prs	-0.00011713	0.000124089	0.999882877	0.34521351	linear	254486	V Mental and behavioural disorders (F5_)	Sexual dysfunction	AGE_AT_DEATH_OR_NOW,batch,SEX_IMPUTED,SEXAGE,PC1,PC2,PC3,PC4,PC5,PC6,PC7,PC8,PC9,PC10
F5_PHYSBEHOTH	prs	-5.76E-05	0.000161299	0.999942447	0.721227302	linear	254615	V Mental and behavioural disorders (F5_)	Unspecified behavioural syndromes associated with physiological disturbances and physical factors +Physiological and behavioural factors associated with disorders of diseases classified elsewhere	AGE_AT_DEATH_OR_NOW,batch,SEX_IMPUTED,SEXAGE,PC1,PC2,PC3,PC4,PC5,PC6,PC7,PC8,PC9,PC10
F5_PARAPER	prs	4.08E-06	0.000184543	1.000004078	0.982371603	linear	253119	V Mental and behavioural disorders (F5_)	Paranoid personality disorder	AGE_AT_DEATH_OR_NOW,batch,SEX_IMPUTED,SEXAGE,PC1,PC2,PC3,PC4,PC5,PC6,PC7,PC8,PC9,PC10
F5_SCHIZPER	prs	-0.000291818	0.000192929	0.999708224	0.130391135	linear	253165	V Mental and behavioural disorders (F5_)	Schizoid personality disorder	AGE_AT_DEATH_OR_NOW,batch,SEX_IMPUTED,SEXAGE,PC1,PC2,PC3,PC4,PC5,PC6,PC7,PC8,PC9,PC10
F5_DISPER	prs	5.36E-05	0.000176812	1.000053558	0.761967271	linear	253089	V Mental and behavioural disorders (F5_)	Dissocial personality disorder	AGE_AT_DEATH_OR_NOW,batch,SEX_IMPUTED,SEXAGE,PC1,PC2,PC3,PC4,PC5,PC6,PC7,PC8,PC9,PC10
F5_EMOPER	prs	0.000548172	0.00047603	1.000548323	0.249507629	linear	255683	V Mental and behavioural disorders (F5_)	Emotionally unstable personality disorder	AGE_AT_DEATH_OR_NOW,batch,SEX_IMPUTED,SEXAGE,PC1,PC2,PC3,PC4,PC5,PC6,PC7,PC8,PC9,PC10
F5_HISPER	prs	-9.11E-05	9.64E-05	0.999908886	0.344786047	linear	252819	V Mental and behavioural disorders (F5_)	Histrionic personality disorder	AGE_AT_DEATH_OR_NOW,batch,SEX_IMPUTED,SEXAGE,PC1,PC2,PC3,PC4,PC5,PC6,PC7,PC8,PC9,PC10
F5_ANAPER	prs	8.65E-05	0.00022546	1.000086466	0.701355476	linear	253318	V Mental and behavioural disorders (F5_)	Anankastic personality disorder	AGE_AT_DEATH_OR_NOW,batch,SEX_IMPUTED,SEXAGE,PC1,PC2,PC3,PC4,PC5,PC6,PC7,PC8,PC9,PC10
F5_ANXPER	prs	-0.000122918	0.000164962	0.99987709	0.456195221	linear	253035	V Mental and behavioural disorders (F5_)	Anxious personality disorder	AGE_AT_DEATH_OR_NOW,batch,SEX_IMPUTED,SEXAGE,PC1,PC2,PC3,PC4,PC5,PC6,PC7,PC8,PC9,PC10
F5_DEPPER	prs	-0.000128137	0.000193542	0.999871871	0.50793104	linear	253159	V Mental and behavioural disorders (F5_)	Dependent personality disorder	AGE_AT_DEATH_OR_NOW,batch,SEX_IMPUTED,SEXAGE,PC1,PC2,PC3,PC4,PC5,PC6,PC7,PC8,PC9,PC10
F5_OTHPER	prs	0.000693628	0.000422617	1.000693869	0.100743021	linear	254982	V Mental and behavioural disorders (F5_)	Other specified and unspecified personality disorders	AGE_AT_DEATH_OR_NOW,batch,SEX_IMPUTED,SEXAGE,PC1,PC2,PC3,PC4,PC5,PC6,PC7,PC8,PC9,PC10
F5_MIXPER	prs	-0.000167532	0.0003889	0.999832482	0.666625399	linear	254613	V Mental and behavioural disorders (F5_)	Mixed and other personality disorders	AGE_AT_DEATH_OR_NOW,batch,SEX_IMPUTED,SEXAGE,PC1,PC2,PC3,PC4,PC5,PC6,PC7,PC8,PC9,PC10
F5_PERSOCHANGE	prs	-4.50E-06	8.35E-05	0.999995495	0.956956985	linear	252791	V Mental and behavioural disorders (F5_)	Enduring personality changes	AGE_AT_DEATH_OR_NOW,batch,SEX_IMPUTED,SEXAGE,PC1,PC2,PC3,PC4,PC5,PC6,PC7,PC8,PC9,PC10
F5_HABIT	prs	4.86E-05	0.000158665	1.000048604	0.759361567	linear	253011	V Mental and behavioural disorders (F5_)	Habit and impulse disorders	AGE_AT_DEATH_OR_NOW,batch,SEX_IMPUTED,SEXAGE,PC1,PC2,PC3,PC4,PC5,PC6,PC7,PC8,PC9,PC10
F5_GENDER	prs	-1.33E-05	0.00011723	0.999986663	0.909422638	linear	252872	V Mental and behavioural disorders (F5_)	Gender identity disorders	AGE_AT_DEATH_OR_NOW,batch,SEX_IMPUTED,SEXAGE,PC1,PC2,PC3,PC4,PC5,PC6,PC7,PC8,PC9,PC10
F5_PERSOTH	prs	1.02E-05	9.86E-05	1.000010234	0.917341633	linear	252824	V Mental and behavioural disorders (F5_)	Other and unspecified disorders of adult personality and behaviour	AGE_AT_DEATH_OR_NOW,batch,SEX_IMPUTED,SEXAGE,PC1,PC2,PC3,PC4,PC5,PC6,PC7,PC8,PC9,PC10
F5_MILDRET	prs	-5.42E-05	0.000204658	0.999945766	0.791004085	linear	259943	V Mental and behavioural disorders (F5_)	Mild mental retardation	AGE_AT_DEATH_OR_NOW,batch,SEX_IMPUTED,SEXAGE,PC1,PC2,PC3,PC4,PC5,PC6,PC7,PC8,PC9,PC10
F5_MODRET	prs	-7.26E-05	9.40E-05	0.999927369	0.439855075	linear	259520	V Mental and behavioural disorders (F5_)	Moderate mental retardation	AGE_AT_DEATH_OR_NOW,batch,SEX_IMPUTED,SEXAGE,PC1,PC2,PC3,PC4,PC5,PC6,PC7,PC8,PC9,PC10
F5_OTHRET	prs	0.000156153	0.000143597	1.000156165	0.276843957	linear	259669	V Mental and behavioural disorders (F5_)	Other and unspecified mental retardation	AGE_AT_DEATH_OR_NOW,batch,SEX_IMPUTED,SEXAGE,PC1,PC2,PC3,PC4,PC5,PC6,PC7,PC8,PC9,PC10
F5_PSYCHDEV	prs	0.00020644	0.000418928	1.000206462	0.622166518	linear	260236	V Mental and behavioural disorders (F5_)	Disorders of psychological development	AGE_AT_DEATH_OR_NOW,batch,SEX_IMPUTED,SEXAGE,PC1,PC2,PC3,PC4,PC5,PC6,PC7,PC8,PC9,PC10
F5_SPEECH	prs	-0.000178687	0.000274931	0.999821329	0.51573551	linear	258885	V Mental and behavioural disorders (F5_)	Specific development disorders of speech and language	AGE_AT_DEATH_OR_NOW,batch,SEX_IMPUTED,SEXAGE,PC1,PC2,PC3,PC4,PC5,PC6,PC7,PC8,PC9,PC10
F5_SCHOLA	prs	0.000136215	0.000240656	1.000136224	0.571383645	linear	258656	V Mental and behavioural disorders (F5_)	Specific development disorders of scholastic skills	AGE_AT_DEATH_OR_NOW,batch,SEX_IMPUTED,SEXAGE,PC1,PC2,PC3,PC4,PC5,PC6,PC7,PC8,PC9,PC10
F5_MIXEDDEV	prs	0.000261839	0.000163088	1.000261874	0.108382957	linear	258260	V Mental and behavioural disorders (F5_)	Mixed specific developmental disorders	AGE_AT_DEATH_OR_NOW,batch,SEX_IMPUTED,SEXAGE,PC1,PC2,PC3,PC4,PC5,PC6,PC7,PC8,PC9,PC10
F5_PERVASIVE	prs	-1.58E-05	0.000122756	0.999984209	0.897647233	linear	258114	V Mental and behavioural disorders (F5_)	Pervasive developmental disorders excl. Autism + Asperger	AGE_AT_DEATH_OR_NOW,batch,SEX_IMPUTED,SEXAGE,PC1,PC2,PC3,PC4,PC5,PC6,PC7,PC8,PC9,PC10
F5_PSYCHDEVOTH	prs	9.20E-05	0.000127012	1.000091962	0.469060628	linear	258127	V Mental and behavioural disorders (F5_)	Other and unspecified disorders of psychological development	AGE_AT_DEATH_OR_NOW,batch,SEX_IMPUTED,SEXAGE,PC1,PC2,PC3,PC4,PC5,PC6,PC7,PC8,PC9,PC10
AUD	prs	-0.000403083	0.00087781	0.999596998	0.646096789	linear	260236	V Mental and behavioural disorders (F5_)	Alcohol use disorder, ICD-based	AGE_AT_DEATH_OR_NOW,batch,SEX_IMPUTED,SEXAGE,PC1,PC2,PC3,PC4,PC5,PC6,PC7,PC8,PC9,PC10
ALCODELIRIUM	prs	0.000217174	0.00033513	1.000217197	0.516967442	linear	260236	V Mental and behavioural disorders (F5_)	Alcohol withdrawal state with delirium	AGE_AT_DEATH_OR_NOW,batch,SEX_IMPUTED,SEXAGE,PC1,PC2,PC3,PC4,PC5,PC6,PC7,PC8,PC9,PC10
F5_ALLANXIOUS	prs	0.0002686	0.001058627	1.000268636	0.799708672	linear	250369	V Mental and behavioural disorders (F5_)	All anxiety disorders	AGE_AT_DEATH_OR_NOW,batch,SEX_IMPUTED,SEXAGE,PC1,PC2,PC3,PC4,PC5,PC6,PC7,PC8,PC9,PC10
F5_MOOD	prs	0.001162171	0.001413982	1.001162847	0.411126935	linear	260236	V Mental and behavioural disorders (F5_)	Mood [affective] disorders	AGE_AT_DEATH_OR_NOW,batch,SEX_IMPUTED,SEXAGE,PC1,PC2,PC3,PC4,PC5,PC6,PC7,PC8,PC9,PC10
F5_BEHEMOCHILD	prs	0.000567513	0.000515447	1.000567674	0.270892501	linear	260236	V Mental and behavioural disorders (F5_)	Behavioural and emotional disorders with onset usually occurring in childhood and adolescence	AGE_AT_DEATH_OR_NOW,batch,SEX_IMPUTED,SEXAGE,PC1,PC2,PC3,PC4,PC5,PC6,PC7,PC8,PC9,PC10
F5_SUBSNOALCO	prs	-0.000232572	0.000597372	0.999767455	0.697035487	linear	248848	V Mental and behavioural disorders (F5_)	Substance use, excluding alcohol	AGE_AT_DEATH_OR_NOW,batch,SEX_IMPUTED,SEXAGE,PC1,PC2,PC3,PC4,PC5,PC6,PC7,PC8,PC9,PC10
F5_BEHAVE	prs	0.001280787	0.000671873	1.001281608	0.056613238	linear	260236	V Mental and behavioural disorders (F5_)	Behavioural syndromes associated with physiological disturbances and physical factors	AGE_AT_DEATH_OR_NOW,batch,SEX_IMPUTED,SEXAGE,PC1,PC2,PC3,PC4,PC5,PC6,PC7,PC8,PC9,PC10
F5_DEMENTIA_INCLAVO	prs	0.000952229	0.000824899	1.000952683	0.248354253	linear	260236	V Mental and behavioural disorders (F5_)	Dementia, including avohilmo	AGE_AT_DEATH_OR_NOW,batch,SEX_IMPUTED,SEXAGE,PC1,PC2,PC3,PC4,PC5,PC6,PC7,PC8,PC9,PC10
ERECTILE_DYSFUNCTION	prs	-0.000286329	0.000781901	0.999713712	0.714219562	linear	113179	V Mental and behavioural disorders (F5_)	Erectile dysfunction	AGE_AT_DEATH_OR_NOW,batch,SEX_IMPUTED,SEXAGE,PC1,PC2,PC3,PC4,PC5,PC6,PC7,PC8,PC9,PC10
F5_KELAMENT	prs	0.000261195	0.000635981	1.00026123	0.681295071	linear	259127	V Mental and behavioural disorders (F5_)	Kela-code for severe mental illness	AGE_AT_DEATH_OR_NOW,batch,SEX_IMPUTED,SEXAGE,PC1,PC2,PC3,PC4,PC5,PC6,PC7,PC8,PC9,PC10
F5_KELARET	prs	-4.54E-05	0.00011207	0.999954568	0.685187031	linear	259567	V Mental and behavioural disorders (F5_)	Kela-code for behavioural disturbances in mental retardation	AGE_AT_DEATH_OR_NOW,batch,SEX_IMPUTED,SEXAGE,PC1,PC2,PC3,PC4,PC5,PC6,PC7,PC8,PC9,PC10
G6_SLEEPAPNO	prs	-0.000256115	0.001202152	0.999743918	0.831290607	linear	259235	VI Diseases of the nervous system (G6_)	Sleep apnoea	AGE_AT_DEATH_OR_NOW,batch,SEX_IMPUTED,SEXAGE,PC1,PC2,PC3,PC4,PC5,PC6,PC7,PC8,PC9,PC10
G6_NEUINFL	prs	6.81E-05	0.000349467	1.000068061	0.845587968	linear	260236	VI Diseases of the nervous system (G6_)	Inflammatory diseases of the central nervous system	AGE_AT_DEATH_OR_NOW,batch,SEX_IMPUTED,SEXAGE,PC1,PC2,PC3,PC4,PC5,PC6,PC7,PC8,PC9,PC10
G6_MENINGBACT	prs	0.000283901	0.000233201	1.000283941	0.223450321	linear	259369	VI Diseases of the nervous system (G6_)	Bacterial meningitis	AGE_AT_DEATH_OR_NOW,batch,SEX_IMPUTED,SEXAGE,PC1,PC2,PC3,PC4,PC5,PC6,PC7,PC8,PC9,PC10
G6_MENINGOTH	prs	-8.98E-07	0.000135708	0.999999102	0.994718844	linear	258916	VI Diseases of the nervous system (G6_)	Other meningitis	AGE_AT_DEATH_OR_NOW,batch,SEX_IMPUTED,SEXAGE,PC1,PC2,PC3,PC4,PC5,PC6,PC7,PC8,PC9,PC10
G6_ENCEPHOTH	prs	-6.24E-05	0.000184256	0.999937558	0.734685862	linear	259111	VI Diseases of the nervous system (G6_)	Other encephalitis	AGE_AT_DEATH_OR_NOW,batch,SEX_IMPUTED,SEXAGE,PC1,PC2,PC3,PC4,PC5,PC6,PC7,PC8,PC9,PC10
G6_CNSABSC	prs	-5.60E-05	0.000113921	0.999943975	0.622857539	linear	258848	VI Diseases of the nervous system (G6_)	Intracranial and intraspinal abscess and granuloma	AGE_AT_DEATH_OR_NOW,batch,SEX_IMPUTED,SEXAGE,PC1,PC2,PC3,PC4,PC5,PC6,PC7,PC8,PC9,PC10
G6_NEUATR	prs	-0.000198335	0.000223889	0.999801685	0.375692125	linear	260236	VI Diseases of the nervous system (G6_)	Systemic atrophies primarily affecting the central nervous system	AGE_AT_DEATH_OR_NOW,batch,SEX_IMPUTED,SEXAGE,PC1,PC2,PC3,PC4,PC5,PC6,PC7,PC8,PC9,PC10
G6_HERATAXIA	prs	-4.79E-05	0.000124215	0.999952107	0.699808161	linear	259796	VI Diseases of the nervous system (G6_)	Hereditary ataxia	AGE_AT_DEATH_OR_NOW,batch,SEX_IMPUTED,SEXAGE,PC1,PC2,PC3,PC4,PC5,PC6,PC7,PC8,PC9,PC10
G6_ALS	prs	-0.000329462	0.000285332	0.999670592	0.248229513	linear	131369	VI Diseases of the nervous system (G6_)	Motor neuron disease	AGE_AT_DEATH_OR_NOW,batch,SEX_IMPUTED,SEXAGE,PC1,PC2,PC3,PC4,PC5,PC6,PC7,PC8,PC9,PC10
G6_SPINAMUSCOTH	prs	-0.000147556	0.000104023	0.999852454	0.156045019	linear	259738	VI Diseases of the nervous system (G6_)	Other and unspecified spinal muscular atrophies	AGE_AT_DEATH_OR_NOW,batch,SEX_IMPUTED,SEXAGE,PC1,PC2,PC3,PC4,PC5,PC6,PC7,PC8,PC9,PC10
G6_XTRAPYR	prs	-0.001024746	0.000669564	0.998975779	0.125902026	linear	260236	VI Diseases of the nervous system (G6_)	Extrapyramidal and movement disorders	AGE_AT_DEATH_OR_NOW,batch,SEX_IMPUTED,SEXAGE,PC1,PC2,PC3,PC4,PC5,PC6,PC7,PC8,PC9,PC10
G6_BASDEGENOTH	prs	-0.000151672	0.000103373	0.999848339	0.142315252	linear	254515	VI Diseases of the nervous system (G6_)	Other degenerative diseases of the basal ganglia	AGE_AT_DEATH_OR_NOW,batch,SEX_IMPUTED,SEXAGE,PC1,PC2,PC3,PC4,PC5,PC6,PC7,PC8,PC9,PC10
G6_DYSTON	prs	-0.00010872	0.000278723	0.999891286	0.696489217	linear	255334	VI Diseases of the nervous system (G6_)	Dystonia	AGE_AT_DEATH_OR_NOW,batch,SEX_IMPUTED,SEXAGE,PC1,PC2,PC3,PC4,PC5,PC6,PC7,PC8,PC9,PC10
G6_XTRAPYROTH	prs	-0.000292376	0.000459901	0.999707666	0.524947934	linear	257025	VI Diseases of the nervous system (G6_)	Other extrapyramidal and movement disorders in other diseases	AGE_AT_DEATH_OR_NOW,batch,SEX_IMPUTED,SEXAGE,PC1,PC2,PC3,PC4,PC5,PC6,PC7,PC8,PC9,PC10
G6_ATROPHCIRCUM	prs	-4.18E-05	0.000148246	0.999958247	0.77820989	linear	255202	VI Diseases of the nervous system (G6_)	Circumscribed brain atrophy	AGE_AT_DEATH_OR_NOW,batch,SEX_IMPUTED,SEXAGE,PC1,PC2,PC3,PC4,PC5,PC6,PC7,PC8,PC9,PC10
G6_ALCODEGEN	prs	3.88E-05	0.000178968	1.000038752	0.828579475	linear	255325	VI Diseases of the nervous system (G6_)	Degeneration of the brain due to alcohol	AGE_AT_DEATH_OR_NOW,batch,SEX_IMPUTED,SEXAGE,PC1,PC2,PC3,PC4,PC5,PC6,PC7,PC8,PC9,PC10
G6_DEGENOTH	prs	1.26E-06	0.000156325	1.000001257	0.993583983	linear	255232	VI Diseases of the nervous system (G6_)	Other and unspecified degenerative diseases of nervous system	AGE_AT_DEATH_OR_NOW,batch,SEX_IMPUTED,SEXAGE,PC1,PC2,PC3,PC4,PC5,PC6,PC7,PC8,PC9,PC10
G6_MS	prs	0.000137859	0.000328542	1.000137869	0.674771578	linear	259535	VI Diseases of the nervous system (G6_)	MS-disease / Multiple Sclerosis	AGE_AT_DEATH_OR_NOW,batch,SEX_IMPUTED,SEXAGE,PC1,PC2,PC3,PC4,PC5,PC6,PC7,PC8,PC9,PC10
G6_DISSOTH	prs	4.02E-05	0.000118084	1.000040251	0.733211226	linear	258768	VI Diseases of the nervous system (G6_)	Other acute disseminated demyelination	AGE_AT_DEATH_OR_NOW,batch,SEX_IMPUTED,SEXAGE,PC1,PC2,PC3,PC4,PC5,PC6,PC7,PC8,PC9,PC10
G6_OTHDEMYEL	prs	-8.34E-05	0.000223309	0.999916627	0.708874644	linear	259220	VI Diseases of the nervous system (G6_)	Other demyelinating diseases of the central nervous system	AGE_AT_DEATH_OR_NOW,batch,SEX_IMPUTED,SEXAGE,PC1,PC2,PC3,PC4,PC5,PC6,PC7,PC8,PC9,PC10
G6_EPIPAROX	prs	0.003867212	0.00179019	1.0038747	0.030756207	linear	260236	VI Diseases of the nervous system (G6_)	Episodal and paroxysmal disorders	AGE_AT_DEATH_OR_NOW,batch,SEX_IMPUTED,SEXAGE,PC1,PC2,PC3,PC4,PC5,PC6,PC7,PC8,PC9,PC10
G6_STATUSEPI	prs	0.00041009	0.000274448	1.000410174	0.135115405	linear	209295	VI Diseases of the nervous system (G6_)	Status epilepticus	AGE_AT_DEATH_OR_NOW,batch,SEX_IMPUTED,SEXAGE,PC1,PC2,PC3,PC4,PC5,PC6,PC7,PC8,PC9,PC10
G6_MIGRAINE	prs	0.001132014	0.001043842	1.001132655	0.278158145	linear	219213	VI Diseases of the nervous system (G6_)	Migraine	AGE_AT_DEATH_OR_NOW,batch,SEX_IMPUTED,SEXAGE,PC1,PC2,PC3,PC4,PC5,PC6,PC7,PC8,PC9,PC10
G6_MIGRAINE_NO_AURA	prs	0.0007864	0.000670038	1.000786709	0.240530554	linear	212601	VI Diseases of the nervous system (G6_)	Migraine without aura	AGE_AT_DEATH_OR_NOW,batch,SEX_IMPUTED,SEXAGE,PC1,PC2,PC3,PC4,PC5,PC6,PC7,PC8,PC9,PC10
G6_MIGRAINE_WITH_AURA	prs	0.001119348	0.000706073	1.001119974	0.1128962	linear	213043	VI Diseases of the nervous system (G6_)	Migraine with aura	AGE_AT_DEATH_OR_NOW,batch,SEX_IMPUTED,SEXAGE,PC1,PC2,PC3,PC4,PC5,PC6,PC7,PC8,PC9,PC10
G6_HEADACHE	prs	-0.001170112	0.001018607	0.998830573	0.250665682	linear	218408	VI Diseases of the nervous system (G6_)	Other headache syndromes	AGE_AT_DEATH_OR_NOW,batch,SEX_IMPUTED,SEXAGE,PC1,PC2,PC3,PC4,PC5,PC6,PC7,PC8,PC9,PC10
G6_CLUSTHEADACHE_WIDE	prs	-0.000287137	0.000292294	0.999712904	0.325925932	linear	209378	VI Diseases of the nervous system (G6_)	Cluster headache, wide	AGE_AT_DEATH_OR_NOW,batch,SEX_IMPUTED,SEXAGE,PC1,PC2,PC3,PC4,PC5,PC6,PC7,PC8,PC9,PC10
G6_NARCOCATA	prs	5.95E-05	0.000117006	1.000059513	0.611020734	linear	208788	VI Diseases of the nervous system (G6_)	Narcolepsy and cataplexy	AGE_AT_DEATH_OR_NOW,batch,SEX_IMPUTED,SEXAGE,PC1,PC2,PC3,PC4,PC5,PC6,PC7,PC8,PC9,PC10
G6_SLEEPDISOTH	prs	0.000450511	0.000475105	1.000450612	0.343011724	linear	210559	VI Diseases of the nervous system (G6_)	Other sleep disorders	AGE_AT_DEATH_OR_NOW,batch,SEX_IMPUTED,SEXAGE,PC1,PC2,PC3,PC4,PC5,PC6,PC7,PC8,PC9,PC10
G6_NERPLEX	prs	2.63E-05	0.00141765	1.000026264	0.985218944	linear	260236	VI Diseases of the nervous system (G6_)	Nerve, nerve root and plexus disorders	AGE_AT_DEATH_OR_NOW,batch,SEX_IMPUTED,SEXAGE,PC1,PC2,PC3,PC4,PC5,PC6,PC7,PC8,PC9,PC10
G6_TRINEU	prs	0.000270138	0.000307831	1.000270175	0.380186642	linear	232095	VI Diseases of the nervous system (G6_)	Trigeminal neuralgia	AGE_AT_DEATH_OR_NOW,batch,SEX_IMPUTED,SEXAGE,PC1,PC2,PC3,PC4,PC5,PC6,PC7,PC8,PC9,PC10
G6_ATYFAC	prs	-0.000188999	0.000292006	0.999811018	0.517474028	linear	231998	VI Diseases of the nervous system (G6_)	Atypical facial pain	AGE_AT_DEATH_OR_NOW,batch,SEX_IMPUTED,SEXAGE,PC1,PC2,PC3,PC4,PC5,PC6,PC7,PC8,PC9,PC10
G6_TRIOTHUNS	prs	0.000415379	0.000162783	1.000415465	0.010719683	linear	231403	VI Diseases of the nervous system (G6_)	Other and unspecified trigeminal disorders	AGE_AT_DEATH_OR_NOW,batch,SEX_IMPUTED,SEXAGE,PC1,PC2,PC3,PC4,PC5,PC6,PC7,PC8,PC9,PC10
G6_BELLPA	prs	0.000218219	0.000453281	1.000218243	0.630217842	linear	233242	VI Diseases of the nervous system (G6_)	Bell's palsy	AGE_AT_DEATH_OR_NOW,batch,SEX_IMPUTED,SEXAGE,PC1,PC2,PC3,PC4,PC5,PC6,PC7,PC8,PC9,PC10
G6_FACOTH	prs	0.000105206	0.00021355	1.000105212	0.622257733	linear	231595	VI Diseases of the nervous system (G6_)	Other facial nerve disorders	AGE_AT_DEATH_OR_NOW,batch,SEX_IMPUTED,SEXAGE,PC1,PC2,PC3,PC4,PC5,PC6,PC7,PC8,PC9,PC10
G6_DISOTHUNS	prs	-9.38E-05	9.81E-05	0.999906251	0.339256264	linear	231234	VI Diseases of the nervous system (G6_)	Disorders of other and unspecified cranial nerves	AGE_AT_DEATH_OR_NOW,batch,SEX_IMPUTED,SEXAGE,PC1,PC2,PC3,PC4,PC5,PC6,PC7,PC8,PC9,PC10
G6_POSTZOST	prs	-0.000257554	0.000133483	0.999742479	0.053671355	linear	231316	VI Diseases of the nervous system (G6_)	Postzoster neuralgia	AGE_AT_DEATH_OR_NOW,batch,SEX_IMPUTED,SEXAGE,PC1,PC2,PC3,PC4,PC5,PC6,PC7,PC8,PC9,PC10
G6_BRACHPLE	prs	-0.00025691	0.000400929	0.999743123	0.52166154	linear	232777	VI Diseases of the nervous system (G6_)	Brachial plexus disorders	AGE_AT_DEATH_OR_NOW,batch,SEX_IMPUTED,SEXAGE,PC1,PC2,PC3,PC4,PC5,PC6,PC7,PC8,PC9,PC10
G6_CERVROOT	prs	-8.42E-05	0.000119608	0.999915764	0.481245849	linear	231281	VI Diseases of the nervous system (G6_)	Cervical root disorders	AGE_AT_DEATH_OR_NOW,batch,SEX_IMPUTED,SEXAGE,PC1,PC2,PC3,PC4,PC5,PC6,PC7,PC8,PC9,PC10
G6_LSROOT	prs	-0.000243736	0.000165154	0.999756293	0.139995406	linear	231412	VI Diseases of the nervous system (G6_)	Lumbosacral root disorders, not elsewhere classified	AGE_AT_DEATH_OR_NOW,batch,SEX_IMPUTED,SEXAGE,PC1,PC2,PC3,PC4,PC5,PC6,PC7,PC8,PC9,PC10
G6_ROOTPLEXOTHUNS	prs	-0.000854666	0.000525439	0.999145699	0.103828616	linear	234014	VI Diseases of the nervous system (G6_)	Other and unspecified nerve root and plexus disorders, also in other diseases	AGE_AT_DEATH_OR_NOW,batch,SEX_IMPUTED,SEXAGE,PC1,PC2,PC3,PC4,PC5,PC6,PC7,PC8,PC9,PC10
G6_CARPTU	prs	-0.00013415	0.001070485	0.999865859	0.900272705	linear	244951	VI Diseases of the nervous system (G6_)	Carpal tunnel syndrome	AGE_AT_DEATH_OR_NOW,batch,SEX_IMPUTED,SEXAGE,PC1,PC2,PC3,PC4,PC5,PC6,PC7,PC8,PC9,PC10
G6_MEDLEOTH	prs	5.07E-05	0.000225167	1.000050691	0.8218865	linear	231647	VI Diseases of the nervous system (G6_)	Other lesions of median nerve	AGE_AT_DEATH_OR_NOW,batch,SEX_IMPUTED,SEXAGE,PC1,PC2,PC3,PC4,PC5,PC6,PC7,PC8,PC9,PC10
G6_ULLNLE	prs	-3.89E-05	0.000492443	0.999961135	0.937092105	linear	233638	VI Diseases of the nervous system (G6_)	Lesion of ulnar nerve	AGE_AT_DEATH_OR_NOW,batch,SEX_IMPUTED,SEXAGE,PC1,PC2,PC3,PC4,PC5,PC6,PC7,PC8,PC9,PC10
G6_RADLES	prs	0.000221686	0.000257004	1.00022171	0.388372011	linear	231802	VI Diseases of the nervous system (G6_)	Lesion of radial nerve	AGE_AT_DEATH_OR_NOW,batch,SEX_IMPUTED,SEXAGE,PC1,PC2,PC3,PC4,PC5,PC6,PC7,PC8,PC9,PC10
G6_CAUSALGIA	prs	-4.50E-05	0.000162791	0.999955043	0.782420165	linear	231403	VI Diseases of the nervous system (G6_)	Causalgia	AGE_AT_DEATH_OR_NOW,batch,SEX_IMPUTED,SEXAGE,PC1,PC2,PC3,PC4,PC5,PC6,PC7,PC8,PC9,PC10
G6_MONONPOTHUS	prs	0.000207362	0.000229221	1.000207383	0.365659254	linear	231665	VI Diseases of the nervous system (G6_)	Other and unspecified mononeuropathies of upper limb	AGE_AT_DEATH_OR_NOW,batch,SEX_IMPUTED,SEXAGE,PC1,PC2,PC3,PC4,PC5,PC6,PC7,PC8,PC9,PC10
G6_SCIALE	prs	0.000309914	0.00030531	1.000309962	0.310068437	linear	232081	VI Diseases of the nervous system (G6_)	Lesion of sciatic nerve	AGE_AT_DEATH_OR_NOW,batch,SEX_IMPUTED,SEXAGE,PC1,PC2,PC3,PC4,PC5,PC6,PC7,PC8,PC9,PC10
G6_MERALGIA	prs	0.000377381	0.000223912	1.000377453	0.091912248	linear	231641	VI Diseases of the nervous system (G6_)	Meralgia paraesthetica	AGE_AT_DEATH_OR_NOW,batch,SEX_IMPUTED,SEXAGE,PC1,PC2,PC3,PC4,PC5,PC6,PC7,PC8,PC9,PC10
G6_FEMLE	prs	-0.00019146	0.000116725	0.999808558	0.100949418	linear	231274	VI Diseases of the nervous system (G6_)	Lesion of femoral nerve	AGE_AT_DEATH_OR_NOW,batch,SEX_IMPUTED,SEXAGE,PC1,PC2,PC3,PC4,PC5,PC6,PC7,PC8,PC9,PC10
G6_FEMLAPOP	prs	-6.91E-05	0.000276257	0.999930904	0.802492448	linear	231906	VI Diseases of the nervous system (G6_)	Lesion of lateral popliteal nerve	AGE_AT_DEATH_OR_NOW,batch,SEX_IMPUTED,SEXAGE,PC1,PC2,PC3,PC4,PC5,PC6,PC7,PC8,PC9,PC10
G6_TARSTUN	prs	-7.16E-05	0.000131621	0.999928408	0.58648265	linear	231311	VI Diseases of the nervous system (G6_)	Tarsal tunnel syndrome	AGE_AT_DEATH_OR_NOW,batch,SEX_IMPUTED,SEXAGE,PC1,PC2,PC3,PC4,PC5,PC6,PC7,PC8,PC9,PC10
G6_PLANTAR	prs	0.000116026	0.000352055	1.000116032	0.741727424	linear	232397	VI Diseases of the nervous system (G6_)	Lesion of plantar nerve	AGE_AT_DEATH_OR_NOW,batch,SEX_IMPUTED,SEXAGE,PC1,PC2,PC3,PC4,PC5,PC6,PC7,PC8,PC9,PC10
G6_MONOLOWOTHUNS	prs	-0.000396896	0.000228943	0.999603182	0.082989095	linear	231664	VI Diseases of the nervous system (G6_)	Other and unspecified mononeuropathies of lower limb	AGE_AT_DEATH_OR_NOW,batch,SEX_IMPUTED,SEXAGE,PC1,PC2,PC3,PC4,PC5,PC6,PC7,PC8,PC9,PC10
G6_ICNEUROP	prs	-0.000188304	0.000109221	0.999811713	0.084696478	linear	231257	VI Diseases of the nervous system (G6_)	Intercostal neuropathy	AGE_AT_DEATH_OR_NOW,batch,SEX_IMPUTED,SEXAGE,PC1,PC2,PC3,PC4,PC5,PC6,PC7,PC8,PC9,PC10
G6_MONOOTHUNS	prs	0.000324869	0.000238495	1.000324922	0.173146993	linear	231709	VI Diseases of the nervous system (G6_)	Other and unspecified mononeuropathies, also in other diseases	AGE_AT_DEATH_OR_NOW,batch,SEX_IMPUTED,SEXAGE,PC1,PC2,PC3,PC4,PC5,PC6,PC7,PC8,PC9,PC10
G6_HEREMOSEN	prs	0.00015775	0.000100143	1.000157763	0.115200648	linear	256526	VI Diseases of the nervous system (G6_)	Hereditary motor and sensory neuropathy	AGE_AT_DEATH_OR_NOW,batch,SEX_IMPUTED,SEXAGE,PC1,PC2,PC3,PC4,PC5,PC6,PC7,PC8,PC9,PC10
G6_HERIPOTHUN	prs	4.19E-05	8.08E-05	1.00004195	0.603563472	linear	256483	VI Diseases of the nervous system (G6_)	Other and unspecified neuropathies	AGE_AT_DEATH_OR_NOW,batch,SEX_IMPUTED,SEXAGE,PC1,PC2,PC3,PC4,PC5,PC6,PC7,PC8,PC9,PC10
G6_GUILBAR	prs	5.17E-06	0.000147147	1.000005171	0.971968672	linear	256669	VI Diseases of the nervous system (G6_)	Guillain-Barre syndrome	AGE_AT_DEATH_OR_NOW,batch,SEX_IMPUTED,SEXAGE,PC1,PC2,PC3,PC4,PC5,PC6,PC7,PC8,PC9,PC10
G6_DRUGPOLY	prs	0.000130869	9.64E-05	1.000130877	0.174658956	linear	256517	VI Diseases of the nervous system (G6_)	Drug-induced polyneuropathy	AGE_AT_DEATH_OR_NOW,batch,SEX_IMPUTED,SEXAGE,PC1,PC2,PC3,PC4,PC5,PC6,PC7,PC8,PC9,PC10
G6_ALCOPOLY	prs	-0.000137269	0.000114871	0.99986274	0.232092058	linear	256565	VI Diseases of the nervous system (G6_)	Alcohol induced polyneuropathy	AGE_AT_DEATH_OR_NOW,batch,SEX_IMPUTED,SEXAGE,PC1,PC2,PC3,PC4,PC5,PC6,PC7,PC8,PC9,PC10
G6_POLYOTHUNS	prs	-0.000291823	0.000505013	0.999708219	0.56336381	linear	259666	VI Diseases of the nervous system (G6_)	Other and unspecified polyneuropathies, also in other diseases	AGE_AT_DEATH_OR_NOW,batch,SEX_IMPUTED,SEXAGE,PC1,PC2,PC3,PC4,PC5,PC6,PC7,PC8,PC9,PC10
G6_PERIPHOTH	prs	-2.56E-05	8.18E-05	0.999974372	0.753988758	linear	256485	VI Diseases of the nervous system (G6_)	Other disorders of peripheral nervous system	AGE_AT_DEATH_OR_NOW,batch,SEX_IMPUTED,SEXAGE,PC1,PC2,PC3,PC4,PC5,PC6,PC7,PC8,PC9,PC10
G6_MYONEU	prs	-0.000175617	0.000405773	0.999824398	0.665163225	linear	260236	VI Diseases of the nervous system (G6_)	Diseases of the myoneural junction and muscle	AGE_AT_DEATH_OR_NOW,batch,SEX_IMPUTED,SEXAGE,PC1,PC2,PC3,PC4,PC5,PC6,PC7,PC8,PC9,PC10
G6_MYASTHENIA	prs	-2.71E-05	0.000150723	0.999972855	0.857073823	linear	258420	VI Diseases of the nervous system (G6_)	Myasthenia gravis	AGE_AT_DEATH_OR_NOW,batch,SEX_IMPUTED,SEXAGE,PC1,PC2,PC3,PC4,PC5,PC6,PC7,PC8,PC9,PC10
G6_MUSDYST	prs	-5.14E-05	0.000107999	0.99994865	0.634447308	linear	258282	VI Diseases of the nervous system (G6_)	Muscular dystrophy	AGE_AT_DEATH_OR_NOW,batch,SEX_IMPUTED,SEXAGE,PC1,PC2,PC3,PC4,PC5,PC6,PC7,PC8,PC9,PC10
G6_MYOTDIS	prs	-7.80E-05	0.000100683	0.999921965	0.438288462	linear	258263	VI Diseases of the nervous system (G6_)	Myotonic disorders	AGE_AT_DEATH_OR_NOW,batch,SEX_IMPUTED,SEXAGE,PC1,PC2,PC3,PC4,PC5,PC6,PC7,PC8,PC9,PC10
G6_MUSCOTHUNS	prs	-2.71E-05	0.000101481	0.999972883	0.789302015	linear	258265	VI Diseases of the nervous system (G6_)	Other and unspecified primary disorders of muscles	AGE_AT_DEATH_OR_NOW,batch,SEX_IMPUTED,SEXAGE,PC1,PC2,PC3,PC4,PC5,PC6,PC7,PC8,PC9,PC10
G6_MYOPOTHUNS	prs	9.69E-06	0.000331141	1.000009687	0.976662204	linear	259525	VI Diseases of the nervous system (G6_)	Other and unspecified myopathies	AGE_AT_DEATH_OR_NOW,batch,SEX_IMPUTED,SEXAGE,PC1,PC2,PC3,PC4,PC5,PC6,PC7,PC8,PC9,PC10
G6_MYOMUSCINOTH	prs	-0.000117324	0.000100275	0.999882682	0.241989601	linear	258262	VI Diseases of the nervous system (G6_)	Disorders of myoneural junction and muscle in diseases classified elsewhere	AGE_AT_DEATH_OR_NOW,batch,SEX_IMPUTED,SEXAGE,PC1,PC2,PC3,PC4,PC5,PC6,PC7,PC8,PC9,PC10
G6_CPETAL	prs	3.14E-05	0.000415539	1.00003139	0.939786273	linear	260236	VI Diseases of the nervous system (G6_)	Cerebral palsy and other paralytic syndromes	AGE_AT_DEATH_OR_NOW,batch,SEX_IMPUTED,SEXAGE,PC1,PC2,PC3,PC4,PC5,PC6,PC7,PC8,PC9,PC10
G6_CP	prs	-2.41E-05	0.00016586	0.999975928	0.884605036	linear	258381	VI Diseases of the nervous system (G6_)	Cerebral palsy	AGE_AT_DEATH_OR_NOW,batch,SEX_IMPUTED,SEXAGE,PC1,PC2,PC3,PC4,PC5,PC6,PC7,PC8,PC9,PC10
G6_HEMIPLE	prs	-2.58E-05	0.000278311	0.999974225	0.926211808	linear	259010	VI Diseases of the nervous system (G6_)	Hemiplegia	AGE_AT_DEATH_OR_NOW,batch,SEX_IMPUTED,SEXAGE,PC1,PC2,PC3,PC4,PC5,PC6,PC7,PC8,PC9,PC10
G6_PARDIPLE	prs	0.000172148	0.000170762	1.000172163	0.313399684	linear	258401	VI Diseases of the nervous system (G6_)	Paraplegia, diplegia of upper limbs	AGE_AT_DEATH_OR_NOW,batch,SEX_IMPUTED,SEXAGE,PC1,PC2,PC3,PC4,PC5,PC6,PC7,PC8,PC9,PC10
G6_TETRAPLE	prs	-4.17E-05	9.28E-05	0.999958267	0.653037182	linear	258145	VI Diseases of the nervous system (G6_)	Tetraplegia	AGE_AT_DEATH_OR_NOW,batch,SEX_IMPUTED,SEXAGE,PC1,PC2,PC3,PC4,PC5,PC6,PC7,PC8,PC9,PC10
G6_MONOPLE	prs	-5.86E-05	0.000133332	0.999941365	0.660095868	linear	258259	VI Diseases of the nervous system (G6_)	Monoplegia	AGE_AT_DEATH_OR_NOW,batch,SEX_IMPUTED,SEXAGE,PC1,PC2,PC3,PC4,PC5,PC6,PC7,PC8,PC9,PC10
G6_CAUDA	prs	0.000136082	0.000123332	1.000136091	0.269861535	linear	258227	VI Diseases of the nervous system (G6_)	Cauda equina syndrome	AGE_AT_DEATH_OR_NOW,batch,SEX_IMPUTED,SEXAGE,PC1,PC2,PC3,PC4,PC5,PC6,PC7,PC8,PC9,PC10
G6_PARALOTHUNS	prs	7.67E-05	0.000132737	1.000076655	0.563619449	linear	258257	VI Diseases of the nervous system (G6_)	Other and unspecified paralytic syndromes	AGE_AT_DEATH_OR_NOW,batch,SEX_IMPUTED,SEXAGE,PC1,PC2,PC3,PC4,PC5,PC6,PC7,PC8,PC9,PC10
G6_OTHNEU	prs	0.000463886	0.001073828	1.000463994	0.665746678	linear	260236	VI Diseases of the nervous system (G6_)	Other neurological diseases	AGE_AT_DEATH_OR_NOW,batch,SEX_IMPUTED,SEXAGE,PC1,PC2,PC3,PC4,PC5,PC6,PC7,PC8,PC9,PC10
G6_AUTONOM	prs	9.50E-05	0.000169301	1.000094975	0.574827685	linear	244668	VI Diseases of the nervous system (G6_)	Autonomic disorders	AGE_AT_DEATH_OR_NOW,batch,SEX_IMPUTED,SEXAGE,PC1,PC2,PC3,PC4,PC5,PC6,PC7,PC8,PC9,PC10
G6_HORNER	prs	-2.73E-06	0.000123727	0.999997269	0.982392045	linear	260109	VI Diseases of the nervous system (G6_)	Horner syndrome	AGE_AT_DEATH_OR_NOW,batch,SEX_IMPUTED,SEXAGE,PC1,PC2,PC3,PC4,PC5,PC6,PC7,PC8,PC9,PC10
G6_HYDROCEPH	prs	-7.00E-06	0.000280531	0.999993003	0.980099994	linear	245234	VI Diseases of the nervous system (G6_)	Hydrocephalus	AGE_AT_DEATH_OR_NOW,batch,SEX_IMPUTED,SEXAGE,PC1,PC2,PC3,PC4,PC5,PC6,PC7,PC8,PC9,PC10
G6_HCCOMM	prs	8.57E-05	0.000143285	1.000085709	0.549744014	linear	259608	VI Diseases of the nervous system (G6_)	Communicating hydrocephalus	AGE_AT_DEATH_OR_NOW,batch,SEX_IMPUTED,SEXAGE,PC1,PC2,PC3,PC4,PC5,PC6,PC7,PC8,PC9,PC10
G6_HCOBSTR	prs	-3.00E-05	0.000131749	0.999969977	0.819734054	linear	259568	VI Diseases of the nervous system (G6_)	Obstructive hydrocephalus	AGE_AT_DEATH_OR_NOW,batch,SEX_IMPUTED,SEXAGE,PC1,PC2,PC3,PC4,PC5,PC6,PC7,PC8,PC9,PC10
G6_HCNP	prs	-6.84E-05	0.000174599	0.999931579	0.695140964	linear	259734	VI Diseases of the nervous system (G6_)	Normal-pressure hydrocephalus	AGE_AT_DEATH_OR_NOW,batch,SEX_IMPUTED,SEXAGE,PC1,PC2,PC3,PC4,PC5,PC6,PC7,PC8,PC9,PC10
G6_HCOTHUNS	prs	-7.57E-05	0.000129017	0.999924348	0.557610435	linear	259559	VI Diseases of the nervous system (G6_)	Other and unspecified hydrocephalus	AGE_AT_DEATH_OR_NOW,batch,SEX_IMPUTED,SEXAGE,PC1,PC2,PC3,PC4,PC5,PC6,PC7,PC8,PC9,PC10
G6_CERCYST	prs	0.00029287	0.000280999	1.000292913	0.297299131	linear	245237	VI Diseases of the nervous system (G6_)	Cerebral cysts	AGE_AT_DEATH_OR_NOW,batch,SEX_IMPUTED,SEXAGE,PC1,PC2,PC3,PC4,PC5,PC6,PC7,PC8,PC9,PC10
G6_ANOXBRAINDAM	prs	0.000170916	0.000140258	1.000170931	0.223003279	linear	244568	VI Diseases of the nervous system (G6_)	Anoxic brain damage	AGE_AT_DEATH_OR_NOW,batch,SEX_IMPUTED,SEXAGE,PC1,PC2,PC3,PC4,PC5,PC6,PC7,PC8,PC9,PC10
G6_BENINTRAHYP	prs	5.83E-05	0.000106744	1.000058348	0.584652615	linear	244475	VI Diseases of the nervous system (G6_)	Benign intracranial hypertension	AGE_AT_DEATH_OR_NOW,batch,SEX_IMPUTED,SEXAGE,PC1,PC2,PC3,PC4,PC5,PC6,PC7,PC8,PC9,PC10
G6_ENCEPATH	prs	-0.000163411	0.000113679	0.999836602	0.150583139	linear	244492	VI Diseases of the nervous system (G6_)	Encephalopathy	AGE_AT_DEATH_OR_NOW,batch,SEX_IMPUTED,SEXAGE,PC1,PC2,PC3,PC4,PC5,PC6,PC7,PC8,PC9,PC10
G6_DISBROTHUNS	prs	0.000132795	0.000122048	1.000132804	0.276570261	linear	244514	VI Diseases of the nervous system (G6_)	Disorders of brain, other and unspecified	AGE_AT_DEATH_OR_NOW,batch,SEX_IMPUTED,SEXAGE,PC1,PC2,PC3,PC4,PC5,PC6,PC7,PC8,PC9,PC10
G6_SPINOTH	prs	-8.91E-05	0.000205844	0.999910862	0.664975349	linear	244822	VI Diseases of the nervous system (G6_)	Other diseases of spinal cord	AGE_AT_DEATH_OR_NOW,batch,SEX_IMPUTED,SEXAGE,PC1,PC2,PC3,PC4,PC5,PC6,PC7,PC8,PC9,PC10
G6_CNSOTH	prs	0.000132672	0.000122796	1.000132681	0.279956394	linear	244516	VI Diseases of the nervous system (G6_)	Other disorders of central nervous system	AGE_AT_DEATH_OR_NOW,batch,SEX_IMPUTED,SEXAGE,PC1,PC2,PC3,PC4,PC5,PC6,PC7,PC8,PC9,PC10
G6_POSTOPNEURO	prs	-9.98E-05	0.000338734	0.999900188	0.768241958	linear	245647	VI Diseases of the nervous system (G6_)	Postprocedural disorders of nervous system	AGE_AT_DEATH_OR_NOW,batch,SEX_IMPUTED,SEXAGE,PC1,PC2,PC3,PC4,PC5,PC6,PC7,PC8,PC9,PC10
G6_NEUROOTH	prs	0.000130076	0.000297289	1.000130084	0.661719355	linear	245344	VI Diseases of the nervous system (G6_)	Other disorders of nervous system	AGE_AT_DEATH_OR_NOW,batch,SEX_IMPUTED,SEXAGE,PC1,PC2,PC3,PC4,PC5,PC6,PC7,PC8,PC9,PC10
OTHER_DRUGADVERS_SECONDA_PARKINSONI	prs	-4.70E-05	0.000114127	0.99995302	0.680593523	linear	260236	VI Diseases of the nervous system (G6_)	Other drug-induced secondary parkinsonism	AGE_AT_DEATH_OR_NOW,batch,SEX_IMPUTED,SEXAGE,PC1,PC2,PC3,PC4,PC5,PC6,PC7,PC8,PC9,PC10
DRUGADVERS_TREMOR	prs	-3.87E-05	9.03E-05	0.99996129	0.668264563	linear	260236	VI Diseases of the nervous system (G6_)	Drug-induced tremor	AGE_AT_DEATH_OR_NOW,batch,SEX_IMPUTED,SEXAGE,PC1,PC2,PC3,PC4,PC5,PC6,PC7,PC8,PC9,PC10
G6_MIGRAINE_NO_AURA_ADVERSE	prs	9.16E-05	0.000131376	1.000091563	0.48584933	linear	260236	VI Diseases of the nervous system (G6_)	Migraine without aura, drug-induced	AGE_AT_DEATH_OR_NOW,batch,SEX_IMPUTED,SEXAGE,PC1,PC2,PC3,PC4,PC5,PC6,PC7,PC8,PC9,PC10
G6_MIGRAINE_WITH_AURA_ADVERSE	prs	-0.000260572	0.000129805	0.999739462	0.044707416	linear	260236	VI Diseases of the nervous system (G6_)	Migraine with aura, drug-induced	AGE_AT_DEATH_OR_NOW,batch,SEX_IMPUTED,SEXAGE,PC1,PC2,PC3,PC4,PC5,PC6,PC7,PC8,PC9,PC10
MIGRAINE_UNSPE	prs	3.43E-05	0.000104176	1.000034342	0.741667064	linear	260236	VI Diseases of the nervous system (G6_)	Migraine, unspecified, drug-induced	AGE_AT_DEATH_OR_NOW,batch,SEX_IMPUTED,SEXAGE,PC1,PC2,PC3,PC4,PC5,PC6,PC7,PC8,PC9,PC10
DRUGADVERS_HEADA_NOT_ELSEW_CLASSIFIED	prs	-7.47E-06	8.16E-05	0.999992525	0.927003322	linear	260236	VI Diseases of the nervous system (G6_)	Drug-induced headache, not elsewhere classified	AGE_AT_DEATH_OR_NOW,batch,SEX_IMPUTED,SEXAGE,PC1,PC2,PC3,PC4,PC5,PC6,PC7,PC8,PC9,PC10
G6_MIGRAINE_NO_AURA_TRIPTAN	prs	0.000645368	0.000597739	1.000645576	0.280284547	linear	237783	VI Diseases of the nervous system (G6_)	Migraine without aura and triptan purchases	AGE_AT_DEATH_OR_NOW,batch,SEX_IMPUTED,SEXAGE,PC1,PC2,PC3,PC4,PC5,PC6,PC7,PC8,PC9,PC10
G6_MIGRAINE_WITH_AURA_TRIPTAN	prs	0.000960635	0.000632338	1.000961097	0.128718481	linear	237377	VI Diseases of the nervous system (G6_)	Migraine with aura and triptan purchases	AGE_AT_DEATH_OR_NOW,batch,SEX_IMPUTED,SEXAGE,PC1,PC2,PC3,PC4,PC5,PC6,PC7,PC8,PC9,PC10
G6_CLUSTHEADACHE_STRICT_INCLAVO	prs	-6.71E-05	0.00025069	0.999932914	0.78899772	linear	260236	VI Diseases of the nervous system (G6_)	Cluster headache, strict, including avohilmo	AGE_AT_DEATH_OR_NOW,batch,SEX_IMPUTED,SEXAGE,PC1,PC2,PC3,PC4,PC5,PC6,PC7,PC8,PC9,PC10
G6_SLEEPAPNO_INCLAVO	prs	-0.000344899	0.001218058	0.99965516	0.777058274	linear	260236	VI Diseases of the nervous system (G6_)	Sleep apnoea, including avohilmo	AGE_AT_DEATH_OR_NOW,batch,SEX_IMPUTED,SEXAGE,PC1,PC2,PC3,PC4,PC5,PC6,PC7,PC8,PC9,PC10
focal_epilepsy	prs	0.000742704	0.00041783	1.00074298	0.075482766	linear	260236	VI Diseases of the nervous system (G6_)	Focal Epilepsy	AGE_AT_DEATH_OR_NOW,batch,SEX_IMPUTED,SEXAGE,PC1,PC2,PC3,PC4,PC5,PC6,PC7,PC8,PC9,PC10
generalized_epilepsy	prs	0.001273139	0.000174704	1.00127395	3.17E-13	linear	260236	VI Diseases of the nervous system (G6_)	Generalized Epilepsy	AGE_AT_DEATH_OR_NOW,batch,SEX_IMPUTED,SEXAGE,PC1,PC2,PC3,PC4,PC5,PC6,PC7,PC8,PC9,PC10
H7_CONJUNCTIVITISATOPIC	prs	0.000251455	0.000258798	1.000251486	0.331236766	linear	241201	VII Diseases of the eye and adnexa (H7_)	Atopic conjunctivitis	AGE_AT_DEATH_OR_NOW,batch,SEX_IMPUTED,SEXAGE,PC1,PC2,PC3,PC4,PC5,PC6,PC7,PC8,PC9,PC10
H7_CATARACTSENILE	prs	0.000755363	0.001375367	1.000755648	0.582863071	linear	257335	VII Diseases of the eye and adnexa (H7_)	Senile cataract	AGE_AT_DEATH_OR_NOW,batch,SEX_IMPUTED,SEXAGE,PC1,PC2,PC3,PC4,PC5,PC6,PC7,PC8,PC9,PC10
H7_CATARACTOTHER	prs	-0.000774417	0.000932779	0.999225883	0.406412128	linear	234384	VII Diseases of the eye and adnexa (H7_)	Other cataract	AGE_AT_DEATH_OR_NOW,batch,SEX_IMPUTED,SEXAGE,PC1,PC2,PC3,PC4,PC5,PC6,PC7,PC8,PC9,PC10
H7_LIDLACRIMALORBIT	prs	6.72E-05	0.001170914	1.000067194	0.954239365	linear	260236	VII Diseases of the eye and adnexa (H7_)	Disorders of eyelid, lacrimal system and orbit	AGE_AT_DEATH_OR_NOW,batch,SEX_IMPUTED,SEXAGE,PC1,PC2,PC3,PC4,PC5,PC6,PC7,PC8,PC9,PC10
H7_HORDEOLUM	prs	-5.32E-05	0.000262946	0.999946839	0.839776693	linear	241946	VII Diseases of the eye and adnexa (H7_)	Hordeolum and other deep inflammation of eyelid	AGE_AT_DEATH_OR_NOW,batch,SEX_IMPUTED,SEXAGE,PC1,PC2,PC3,PC4,PC5,PC6,PC7,PC8,PC9,PC10
H7_CHALAZION	prs	0.00017619	0.000439356	1.000176205	0.688407217	linear	243337	VII Diseases of the eye and adnexa (H7_)	Chalazion	AGE_AT_DEATH_OR_NOW,batch,SEX_IMPUTED,SEXAGE,PC1,PC2,PC3,PC4,PC5,PC6,PC7,PC8,PC9,PC10
H7_EYELIDINFLAMMATION	prs	-0.000355052	0.000394115	0.999645011	0.367649977	linear	242909	VII Diseases of the eye and adnexa (H7_)	Other inflammation of eyelid	AGE_AT_DEATH_OR_NOW,batch,SEX_IMPUTED,SEXAGE,PC1,PC2,PC3,PC4,PC5,PC6,PC7,PC8,PC9,PC10
H7_EYELIDDIS	prs	0.001694896	0.000827288	1.001696333	0.040488879	linear	249576	VII Diseases of the eye and adnexa (H7_)	Other disorders of eyelid	AGE_AT_DEATH_OR_NOW,batch,SEX_IMPUTED,SEXAGE,PC1,PC2,PC3,PC4,PC5,PC6,PC7,PC8,PC9,PC10
H7_ENTROPION	prs	-0.000116373	0.000341105	0.999883633	0.732978871	linear	242477	VII Diseases of the eye and adnexa (H7_)	Entropion and trichiasis of eyelid	AGE_AT_DEATH_OR_NOW,batch,SEX_IMPUTED,SEXAGE,PC1,PC2,PC3,PC4,PC5,PC6,PC7,PC8,PC9,PC10
H7_ECTROPION	prs	-6.11E-05	0.000229428	0.999938933	0.790101256	linear	241767	VII Diseases of the eye and adnexa (H7_)	Ectropion of eyelid	AGE_AT_DEATH_OR_NOW,batch,SEX_IMPUTED,SEXAGE,PC1,PC2,PC3,PC4,PC5,PC6,PC7,PC8,PC9,PC10
H7_LAGOPHTALMOS	prs	0.000155335	0.0001267	1.000155347	0.220195355	linear	241365	VII Diseases of the eye and adnexa (H7_)	Lagophthalmos	AGE_AT_DEATH_OR_NOW,batch,SEX_IMPUTED,SEXAGE,PC1,PC2,PC3,PC4,PC5,PC6,PC7,PC8,PC9,PC10
H7_BLEPHAROCHALASIS	prs	0.00159719	0.000657992	1.001598467	0.01520942	linear	246264	VII Diseases of the eye and adnexa (H7_)	Blepharochalasis	AGE_AT_DEATH_OR_NOW,batch,SEX_IMPUTED,SEXAGE,PC1,PC2,PC3,PC4,PC5,PC6,PC7,PC8,PC9,PC10
H7_PTOSIS	prs	0.000203996	0.000382021	1.000204017	0.593348207	linear	242808	VII Diseases of the eye and adnexa (H7_)	Ptosis of eyelid	AGE_AT_DEATH_OR_NOW,batch,SEX_IMPUTED,SEXAGE,PC1,PC2,PC3,PC4,PC5,PC6,PC7,PC8,PC9,PC10
H7_EYELIDFUNC	prs	2.91E-05	8.96E-05	1.000029119	0.745271894	linear	241278	VII Diseases of the eye and adnexa (H7_)	Other disorders affecting eyelid function	AGE_AT_DEATH_OR_NOW,batch,SEX_IMPUTED,SEXAGE,PC1,PC2,PC3,PC4,PC5,PC6,PC7,PC8,PC9,PC10
H7_XANTHELASMA	prs	4.61E-05	0.000115259	1.000046137	0.68894788	linear	241335	VII Diseases of the eye and adnexa (H7_)	Xanthelasma of eyelid	AGE_AT_DEATH_OR_NOW,batch,SEX_IMPUTED,SEXAGE,PC1,PC2,PC3,PC4,PC5,PC6,PC7,PC8,PC9,PC10
H7_EYELIDNAS	prs	-8.81E-05	0.000121885	0.999911937	0.469961507	linear	241352	VII Diseases of the eye and adnexa (H7_)	Other specified and unspecified disorders of eyelid	AGE_AT_DEATH_OR_NOW,batch,SEX_IMPUTED,SEXAGE,PC1,PC2,PC3,PC4,PC5,PC6,PC7,PC8,PC9,PC10
H7_EYELIDINOTH	prs	0.00044799	0.000224101	1.000448091	0.045603622	linear	241738	VII Diseases of the eye and adnexa (H7_)	Disorders of eyelid in diseases classified elsewhere	AGE_AT_DEATH_OR_NOW,batch,SEX_IMPUTED,SEXAGE,PC1,PC2,PC3,PC4,PC5,PC6,PC7,PC8,PC9,PC10
H7_LACRIMALSYSTEM	prs	-0.001886783	0.000795393	0.998114996	0.017686243	linear	248778	VII Diseases of the eye and adnexa (H7_)	Disorders of lacrimal system	AGE_AT_DEATH_OR_NOW,batch,SEX_IMPUTED,SEXAGE,PC1,PC2,PC3,PC4,PC5,PC6,PC7,PC8,PC9,PC10
H7_DACRYOADENITIS	prs	-0.000167464	0.000109539	0.99983255	0.126312486	linear	241321	VII Diseases of the eye and adnexa (H7_)	Dacryoadenitis	AGE_AT_DEATH_OR_NOW,batch,SEX_IMPUTED,SEXAGE,PC1,PC2,PC3,PC4,PC5,PC6,PC7,PC8,PC9,PC10
H7_EPIPHORA	prs	-0.000103895	0.000174535	0.99989611	0.551664122	linear	241522	VII Diseases of the eye and adnexa (H7_)	Epiphora	AGE_AT_DEATH_OR_NOW,batch,SEX_IMPUTED,SEXAGE,PC1,PC2,PC3,PC4,PC5,PC6,PC7,PC8,PC9,PC10
H7_LACRIMINFLAMACU	prs	-0.000122139	0.000151481	0.999877869	0.420071403	linear	241440	VII Diseases of the eye and adnexa (H7_)	Inflammation of lacrimal passages (acute and unspecified)	AGE_AT_DEATH_OR_NOW,batch,SEX_IMPUTED,SEXAGE,PC1,PC2,PC3,PC4,PC5,PC6,PC7,PC8,PC9,PC10
H7_LACRIMINFLAMCHRON	prs	-6.26E-05	0.000157667	0.999937365	0.691165932	linear	241461	VII Diseases of the eye and adnexa (H7_)	Inflammation of lacrimal passages (chronic)	AGE_AT_DEATH_OR_NOW,batch,SEX_IMPUTED,SEXAGE,PC1,PC2,PC3,PC4,PC5,PC6,PC7,PC8,PC9,PC10
H7_STENOLACRI	prs	-0.000519454	0.000375909	0.999480681	0.167015891	linear	242753	VII Diseases of the eye and adnexa (H7_)	Stenosis and insufficiency of lacrimal passages	AGE_AT_DEATH_OR_NOW,batch,SEX_IMPUTED,SEXAGE,PC1,PC2,PC3,PC4,PC5,PC6,PC7,PC8,PC9,PC10
H7_ORBIT	prs	-0.000392828	0.000261167	0.999607249	0.132550237	linear	241936	VII Diseases of the eye and adnexa (H7_)	Disorders of orbit	AGE_AT_DEATH_OR_NOW,batch,SEX_IMPUTED,SEXAGE,PC1,PC2,PC3,PC4,PC5,PC6,PC7,PC8,PC9,PC10
H7_ORBITINFLAMACU	prs	1.05E-09	9.99E-05	1.000000001	0.999991645	linear	241299	VII Diseases of the eye and adnexa (H7_)	Acute inflammation of orbit	AGE_AT_DEATH_OR_NOW,batch,SEX_IMPUTED,SEXAGE,PC1,PC2,PC3,PC4,PC5,PC6,PC7,PC8,PC9,PC10
H7_EXOPTHALMUS	prs	-8.16E-05	0.000127058	0.999918412	0.520772446	linear	241366	VII Diseases of the eye and adnexa (H7_)	Exophthalmic conditions	AGE_AT_DEATH_OR_NOW,batch,SEX_IMPUTED,SEXAGE,PC1,PC2,PC3,PC4,PC5,PC6,PC7,PC8,PC9,PC10
H7_CONJUNCTIVITISACUNONATOPIC	prs	-0.000431964	0.000676626	0.999568129	0.523208068	linear	245736	VII Diseases of the eye and adnexa (H7_)	Conjunctivitis (acute, non atopic)	AGE_AT_DEATH_OR_NOW,batch,SEX_IMPUTED,SEXAGE,PC1,PC2,PC3,PC4,PC5,PC6,PC7,PC8,PC9,PC10
H7_CONJUNCTIVITISCHRON	prs	3.88E-05	0.00021471	1.0000388	0.856598375	linear	240973	VII Diseases of the eye and adnexa (H7_)	Chronic conjunctivitis	AGE_AT_DEATH_OR_NOW,batch,SEX_IMPUTED,SEXAGE,PC1,PC2,PC3,PC4,PC5,PC6,PC7,PC8,PC9,PC10
H7_PTERYGIUM	prs	3.37E-05	0.000198432	1.000033731	0.865023755	linear	240900	VII Diseases of the eye and adnexa (H7_)	Pterygium	AGE_AT_DEATH_OR_NOW,batch,SEX_IMPUTED,SEXAGE,PC1,PC2,PC3,PC4,PC5,PC6,PC7,PC8,PC9,PC10
H7_CONJUNCTDEGDEPOT	prs	9.37E-05	0.00019424	1.000093737	0.629409206	linear	240882	VII Diseases of the eye and adnexa (H7_)	conjunctival degenerations and deposits	AGE_AT_DEATH_OR_NOW,batch,SEX_IMPUTED,SEXAGE,PC1,PC2,PC3,PC4,PC5,PC6,PC7,PC8,PC9,PC10
H7_CONJUHAEMOR	prs	-2.51E-05	0.000307803	0.999974932	0.935091146	linear	241507	VII Diseases of the eye and adnexa (H7_)	conjunctival haemorrhage	AGE_AT_DEATH_OR_NOW,batch,SEX_IMPUTED,SEXAGE,PC1,PC2,PC3,PC4,PC5,PC6,PC7,PC8,PC9,PC10
H7_CONJUVASC	prs	6.24E-05	0.000183819	1.00006245	0.734063971	linear	240839	VII Diseases of the eye and adnexa (H7_)	Other conjunctival vascular disorders and cysts	AGE_AT_DEATH_OR_NOW,batch,SEX_IMPUTED,SEXAGE,PC1,PC2,PC3,PC4,PC5,PC6,PC7,PC8,PC9,PC10
H7_CONJUNAS	prs	-2.66E-05	0.000100165	0.999973411	0.790661618	linear	240582	VII Diseases of the eye and adnexa (H7_)	Other specified and unspecified disorders of conjunctiva	AGE_AT_DEATH_OR_NOW,batch,SEX_IMPUTED,SEXAGE,PC1,PC2,PC3,PC4,PC5,PC6,PC7,PC8,PC9,PC10
H7_SCLERACORNEA	prs	0.000455821	0.000939715	1.000455925	0.627632311	linear	260236	VII Diseases of the eye and adnexa (H7_)	Disorders of sclera, cornea, iris and ciliary body	AGE_AT_DEATH_OR_NOW,batch,SEX_IMPUTED,SEXAGE,PC1,PC2,PC3,PC4,PC5,PC6,PC7,PC8,PC9,PC10
H7_SCLERITIS	prs	0.000240255	0.000115263	1.000240284	0.037123314	linear	248716	VII Diseases of the eye and adnexa (H7_)	Scleritis	AGE_AT_DEATH_OR_NOW,batch,SEX_IMPUTED,SEXAGE,PC1,PC2,PC3,PC4,PC5,PC6,PC7,PC8,PC9,PC10
H7_EPISCLERITIS	prs	5.28E-05	0.00026985	1.000052804	0.844865019	linear	249409	VII Diseases of the eye and adnexa (H7_)	Episcleritis	AGE_AT_DEATH_OR_NOW,batch,SEX_IMPUTED,SEXAGE,PC1,PC2,PC3,PC4,PC5,PC6,PC7,PC8,PC9,PC10
H7_KERATITIS	prs	0.000365995	0.000738215	1.000366062	0.620047647	linear	255361	VII Diseases of the eye and adnexa (H7_)	Keratitis	AGE_AT_DEATH_OR_NOW,batch,SEX_IMPUTED,SEXAGE,PC1,PC2,PC3,PC4,PC5,PC6,PC7,PC8,PC9,PC10
H7_CORNULCER	prs	9.80E-05	0.000518213	1.000098011	0.849996532	linear	251773	VII Diseases of the eye and adnexa (H7_)	Corneal ulcer	AGE_AT_DEATH_OR_NOW,batch,SEX_IMPUTED,SEXAGE,PC1,PC2,PC3,PC4,PC5,PC6,PC7,PC8,PC9,PC10
H7_KERATITISOTH	prs	0.000509332	0.000396712	1.000509461	0.199184491	linear	250413	VII Diseases of the eye and adnexa (H7_)	Other keratitis	AGE_AT_DEATH_OR_NOW,batch,SEX_IMPUTED,SEXAGE,PC1,PC2,PC3,PC4,PC5,PC6,PC7,PC8,PC9,PC10
H7_CORNEALSCAR	prs	0.000159013	0.000167806	1.000159025	0.343335209	linear	248888	VII Diseases of the eye and adnexa (H7_)	Corneal scars and opacities	AGE_AT_DEATH_OR_NOW,batch,SEX_IMPUTED,SEXAGE,PC1,PC2,PC3,PC4,PC5,PC6,PC7,PC8,PC9,PC10
H7_HERPESKERATITIS	prs	-0.000142383	0.000246201	0.999857627	0.563048415	linear	249266	VII Diseases of the eye and adnexa (H7_)	Herpesviral keratitis and keratoconjunctivitis	AGE_AT_DEATH_OR_NOW,batch,SEX_IMPUTED,SEXAGE,PC1,PC2,PC3,PC4,PC5,PC6,PC7,PC8,PC9,PC10
H7_KERATITISINOTH	prs	-0.000161556	0.00022626	0.999838457	0.475210471	linear	249156	VII Diseases of the eye and adnexa (H7_)	Keratitis and keratoconjunctivitis in other diseases classified elsewhere	AGE_AT_DEATH_OR_NOW,batch,SEX_IMPUTED,SEXAGE,PC1,PC2,PC3,PC4,PC5,PC6,PC7,PC8,PC9,PC10
H7_CORNEALOTH	prs	-0.000198538	0.000351522	0.999801482	0.572213765	linear	250009	VII Diseases of the eye and adnexa (H7_)	Other disorders of cornea	AGE_AT_DEATH_OR_NOW,batch,SEX_IMPUTED,SEXAGE,PC1,PC2,PC3,PC4,PC5,PC6,PC7,PC8,PC9,PC10
H7_BULLKERATOPATHY	prs	-7.22E-05	9.95E-05	0.999927773	0.467932106	linear	248677	VII Diseases of the eye and adnexa (H7_)	Bullous keratopathy	AGE_AT_DEATH_OR_NOW,batch,SEX_IMPUTED,SEXAGE,PC1,PC2,PC3,PC4,PC5,PC6,PC7,PC8,PC9,PC10
H7_CORNEALOEDEMA	prs	0.000103304	8.39E-05	1.000103309	0.218170383	linear	248644	VII Diseases of the eye and adnexa (H7_)	Other corneal oedema	AGE_AT_DEATH_OR_NOW,batch,SEX_IMPUTED,SEXAGE,PC1,PC2,PC3,PC4,PC5,PC6,PC7,PC8,PC9,PC10
H7_CORNEALDYSTROPHY	prs	-2.69E-06	0.00011413	0.999997309	0.981190315	linear	248713	VII Diseases of the eye and adnexa (H7_)	Corneal degeneration	AGE_AT_DEATH_OR_NOW,batch,SEX_IMPUTED,SEXAGE,PC1,PC2,PC3,PC4,PC5,PC6,PC7,PC8,PC9,PC10
H7_KERATOCONUS	prs	6.03E-05	0.000187875	1.000060336	0.748103284	linear	248971	VII Diseases of the eye and adnexa (H7_)	Hereditary corneal dystrophies	AGE_AT_DEATH_OR_NOW,batch,SEX_IMPUTED,SEXAGE,PC1,PC2,PC3,PC4,PC5,PC6,PC7,PC8,PC9,PC10
H7_CORNEALDEFORM	prs	2.11E-05	0.000182815	1.000021075	0.908226226	linear	248949	VII Diseases of the eye and adnexa (H7_)	Keratoconus	AGE_AT_DEATH_OR_NOW,batch,SEX_IMPUTED,SEXAGE,PC1,PC2,PC3,PC4,PC5,PC6,PC7,PC8,PC9,PC10
H7_CORNEALNAS	prs	-3.34E-05	0.00020957	0.999966576	0.873281419	linear	249071	VII Diseases of the eye and adnexa (H7_)	Other and unspecified corneal deformities and disorders	AGE_AT_DEATH_OR_NOW,batch,SEX_IMPUTED,SEXAGE,PC1,PC2,PC3,PC4,PC5,PC6,PC7,PC8,PC9,PC10
H7_IRIDOCYCLITIS	prs	9.31E-05	0.000606609	1.000093103	0.878024884	linear	253029	VII Diseases of the eye and adnexa (H7_)	Iridocyclitis	AGE_AT_DEATH_OR_NOW,batch,SEX_IMPUTED,SEXAGE,PC1,PC2,PC3,PC4,PC5,PC6,PC7,PC8,PC9,PC10
H7_IRIDOACUTE	prs	5.14E-05	0.000566419	1.000051418	0.92767148	linear	252427	VII Diseases of the eye and adnexa (H7_)	Acute and subacute iridocyclitis	AGE_AT_DEATH_OR_NOW,batch,SEX_IMPUTED,SEXAGE,PC1,PC2,PC3,PC4,PC5,PC6,PC7,PC8,PC9,PC10
H7_IRIDOCHRONIC	prs	-0.000305309	0.000272717	0.999694737	0.262924919	linear	249427	VII Diseases of the eye and adnexa (H7_)	Chronic iridocyclitis	AGE_AT_DEATH_OR_NOW,batch,SEX_IMPUTED,SEXAGE,PC1,PC2,PC3,PC4,PC5,PC6,PC7,PC8,PC9,PC10
H7_IRIDONAS	prs	0.000253092	0.000215433	1.000253124	0.240074963	linear	249100	VII Diseases of the eye and adnexa (H7_)	Other and unspecified iridocyclitis	AGE_AT_DEATH_OR_NOW,batch,SEX_IMPUTED,SEXAGE,PC1,PC2,PC3,PC4,PC5,PC6,PC7,PC8,PC9,PC10
H7_IRIDOCYCLITISINOTH	prs	3.88E-05	0.000144596	1.000038768	0.788615795	linear	248804	VII Diseases of the eye and adnexa (H7_)	Iridocyclitis in diseases classified elsewhere	AGE_AT_DEATH_OR_NOW,batch,SEX_IMPUTED,SEXAGE,PC1,PC2,PC3,PC4,PC5,PC6,PC7,PC8,PC9,PC10
H7_OTHIRISCILIARY	prs	4.36E-05	0.000184461	1.000043625	0.813050532	linear	248956	VII Diseases of the eye and adnexa (H7_)	Other disorders of iris and ciliary body	AGE_AT_DEATH_OR_NOW,batch,SEX_IMPUTED,SEXAGE,PC1,PC2,PC3,PC4,PC5,PC6,PC7,PC8,PC9,PC10
H7_VASCCILIARY	prs	0.000103976	0.00015215	1.000103981	0.494367142	linear	248830	VII Diseases of the eye and adnexa (H7_)	Hyphaema and other vascular disorders of iris and ciliary body	AGE_AT_DEATH_OR_NOW,batch,SEX_IMPUTED,SEXAGE,PC1,PC2,PC3,PC4,PC5,PC6,PC7,PC8,PC9,PC10
H7_APHAKIA	prs	-0.000281087	0.000170325	0.999718952	0.098883875	linear	224916	VII Diseases of the eye and adnexa (H7_)	Aphakia	AGE_AT_DEATH_OR_NOW,batch,SEX_IMPUTED,SEXAGE,PC1,PC2,PC3,PC4,PC5,PC6,PC7,PC8,PC9,PC10
H7_LENSDISLOCATIO	prs	-0.000368116	0.000158048	0.999631951	0.019852474	linear	224878	VII Diseases of the eye and adnexa (H7_)	Dislocation of lens	AGE_AT_DEATH_OR_NOW,batch,SEX_IMPUTED,SEXAGE,PC1,PC2,PC3,PC4,PC5,PC6,PC7,PC8,PC9,PC10
H7_DISORDERLENSNAS	prs	-1.06E-05	0.000112098	0.999989432	0.924890862	linear	224761	VII Diseases of the eye and adnexa (H7_)	Other specified and unspecified disorders of lens	AGE_AT_DEATH_OR_NOW,batch,SEX_IMPUTED,SEXAGE,PC1,PC2,PC3,PC4,PC5,PC6,PC7,PC8,PC9,PC10
H7_CHOROIDRETINA	prs	-0.002263999	0.001168419	0.997738562	0.052665846	linear	260236	VII Diseases of the eye and adnexa (H7_)	Disorders of choroid and retina	AGE_AT_DEATH_OR_NOW,batch,SEX_IMPUTED,SEXAGE,PC1,PC2,PC3,PC4,PC5,PC6,PC7,PC8,PC9,PC10
H7_CHORIORETINFLAM	prs	-8.14E-05	0.000208193	0.999918648	0.695967434	linear	241492	VII Diseases of the eye and adnexa (H7_)	Chorioretinal inflammation	AGE_AT_DEATH_OR_NOW,batch,SEX_IMPUTED,SEXAGE,PC1,PC2,PC3,PC4,PC5,PC6,PC7,PC8,PC9,PC10
H7_RETINALDETACHBREAK	prs	-0.000511519	0.000457	0.999488612	0.263014407	linear	243353	VII Diseases of the eye and adnexa (H7_)	Retinal detachment with retinal break	AGE_AT_DEATH_OR_NOW,batch,SEX_IMPUTED,SEXAGE,PC1,PC2,PC3,PC4,PC5,PC6,PC7,PC8,PC9,PC10
H7_RETINOCHISISCYST	prs	-0.000366342	0.000179317	0.999633725	0.041054862	linear	241370	VII Diseases of the eye and adnexa (H7_)	Retinoschisis and retinal cysts	AGE_AT_DEATH_OR_NOW,batch,SEX_IMPUTED,SEXAGE,PC1,PC2,PC3,PC4,PC5,PC6,PC7,PC8,PC9,PC10
H7_RETINALBREAK	prs	-0.000478748	0.000481152	0.999521366	0.319735226	linear	243614	VII Diseases of the eye and adnexa (H7_)	Retinal breaks without detachment	AGE_AT_DEATH_OR_NOW,batch,SEX_IMPUTED,SEXAGE,PC1,PC2,PC3,PC4,PC5,PC6,PC7,PC8,PC9,PC10
H7_RETINALDETACHTRACTION	prs	-0.000102031	0.000116941	0.999897975	0.382938402	linear	241169	VII Diseases of the eye and adnexa (H7_)	Traction detachment of retina	AGE_AT_DEATH_OR_NOW,batch,SEX_IMPUTED,SEXAGE,PC1,PC2,PC3,PC4,PC5,PC6,PC7,PC8,PC9,PC10
H7_RETINALDETACHOTH	prs	0.000114255	0.000205934	1.000114261	0.579023959	linear	241482	VII Diseases of the eye and adnexa (H7_)	Other, unspecified and serous retinal detachments	AGE_AT_DEATH_OR_NOW,batch,SEX_IMPUTED,SEXAGE,PC1,PC2,PC3,PC4,PC5,PC6,PC7,PC8,PC9,PC10
H7_RETIVASCOCCLUSION	prs	-0.000286788	0.000415415	0.999713254	0.489965616	linear	242943	VII Diseases of the eye and adnexa (H7_)	Retinal vascular occlusion	AGE_AT_DEATH_OR_NOW,batch,SEX_IMPUTED,SEXAGE,PC1,PC2,PC3,PC4,PC5,PC6,PC7,PC8,PC9,PC10
H7_CENTRRETARTOCC	prs	-8.89E-05	0.000165972	0.999911113	0.59224937	linear	241320	VII Diseases of the eye and adnexa (H7_)	Central retinal artery occlusion	AGE_AT_DEATH_OR_NOW,batch,SEX_IMPUTED,SEXAGE,PC1,PC2,PC3,PC4,PC5,PC6,PC7,PC8,PC9,PC10
H7_OTHRETARTOCC	prs	-1.52E-06	0.000177745	0.999998478	0.993167996	linear	241364	VII Diseases of the eye and adnexa (H7_)	Other retinal artery occlusion	AGE_AT_DEATH_OR_NOW,batch,SEX_IMPUTED,SEXAGE,PC1,PC2,PC3,PC4,PC5,PC6,PC7,PC8,PC9,PC10
H7_BCKRNDRETINOPAT	prs	-0.00017722	0.000177776	0.999822795	0.318825492	linear	241364	VII Diseases of the eye and adnexa (H7_)	Background retinopathy and retinal vascular changes	AGE_AT_DEATH_OR_NOW,batch,SEX_IMPUTED,SEXAGE,PC1,PC2,PC3,PC4,PC5,PC6,PC7,PC8,PC9,PC10
H7_PROLIFRETINOPATHOTH	prs	-0.000246439	8.97E-05	0.999753591	0.006008723	linear	241108	VII Diseases of the eye and adnexa (H7_)	Other proliferative retinopathy	AGE_AT_DEATH_OR_NOW,batch,SEX_IMPUTED,SEXAGE,PC1,PC2,PC3,PC4,PC5,PC6,PC7,PC8,PC9,PC10
H7_MACULADEGEN	prs	-3.62E-05	0.00080418	0.999963758	0.964053671	linear	249015	VII Diseases of the eye and adnexa (H7_)	Degeneration of macula and posterior pole	AGE_AT_DEATH_OR_NOW,batch,SEX_IMPUTED,SEXAGE,PC1,PC2,PC3,PC4,PC5,PC6,PC7,PC8,PC9,PC10
DRY_AMD	prs	-2.48E-05	0.000509463	0.999975171	0.961129264	linear	247882	VII Diseases of the eye and adnexa (H7_)	Dry age-related macular degeneration (includes geographic atrophy)	AGE_AT_DEATH_OR_NOW,batch,SEX_IMPUTED,SEXAGE,PC1,PC2,PC3,PC4,PC5,PC6,PC7,PC8,PC9,PC10
WET_AMD	prs	0.000222975	0.000471336	1.000223	0.636163701	linear	247940	VII Diseases of the eye and adnexa (H7_)	Wet age-related macular degeneration	AGE_AT_DEATH_OR_NOW,batch,SEX_IMPUTED,SEXAGE,PC1,PC2,PC3,PC4,PC5,PC6,PC7,PC8,PC9,PC10
MACULAR_CYST	prs	-8.52E-05	0.000135211	0.999914815	0.528668597	linear	241219	VII Diseases of the eye and adnexa (H7_)	Macular cyst	AGE_AT_DEATH_OR_NOW,batch,SEX_IMPUTED,SEXAGE,PC1,PC2,PC3,PC4,PC5,PC6,PC7,PC8,PC9,PC10
MACULAR_HOLE	prs	0.000283676	0.00024567	1.000283716	0.248213468	linear	241680	VII Diseases of the eye and adnexa (H7_)	Macular hole	AGE_AT_DEATH_OR_NOW,batch,SEX_IMPUTED,SEXAGE,PC1,PC2,PC3,PC4,PC5,PC6,PC7,PC8,PC9,PC10
MACULAR_PUCKER	prs	-0.000861565	0.000390311	0.999138806	0.027288557	linear	242712	VII Diseases of the eye and adnexa (H7_)	Macular pucker	AGE_AT_DEATH_OR_NOW,batch,SEX_IMPUTED,SEXAGE,PC1,PC2,PC3,PC4,PC5,PC6,PC7,PC8,PC9,PC10
MACULA_NAS	prs	0.000144048	0.000431368	1.000144058	0.738430958	linear	243098	VII Diseases of the eye and adnexa (H7_)	Degenerative macular diseases	AGE_AT_DEATH_OR_NOW,batch,SEX_IMPUTED,SEXAGE,PC1,PC2,PC3,PC4,PC5,PC6,PC7,PC8,PC9,PC10
H7_PERIPHRETINADEGEN	prs	-0.000239128	0.000215493	0.999760901	0.267139813	linear	241526	VII Diseases of the eye and adnexa (H7_)	Peripheral retinal degeneration	AGE_AT_DEATH_OR_NOW,batch,SEX_IMPUTED,SEXAGE,PC1,PC2,PC3,PC4,PC5,PC6,PC7,PC8,PC9,PC10
H7_HEREDRETINADYST	prs	1.91E-05	0.000149753	1.00001911	0.898458545	linear	241264	VII Diseases of the eye and adnexa (H7_)	Hereditary retinal dystrophy	AGE_AT_DEATH_OR_NOW,batch,SEX_IMPUTED,SEXAGE,PC1,PC2,PC3,PC4,PC5,PC6,PC7,PC8,PC9,PC10
H7_RETINAHAEMORR	prs	-7.87E-05	0.000171209	0.999921266	0.645598008	linear	241339	VII Diseases of the eye and adnexa (H7_)	Retinal haemorrhage	AGE_AT_DEATH_OR_NOW,batch,SEX_IMPUTED,SEXAGE,PC1,PC2,PC3,PC4,PC5,PC6,PC7,PC8,PC9,PC10
H7_RETINASEPAR	prs	0.000477565	0.000241614	1.000477679	0.048092761	linear	241657	VII Diseases of the eye and adnexa (H7_)	Separation of retinal layers (serosa)	AGE_AT_DEATH_OR_NOW,batch,SEX_IMPUTED,SEXAGE,PC1,PC2,PC3,PC4,PC5,PC6,PC7,PC8,PC9,PC10
H7_RETINANAS	prs	2.37E-05	0.000207956	1.000023684	0.909327038	linear	241491	VII Diseases of the eye and adnexa (H7_)	Other specified and unspecified retinal disorders	AGE_AT_DEATH_OR_NOW,batch,SEX_IMPUTED,SEXAGE,PC1,PC2,PC3,PC4,PC5,PC6,PC7,PC8,PC9,PC10
H7_RETINOPATHYDIAB	prs	-0.000966916	0.000621918	0.999033552	0.120011447	linear	245546	VII Diseases of the eye and adnexa (H7_)	Diabetic retinopathy	AGE_AT_DEATH_OR_NOW,batch,SEX_IMPUTED,SEXAGE,PC1,PC2,PC3,PC4,PC5,PC6,PC7,PC8,PC9,PC10
H7_RETINOPATHYDIAB_BKG	prs	-0.000816967	0.000470889	0.999183367	0.082751952	linear	243531	VII Diseases of the eye and adnexa (H7_)	Diabetic background retinopathy	AGE_AT_DEATH_OR_NOW,batch,SEX_IMPUTED,SEXAGE,PC1,PC2,PC3,PC4,PC5,PC6,PC7,PC8,PC9,PC10
H7_RETINOPATHYDIAB_BKG_SEVERE	prs	-0.000131273	0.000228068	0.999868736	0.564893756	linear	241589	VII Diseases of the eye and adnexa (H7_)	Severe diabetic background retinopathy	AGE_AT_DEATH_OR_NOW,batch,SEX_IMPUTED,SEXAGE,PC1,PC2,PC3,PC4,PC5,PC6,PC7,PC8,PC9,PC10
H7_RETINOPATHYDIAB_PROLIF	prs	-0.000588441	0.000394476	0.999411732	0.135777879	linear	242758	VII Diseases of the eye and adnexa (H7_)	Proliferative diabetic retinopathy	AGE_AT_DEATH_OR_NOW,batch,SEX_IMPUTED,SEXAGE,PC1,PC2,PC3,PC4,PC5,PC6,PC7,PC8,PC9,PC10
H7_RETINOPATHYDIAB_NAS	prs	-0.000271204	0.000339644	0.999728833	0.424583548	linear	242300	VII Diseases of the eye and adnexa (H7_)	Other diabetic retinopathy	AGE_AT_DEATH_OR_NOW,batch,SEX_IMPUTED,SEXAGE,PC1,PC2,PC3,PC4,PC5,PC6,PC7,PC8,PC9,PC10
H7_GLAUCOMA	prs	0.000476415	0.000881168	1.000476529	0.588739877	linear	260236	VII Diseases of the eye and adnexa (H7_)	Glaucoma	AGE_AT_DEATH_OR_NOW,batch,SEX_IMPUTED,SEXAGE,PC1,PC2,PC3,PC4,PC5,PC6,PC7,PC8,PC9,PC10
H7_GLAUCSUSP	prs	0.000332146	0.000678607	1.000332202	0.624521294	linear	255554	VII Diseases of the eye and adnexa (H7_)	Glaucoma suspect	AGE_AT_DEATH_OR_NOW,batch,SEX_IMPUTED,SEXAGE,PC1,PC2,PC3,PC4,PC5,PC6,PC7,PC8,PC9,PC10
H7_GLAUCOMA_POAG	prs	-8.35E-05	0.000579347	0.99991652	0.885422096	linear	253915	VII Diseases of the eye and adnexa (H7_)	Primary open-angle glaucoma, strict	AGE_AT_DEATH_OR_NOW,batch,SEX_IMPUTED,SEXAGE,PC1,PC2,PC3,PC4,PC5,PC6,PC7,PC8,PC9,PC10
H7_GLAUCOMA_JOAG	prs	-9.60E-05	0.000565706	0.999903977	0.86520829	linear	260236	VII Diseases of the eye and adnexa (H7_)	Juvenile Open Angle Glaucoma	AGE_AT_DEATH_OR_NOW,batch,SEX_IMPUTED,SEXAGE,PC1,PC2,PC3,PC4,PC5,PC6,PC7,PC8,PC9,PC10
H7_GLAUCOMA_XFG	prs	0.000843641	0.000386966	1.000843997	0.029248029	linear	251547	VII Diseases of the eye and adnexa (H7_)	Glaucoma, exfoliation	AGE_AT_DEATH_OR_NOW,batch,SEX_IMPUTED,SEXAGE,PC1,PC2,PC3,PC4,PC5,PC6,PC7,PC8,PC9,PC10
H7_GLAUCOMA_NTG	prs	-0.000143592	0.000299488	0.999856418	0.631612447	linear	250811	VII Diseases of the eye and adnexa (H7_)	Normotensive glaucoma	AGE_AT_DEATH_OR_NOW,batch,SEX_IMPUTED,SEXAGE,PC1,PC2,PC3,PC4,PC5,PC6,PC7,PC8,PC9,PC10
H7_GLAUCCLOSEPRIM	prs	0.000140019	0.000247275	1.000140029	0.571225562	linear	250469	VII Diseases of the eye and adnexa (H7_)	Primary angle-closure glaucoma	AGE_AT_DEATH_OR_NOW,batch,SEX_IMPUTED,SEXAGE,PC1,PC2,PC3,PC4,PC5,PC6,PC7,PC8,PC9,PC10
H7_GLAUCSECTRAUMA	prs	-7.90E-05	9.73E-05	0.999921052	0.416924176	linear	249861	VII Diseases of the eye and adnexa (H7_)	Glaucoma secondary to eye trauma	AGE_AT_DEATH_OR_NOW,batch,SEX_IMPUTED,SEXAGE,PC1,PC2,PC3,PC4,PC5,PC6,PC7,PC8,PC9,PC10
H7_GLAUCSECINFLAM	prs	-0.00013256	0.000103263	0.999867448	0.199240578	linear	249875	VII Diseases of the eye and adnexa (H7_)	Glaucoma secondary to eye inflammation	AGE_AT_DEATH_OR_NOW,batch,SEX_IMPUTED,SEXAGE,PC1,PC2,PC3,PC4,PC5,PC6,PC7,PC8,PC9,PC10
H7_GLAUCNAS	prs	-2.74E-06	0.000267203	0.999997263	0.991826442	linear	250591	VII Diseases of the eye and adnexa (H7_)	Other and unspecified glaucoma	AGE_AT_DEATH_OR_NOW,batch,SEX_IMPUTED,SEXAGE,PC1,PC2,PC3,PC4,PC5,PC6,PC7,PC8,PC9,PC10
H7_VITRBODYGLOBE	prs	-9.57E-05	0.000804456	0.999904335	0.905334944	linear	259902	VII Diseases of the eye and adnexa (H7_)	Disorders of vitreous body	AGE_AT_DEATH_OR_NOW,batch,SEX_IMPUTED,SEXAGE,PC1,PC2,PC3,PC4,PC5,PC6,PC7,PC8,PC9,PC10
H7_VITRCRYSTAL	prs	-0.000123032	9.26E-05	0.999876975	0.184038871	linear	251461	VII Diseases of the eye and adnexa (H7_)	Crystalline deposits in vitreous body	AGE_AT_DEATH_OR_NOW,batch,SEX_IMPUTED,SEXAGE,PC1,PC2,PC3,PC4,PC5,PC6,PC7,PC8,PC9,PC10
H7_VITROPACIT	prs	0.00017072	0.000220923	1.000170734	0.439667756	linear	251938	VII Diseases of the eye and adnexa (H7_)	Other vitreous opacities	AGE_AT_DEATH_OR_NOW,batch,SEX_IMPUTED,SEXAGE,PC1,PC2,PC3,PC4,PC5,PC6,PC7,PC8,PC9,PC10
H7_VITROTH	prs	2.37E-05	0.000718248	1.00002375	0.97362152	linear	258027	VII Diseases of the eye and adnexa (H7_)	Other and unspecified disorders of vitreous body	AGE_AT_DEATH_OR_NOW,batch,SEX_IMPUTED,SEXAGE,PC1,PC2,PC3,PC4,PC5,PC6,PC7,PC8,PC9,PC10
H7_OTHENDOPHTHALMITIS	prs	7.98E-05	8.45E-05	1.000079796	0.344923566	linear	251444	VII Diseases of the eye and adnexa (H7_)	Other endophthalmitis	AGE_AT_DEATH_OR_NOW,batch,SEX_IMPUTED,SEXAGE,PC1,PC2,PC3,PC4,PC5,PC6,PC7,PC8,PC9,PC10
H7_DEGENMYOPIA	prs	3.30E-05	8.89E-05	1.000032985	0.710554295	linear	251453	VII Diseases of the eye and adnexa (H7_)	Degenerative myopia	AGE_AT_DEATH_OR_NOW,batch,SEX_IMPUTED,SEXAGE,PC1,PC2,PC3,PC4,PC5,PC6,PC7,PC8,PC9,PC10
H7_GLOBEDEGENERATED	prs	-2.42E-05	8.70E-05	0.999975776	0.780557202	linear	251449	VII Diseases of the eye and adnexa (H7_)	Degenerative conditions of globe	AGE_AT_DEATH_OR_NOW,batch,SEX_IMPUTED,SEXAGE,PC1,PC2,PC3,PC4,PC5,PC6,PC7,PC8,PC9,PC10
H7_OPTNERVE	prs	7.25E-05	0.000357119	1.000072462	0.839214525	linear	260236	VII Diseases of the eye and adnexa (H7_)	Disorders of optic nerve and visual pathways	AGE_AT_DEATH_OR_NOW,batch,SEX_IMPUTED,SEXAGE,PC1,PC2,PC3,PC4,PC5,PC6,PC7,PC8,PC9,PC10
H7_OPTNEURITIS	prs	0.000103835	0.000244129	1.00010384	0.670597589	linear	259366	VII Diseases of the eye and adnexa (H7_)	Optic neuritis	AGE_AT_DEATH_OR_NOW,batch,SEX_IMPUTED,SEXAGE,PC1,PC2,PC3,PC4,PC5,PC6,PC7,PC8,PC9,PC10
H7_OPTNEUROTH	prs	-0.000166597	0.000275396	0.999833417	0.545221926	linear	259572	VII Diseases of the eye and adnexa (H7_)	Other disorders of optic [2nd] nerve and visual pathways	AGE_AT_DEATH_OR_NOW,batch,SEX_IMPUTED,SEXAGE,PC1,PC2,PC3,PC4,PC5,PC6,PC7,PC8,PC9,PC10
H7_OPTNERVNAS	prs	-9.64E-05	0.000154704	0.999903561	0.533015677	linear	258916	VII Diseases of the eye and adnexa (H7_)	Disorders of optic nerve, not elsewhere classified	AGE_AT_DEATH_OR_NOW,batch,SEX_IMPUTED,SEXAGE,PC1,PC2,PC3,PC4,PC5,PC6,PC7,PC8,PC9,PC10
H7_PAPILLOEDEMA	prs	-9.75E-05	0.000157509	0.999902525	0.535993681	linear	258927	VII Diseases of the eye and adnexa (H7_)	Papilloedema, unspecified	AGE_AT_DEATH_OR_NOW,batch,SEX_IMPUTED,SEXAGE,PC1,PC2,PC3,PC4,PC5,PC6,PC7,PC8,PC9,PC10
H7_OPTATROPHY	prs	-4.93E-05	0.000140653	0.999950733	0.726126037	linear	258864	VII Diseases of the eye and adnexa (H7_)	Optic atrophy	AGE_AT_DEATH_OR_NOW,batch,SEX_IMPUTED,SEXAGE,PC1,PC2,PC3,PC4,PC5,PC6,PC7,PC8,PC9,PC10
H7_OPTICDISCOTH	prs	0.000109968	0.000115012	1.000109974	0.339000408	linear	258782	VII Diseases of the eye and adnexa (H7_)	Other disorders of optic disc	AGE_AT_DEATH_OR_NOW,batch,SEX_IMPUTED,SEXAGE,PC1,PC2,PC3,PC4,PC5,PC6,PC7,PC8,PC9,PC10
H7_OCUMUSCLE	prs	-0.000191457	0.000848475	0.999808562	0.821475309	linear	260236	VII Diseases of the eye and adnexa (H7_)	Disorders of ocular muscles, binocular movement, accommodation and refraction	AGE_AT_DEATH_OR_NOW,batch,SEX_IMPUTED,SEXAGE,PC1,PC2,PC3,PC4,PC5,PC6,PC7,PC8,PC9,PC10
H7_PARASTRAB	prs	-0.000107987	0.000307672	0.999892019	0.725603016	linear	251899	VII Diseases of the eye and adnexa (H7_)	Paralytic strabismus	AGE_AT_DEATH_OR_NOW,batch,SEX_IMPUTED,SEXAGE,PC1,PC2,PC3,PC4,PC5,PC6,PC7,PC8,PC9,PC10
H7_PARASTRA3	prs	-8.85E-05	0.000151883	0.999911552	0.560321216	linear	251046	VII Diseases of the eye and adnexa (H7_)	Third [oculomotor] nerve palsy	AGE_AT_DEATH_OR_NOW,batch,SEX_IMPUTED,SEXAGE,PC1,PC2,PC3,PC4,PC5,PC6,PC7,PC8,PC9,PC10
H7_PARASTRA4	prs	-8.16E-05	0.000170095	0.999918396	0.631387712	linear	251115	VII Diseases of the eye and adnexa (H7_)	Fourth [trochlear] nerve palsy	AGE_AT_DEATH_OR_NOW,batch,SEX_IMPUTED,SEXAGE,PC1,PC2,PC3,PC4,PC5,PC6,PC7,PC8,PC9,PC10
H7_PARASTRA6	prs	0.000126365	0.000199571	1.000126373	0.526615735	linear	251244	VII Diseases of the eye and adnexa (H7_)	Sixth [abducent] nerve palsy	AGE_AT_DEATH_OR_NOW,batch,SEX_IMPUTED,SEXAGE,PC1,PC2,PC3,PC4,PC5,PC6,PC7,PC8,PC9,PC10
H7_PARASTRANAS	prs	-6.14E-05	9.69E-05	0.999938593	0.526200369	linear	250885	VII Diseases of the eye and adnexa (H7_)	Other or unspecified paralytic strabismus	AGE_AT_DEATH_OR_NOW,batch,SEX_IMPUTED,SEXAGE,PC1,PC2,PC3,PC4,PC5,PC6,PC7,PC8,PC9,PC10
H7_STRABOTH	prs	-2.77E-05	0.000606672	0.999972328	0.963618646	linear	255340	VII Diseases of the eye and adnexa (H7_)	Other strabismus	AGE_AT_DEATH_OR_NOW,batch,SEX_IMPUTED,SEXAGE,PC1,PC2,PC3,PC4,PC5,PC6,PC7,PC8,PC9,PC10
H7_CONVERSTRAB	prs	0.00019902	0.000309523	1.00019904	0.520231362	linear	251914	VII Diseases of the eye and adnexa (H7_)	Convergent concomitant strabismus	AGE_AT_DEATH_OR_NOW,batch,SEX_IMPUTED,SEXAGE,PC1,PC2,PC3,PC4,PC5,PC6,PC7,PC8,PC9,PC10
H7_DIVERGSTRAB	prs	-8.63E-05	0.000362863	0.999913662	0.811923875	linear	252348	VII Diseases of the eye and adnexa (H7_)	Divergent concomitant strabismus	AGE_AT_DEATH_OR_NOW,batch,SEX_IMPUTED,SEXAGE,PC1,PC2,PC3,PC4,PC5,PC6,PC7,PC8,PC9,PC10
H7_VERTISTRAB	prs	0.000707848	0.000209714	1.000708099	0.000737455	linear	251293	VII Diseases of the eye and adnexa (H7_)	Vertical strabismus	AGE_AT_DEATH_OR_NOW,batch,SEX_IMPUTED,SEXAGE,PC1,PC2,PC3,PC4,PC5,PC6,PC7,PC8,PC9,PC10
H7_INTERHETEROTRO	prs	-0.000472337	0.000287727	0.999527774	0.100670987	linear	251759	VII Diseases of the eye and adnexa (H7_)	Intermittent heterotropia	AGE_AT_DEATH_OR_NOW,batch,SEX_IMPUTED,SEXAGE,PC1,PC2,PC3,PC4,PC5,PC6,PC7,PC8,PC9,PC10
H7_HETEROPHORIA	prs	-0.000160746	0.000331729	0.999839267	0.627982654	linear	252085	VII Diseases of the eye and adnexa (H7_)	Heterophoria	AGE_AT_DEATH_OR_NOW,batch,SEX_IMPUTED,SEXAGE,PC1,PC2,PC3,PC4,PC5,PC6,PC7,PC8,PC9,PC10
H7_STRABNAS	prs	-8.83E-05	0.000120405	0.99991171	0.463369779	linear	250945	VII Diseases of the eye and adnexa (H7_)	Other specified and unspecified strabismus	AGE_AT_DEATH_OR_NOW,batch,SEX_IMPUTED,SEXAGE,PC1,PC2,PC3,PC4,PC5,PC6,PC7,PC8,PC9,PC10
H7_BINOCUMOVOTH	prs	0.000126971	0.000175433	1.000126979	0.469217209	linear	251137	VII Diseases of the eye and adnexa (H7_)	Other disorders of binocular movement	AGE_AT_DEATH_OR_NOW,batch,SEX_IMPUTED,SEXAGE,PC1,PC2,PC3,PC4,PC5,PC6,PC7,PC8,PC9,PC10
H7_CONVERGINSUFF	prs	1.03E-05	0.000135938	1.000010302	0.939590229	linear	250992	VII Diseases of the eye and adnexa (H7_)	Convergence insufficiency and excess	AGE_AT_DEATH_OR_NOW,batch,SEX_IMPUTED,SEXAGE,PC1,PC2,PC3,PC4,PC5,PC6,PC7,PC8,PC9,PC10
H7_REFRAACCOMMODIS	prs	-5.83E-05	0.00058302	0.999941672	0.920306066	linear	254971	VII Diseases of the eye and adnexa (H7_)	Disorders of refraction and accommodation	AGE_AT_DEATH_OR_NOW,batch,SEX_IMPUTED,SEXAGE,PC1,PC2,PC3,PC4,PC5,PC6,PC7,PC8,PC9,PC10
H7_HYPERMETRO	prs	0.000178137	0.000285951	1.000178153	0.533309138	linear	251744	VII Diseases of the eye and adnexa (H7_)	Hypermetropia	AGE_AT_DEATH_OR_NOW,batch,SEX_IMPUTED,SEXAGE,PC1,PC2,PC3,PC4,PC5,PC6,PC7,PC8,PC9,PC10
H7_MYOPIA	prs	-0.000382334	0.000405775	0.99961774	0.346076015	linear	252754	VII Diseases of the eye and adnexa (H7_)	Myopia	AGE_AT_DEATH_OR_NOW,batch,SEX_IMPUTED,SEXAGE,PC1,PC2,PC3,PC4,PC5,PC6,PC7,PC8,PC9,PC10
H7_ASTIGMATISM	prs	8.31E-06	0.000266129	1.000008312	0.975083327	linear	251613	VII Diseases of the eye and adnexa (H7_)	Astigmatism	AGE_AT_DEATH_OR_NOW,batch,SEX_IMPUTED,SEXAGE,PC1,PC2,PC3,PC4,PC5,PC6,PC7,PC8,PC9,PC10
H7_ANISOMETROPIA	prs	0.000378413	0.000194063	1.000378484	0.051183151	linear	251218	VII Diseases of the eye and adnexa (H7_)	Anisometropia and aniseikonia	AGE_AT_DEATH_OR_NOW,batch,SEX_IMPUTED,SEXAGE,PC1,PC2,PC3,PC4,PC5,PC6,PC7,PC8,PC9,PC10
H7_PRESBYOPIA	prs	-0.000120903	0.000227361	0.999879105	0.59488975	linear	251385	VII Diseases of the eye and adnexa (H7_)	Presbyopia	AGE_AT_DEATH_OR_NOW,batch,SEX_IMPUTED,SEXAGE,PC1,PC2,PC3,PC4,PC5,PC6,PC7,PC8,PC9,PC10
H7_VISUDISTURB	prs	0.000370085	0.000827756	1.000370154	0.654806907	linear	259370	VII Diseases of the eye and adnexa (H7_)	Visual disturbances	AGE_AT_DEATH_OR_NOW,batch,SEX_IMPUTED,SEXAGE,PC1,PC2,PC3,PC4,PC5,PC6,PC7,PC8,PC9,PC10
H7_AMBLYANOPSIA	prs	-9.90E-05	0.00023497	0.999901047	0.673644729	linear	251107	VII Diseases of the eye and adnexa (H7_)	Amblyopia ex anopsia	AGE_AT_DEATH_OR_NOW,batch,SEX_IMPUTED,SEXAGE,PC1,PC2,PC3,PC4,PC5,PC6,PC7,PC8,PC9,PC10
H7_VISUDISTURBSUB	prs	0.000537337	0.000573158	1.000537481	0.348500892	linear	254490	VII Diseases of the eye and adnexa (H7_)	Subjective visual disturbances	AGE_AT_DEATH_OR_NOW,batch,SEX_IMPUTED,SEXAGE,PC1,PC2,PC3,PC4,PC5,PC6,PC7,PC8,PC9,PC10
H7_DIPLOPIA	prs	-0.000112286	0.000423642	0.99988772	0.790971789	linear	252610	VII Diseases of the eye and adnexa (H7_)	Diplopia	AGE_AT_DEATH_OR_NOW,batch,SEX_IMPUTED,SEXAGE,PC1,PC2,PC3,PC4,PC5,PC6,PC7,PC8,PC9,PC10
H7_BINODISTOTH	prs	0.000121098	0.000135476	1.000121106	0.371390764	linear	250672	VII Diseases of the eye and adnexa (H7_)	Other disorders of binocular vision	AGE_AT_DEATH_OR_NOW,batch,SEX_IMPUTED,SEXAGE,PC1,PC2,PC3,PC4,PC5,PC6,PC7,PC8,PC9,PC10
H7_VISFIELDDEF	prs	-0.000444851	0.000349935	0.999555248	0.20364493	linear	251913	VII Diseases of the eye and adnexa (H7_)	Visual field defects	AGE_AT_DEATH_OR_NOW,batch,SEX_IMPUTED,SEXAGE,PC1,PC2,PC3,PC4,PC5,PC6,PC7,PC8,PC9,PC10
H7_VISDISTNAS	prs	0.000251558	0.000309992	1.000251589	0.417080829	linear	251595	VII Diseases of the eye and adnexa (H7_)	Other and unspecified visual disturbances	AGE_AT_DEATH_OR_NOW,batch,SEX_IMPUTED,SEXAGE,PC1,PC2,PC3,PC4,PC5,PC6,PC7,PC8,PC9,PC10
H7_BLINDANDVISIMPAIRMENT	prs	-0.000547324	0.000303439	0.999452826	0.071273456	linear	251548	VII Diseases of the eye and adnexa (H7_)	Visual impairment including blindness (binocular or monocular)	AGE_AT_DEATH_OR_NOW,batch,SEX_IMPUTED,SEXAGE,PC1,PC2,PC3,PC4,PC5,PC6,PC7,PC8,PC9,PC10
H7_VISIMPBILATERAL	prs	-4.50E-05	8.28E-05	0.999955001	0.586599084	linear	250537	VII Diseases of the eye and adnexa (H7_)	Blindness or visual impairment, binocular	AGE_AT_DEATH_OR_NOW,batch,SEX_IMPUTED,SEXAGE,PC1,PC2,PC3,PC4,PC5,PC6,PC7,PC8,PC9,PC10
H7_MODVISIMPBINOC	prs	-0.000311359	0.000203236	0.99968869	0.125522728	linear	250943	VII Diseases of the eye and adnexa (H7_)	Moderate visual impairment, binocular	AGE_AT_DEATH_OR_NOW,batch,SEX_IMPUTED,SEXAGE,PC1,PC2,PC3,PC4,PC5,PC6,PC7,PC8,PC9,PC10
H7_BLINDMONOCULAR	prs	-9.47E-05	0.000102168	0.999905327	0.354091753	linear	250579	VII Diseases of the eye and adnexa (H7_)	Blindness, monocular	AGE_AT_DEATH_OR_NOW,batch,SEX_IMPUTED,SEXAGE,PC1,PC2,PC3,PC4,PC5,PC6,PC7,PC8,PC9,PC10
H7_SEVVISIMPMONOC	prs	-1.09E-06	9.06E-05	0.99999891	0.990404612	linear	250553	VII Diseases of the eye and adnexa (H7_)	Severe visual impairment, monocular	AGE_AT_DEATH_OR_NOW,batch,SEX_IMPUTED,SEXAGE,PC1,PC2,PC3,PC4,PC5,PC6,PC7,PC8,PC9,PC10
H7_EYEOTH	prs	-0.000568233	0.000424964	0.999431929	0.181180747	linear	260236	VII Diseases of the eye and adnexa (H7_)	Other disorders of eye and adnexa	AGE_AT_DEATH_OR_NOW,batch,SEX_IMPUTED,SEXAGE,PC1,PC2,PC3,PC4,PC5,PC6,PC7,PC8,PC9,PC10
H7_NYSTAGMUS	prs	5.80E-05	0.000125033	1.000057991	0.642796033	linear	258130	VII Diseases of the eye and adnexa (H7_)	Nystagmus and other irregular eye movements	AGE_AT_DEATH_OR_NOW,batch,SEX_IMPUTED,SEXAGE,PC1,PC2,PC3,PC4,PC5,PC6,PC7,PC8,PC9,PC10
H7_ANOMAPUPFUNC	prs	-6.59E-05	0.000151717	0.999934135	0.664183379	linear	258222	VII Diseases of the eye and adnexa (H7_)	Anomalies of pupillary function	AGE_AT_DEATH_OR_NOW,batch,SEX_IMPUTED,SEXAGE,PC1,PC2,PC3,PC4,PC5,PC6,PC7,PC8,PC9,PC10
H7_OCUPAIN	prs	-0.000473394	0.000299084	0.999526718	0.11346562	linear	259059	VII Diseases of the eye and adnexa (H7_)	Ocular pain	AGE_AT_DEATH_OR_NOW,batch,SEX_IMPUTED,SEXAGE,PC1,PC2,PC3,PC4,PC5,PC6,PC7,PC8,PC9,PC10
H7_EYEADNEXOTH	prs	-0.000102352	0.000239628	0.999897653	0.669286189	linear	258654	VII Diseases of the eye and adnexa (H7_)	Other specified and unspecified disorders of eye and adnexa	AGE_AT_DEATH_OR_NOW,batch,SEX_IMPUTED,SEXAGE,PC1,PC2,PC3,PC4,PC5,PC6,PC7,PC8,PC9,PC10
DRUGADVERS_CATAR	prs	0.000207529	0.000178162	1.00020755	0.244088482	linear	260236	VII Diseases of the eye and adnexa (H7_)	Drug-induced cataract	AGE_AT_DEATH_OR_NOW,batch,SEX_IMPUTED,SEXAGE,PC1,PC2,PC3,PC4,PC5,PC6,PC7,PC8,PC9,PC10
H7_ALLERGICCONJUNCTIVITIS	prs	-0.002435865	0.000986067	0.9975671	0.013501218	linear	260236	VII Diseases of the eye and adnexa (H7_)	Allergic conjunctivitis	AGE_AT_DEATH_OR_NOW,batch,SEX_IMPUTED,SEXAGE,PC1,PC2,PC3,PC4,PC5,PC6,PC7,PC8,PC9,PC10
H7_CONJUNCTIVITIS	prs	-0.002714626	0.001148093	0.997289056	0.018056842	linear	258285	VII Diseases of the eye and adnexa (H7_)	Conjunctivitis	AGE_AT_DEATH_OR_NOW,batch,SEX_IMPUTED,SEXAGE,PC1,PC2,PC3,PC4,PC5,PC6,PC7,PC8,PC9,PC10
H7_OTHERCONJ	prs	-1.62E-05	0.000457643	0.99998378	0.971727397	linear	242798	VII Diseases of the eye and adnexa (H7_)	Other disorders of conjunctiva	AGE_AT_DEATH_OR_NOW,batch,SEX_IMPUTED,SEXAGE,PC1,PC2,PC3,PC4,PC5,PC6,PC7,PC8,PC9,PC10
H7_CHOROIDOTH	prs	-6.03E-05	0.000141208	0.999939666	0.669173406	linear	241237	VII Diseases of the eye and adnexa (H7_)	Other disorders of choroid	AGE_AT_DEATH_OR_NOW,batch,SEX_IMPUTED,SEXAGE,PC1,PC2,PC3,PC4,PC5,PC6,PC7,PC8,PC9,PC10
H7_RETINALDETACH	prs	-0.001355826	0.000752181	0.998645092	0.071463982	linear	247743	VII Diseases of the eye and adnexa (H7_)	Retinal detachments and breaks	AGE_AT_DEATH_OR_NOW,batch,SEX_IMPUTED,SEXAGE,PC1,PC2,PC3,PC4,PC5,PC6,PC7,PC8,PC9,PC10
H7_RETINAVASC	prs	-0.0003367	0.000421828	0.999663356	0.424758941	linear	243005	VII Diseases of the eye and adnexa (H7_)	Retinal vascular disorders	AGE_AT_DEATH_OR_NOW,batch,SEX_IMPUTED,SEXAGE,PC1,PC2,PC3,PC4,PC5,PC6,PC7,PC8,PC9,PC10
H7_RETINALDISOTH	prs	-0.00103379	0.001019134	0.998966745	0.310402344	linear	254648	VII Diseases of the eye and adnexa (H7_)	Other retinal disorders	AGE_AT_DEATH_OR_NOW,batch,SEX_IMPUTED,SEXAGE,PC1,PC2,PC3,PC4,PC5,PC6,PC7,PC8,PC9,PC10
H7_GLOBE	prs	4.94E-05	0.000181441	1.000049361	0.785588028	linear	251749	VII Diseases of the eye and adnexa (H7_)	Disorders of globe	AGE_AT_DEATH_OR_NOW,batch,SEX_IMPUTED,SEXAGE,PC1,PC2,PC3,PC4,PC5,PC6,PC7,PC8,PC9,PC10
H7_AMD	prs	0.000395063	0.000620574	1.000395141	0.524380157	linear	248427	VII Diseases of the eye and adnexa (H7_)	Age-related macular degeneration (whether dry or wet)	AGE_AT_DEATH_OR_NOW,batch,SEX_IMPUTED,SEXAGE,PC1,PC2,PC3,PC4,PC5,PC6,PC7,PC8,PC9,PC10
H7_GLAUCOMAMEDICATION	prs	-0.000277558	0.000364927	0.99972248	0.446905923	linear	251338	VII Diseases of the eye and adnexa (H7_)	Use of antiglaucoma preparations and miotics	AGE_AT_DEATH_OR_NOW,batch,SEX_IMPUTED,SEXAGE,PC1,PC2,PC3,PC4,PC5,PC6,PC7,PC8,PC9,PC10
H8_NONSUPPNAS	prs	0.000401165	0.000652559	1.000401246	0.538715916	linear	250031	VIII Diseases of the ear and mastoid process (H8_)	Nonsuppurative otitis media	AGE_AT_DEATH_OR_NOW,batch,SEX_IMPUTED,SEXAGE,PC1,PC2,PC3,PC4,PC5,PC6,PC7,PC8,PC9,PC10
H8_EXTERNAL	prs	-0.000753531	0.00066657	0.999246753	0.25828313	linear	260236	VIII Diseases of the ear and mastoid process (H8_)	Diseases of external ear	AGE_AT_DEATH_OR_NOW,batch,SEX_IMPUTED,SEXAGE,PC1,PC2,PC3,PC4,PC5,PC6,PC7,PC8,PC9,PC10
H8_EXTOTITIS	prs	-0.000807745	0.000547475	0.999192582	0.14010614	linear	258274	VIII Diseases of the ear and mastoid process (H8_)	Otitis externa	AGE_AT_DEATH_OR_NOW,batch,SEX_IMPUTED,SEXAGE,PC1,PC2,PC3,PC4,PC5,PC6,PC7,PC8,PC9,PC10
H8_EXT_ABSC	prs	3.78E-05	0.00014429	1.000037799	0.793353785	linear	254746	VIII Diseases of the ear and mastoid process (H8_)	Abscess of external ear	AGE_AT_DEATH_OR_NOW,batch,SEX_IMPUTED,SEXAGE,PC1,PC2,PC3,PC4,PC5,PC6,PC7,PC8,PC9,PC10
H8_EXT_CELLUL	prs	8.83E-05	0.000116475	1.000088324	0.448289907	linear	254658	VIII Diseases of the ear and mastoid process (H8_)	Cellulitis of external ear	AGE_AT_DEATH_OR_NOW,batch,SEX_IMPUTED,SEXAGE,PC1,PC2,PC3,PC4,PC5,PC6,PC7,PC8,PC9,PC10
H8_EXT_INFNAS	prs	-9.98E-05	0.000291489	0.999900199	0.732050609	linear	255532	VIII Diseases of the ear and mastoid process (H8_)	Other infective otitis externa	AGE_AT_DEATH_OR_NOW,batch,SEX_IMPUTED,SEXAGE,PC1,PC2,PC3,PC4,PC5,PC6,PC7,PC8,PC9,PC10
H8_EXT_CHOL	prs	2.34E-05	8.77E-05	1.000023445	0.7892832	linear	254587	VIII Diseases of the ear and mastoid process (H8_)	Cholesteatoma of external ear	AGE_AT_DEATH_OR_NOW,batch,SEX_IMPUTED,SEXAGE,PC1,PC2,PC3,PC4,PC5,PC6,PC7,PC8,PC9,PC10
H8_EXT_NONINF	prs	-0.000116137	0.00015713	0.999883869	0.45983599	linear	254793	VIII Diseases of the ear and mastoid process (H8_)	Acute otitis externa, noninfective	AGE_AT_DEATH_OR_NOW,batch,SEX_IMPUTED,SEXAGE,PC1,PC2,PC3,PC4,PC5,PC6,PC7,PC8,PC9,PC10
H8_EXT_OTH	prs	-0.000289569	0.000292669	0.999710473	0.322464744	linear	255541	VIII Diseases of the ear and mastoid process (H8_)	Other otitis externa (chronic)	AGE_AT_DEATH_OR_NOW,batch,SEX_IMPUTED,SEXAGE,PC1,PC2,PC3,PC4,PC5,PC6,PC7,PC8,PC9,PC10
H8_EXT_NAS	prs	-0.000754762	0.000359175	0.999245523	0.035608834	linear	256080	VIII Diseases of the ear and mastoid process (H8_)	Otitis externa, unspecified	AGE_AT_DEATH_OR_NOW,batch,SEX_IMPUTED,SEXAGE,PC1,PC2,PC3,PC4,PC5,PC6,PC7,PC8,PC9,PC10
H8_PERCHRONDR	prs	-0.000327386	0.000153656	0.999672668	0.033119795	linear	254780	VIII Diseases of the ear and mastoid process (H8_)	Perichondritis of external ear	AGE_AT_DEATH_OR_NOW,batch,SEX_IMPUTED,SEXAGE,PC1,PC2,PC3,PC4,PC5,PC6,PC7,PC8,PC9,PC10
H8_CERUMEN	prs	0.000141027	0.000289438	1.000141037	0.626086445	linear	255520	VIII Diseases of the ear and mastoid process (H8_)	Impacted cerumen	AGE_AT_DEATH_OR_NOW,batch,SEX_IMPUTED,SEXAGE,PC1,PC2,PC3,PC4,PC5,PC6,PC7,PC8,PC9,PC10
H8_STENOEXTCAN	prs	-0.000132258	9.41E-05	0.999867751	0.159867077	linear	254601	VIII Diseases of the ear and mastoid process (H8_)	Acquired stenosis of external ear canal	AGE_AT_DEATH_OR_NOW,batch,SEX_IMPUTED,SEXAGE,PC1,PC2,PC3,PC4,PC5,PC6,PC7,PC8,PC9,PC10
H8_EXTDISNAS	prs	0.000164851	0.000215929	1.000164864	0.445197472	linear	255062	VIII Diseases of the ear and mastoid process (H8_)	Other specified disorders of external ear	AGE_AT_DEATH_OR_NOW,batch,SEX_IMPUTED,SEXAGE,PC1,PC2,PC3,PC4,PC5,PC6,PC7,PC8,PC9,PC10
H8_EXTDISINOTH	prs	2.74E-05	0.000186951	1.000027384	0.883546703	linear	254918	VIII Diseases of the ear and mastoid process (H8_)	Disorder of external ear, unspecified	AGE_AT_DEATH_OR_NOW,batch,SEX_IMPUTED,SEXAGE,PC1,PC2,PC3,PC4,PC5,PC6,PC7,PC8,PC9,PC10
H8_MIDDLEMASTOID	prs	-0.000389357	0.001050907	0.999610719	0.711013412	linear	260236	VIII Diseases of the ear and mastoid process (H8_)	Diseases of middle ear and mastoid	AGE_AT_DEATH_OR_NOW,batch,SEX_IMPUTED,SEXAGE,PC1,PC2,PC3,PC4,PC5,PC6,PC7,PC8,PC9,PC10
H8_SUP_ACUTE	prs	-0.000448925	0.000710415	0.999551176	0.527440494	linear	251120	VIII Diseases of the ear and mastoid process (H8_)	Acute suppurative otitis media	AGE_AT_DEATH_OR_NOW,batch,SEX_IMPUTED,SEXAGE,PC1,PC2,PC3,PC4,PC5,PC6,PC7,PC8,PC9,PC10
H8_CHRON_SUPOTITIS	prs	0.000123358	0.000256554	1.000123366	0.630639675	linear	245558	VIII Diseases of the ear and mastoid process (H8_)	Chronic suppurative otitis media	AGE_AT_DEATH_OR_NOW,batch,SEX_IMPUTED,SEXAGE,PC1,PC2,PC3,PC4,PC5,PC6,PC7,PC8,PC9,PC10
H8_SUP_OTINAS	prs	-0.000131148	0.00020321	0.99986886	0.518678325	linear	245280	VIII Diseases of the ear and mastoid process (H8_)	Suppurative otitis media, unspecified	AGE_AT_DEATH_OR_NOW,batch,SEX_IMPUTED,SEXAGE,PC1,PC2,PC3,PC4,PC5,PC6,PC7,PC8,PC9,PC10
H8_OTIMEDNAS	prs	-0.000121673	0.00043456	0.999878334	0.779484537	linear	247009	VIII Diseases of the ear and mastoid process (H8_)	Otitis media, unspecified	AGE_AT_DEATH_OR_NOW,batch,SEX_IMPUTED,SEXAGE,PC1,PC2,PC3,PC4,PC5,PC6,PC7,PC8,PC9,PC10
H8_EUSTSALP	prs	-0.00013997	0.000368839	0.99986004	0.704326266	linear	246371	VIII Diseases of the ear and mastoid process (H8_)	Eustachian salpingitis and obstruction	AGE_AT_DEATH_OR_NOW,batch,SEX_IMPUTED,SEXAGE,PC1,PC2,PC3,PC4,PC5,PC6,PC7,PC8,PC9,PC10
H8_EUSTNAS	prs	0.00019109	0.000187146	1.000191108	0.30721914	linear	245209	VIII Diseases of the ear and mastoid process (H8_)	Other disorders of Eustachian tube	AGE_AT_DEATH_OR_NOW,batch,SEX_IMPUTED,SEXAGE,PC1,PC2,PC3,PC4,PC5,PC6,PC7,PC8,PC9,PC10
H8_MASTACU	prs	4.29E-05	0.000118468	1.000042914	0.717180208	linear	244973	VIII Diseases of the ear and mastoid process (H8_)	Acute mastoiditis	AGE_AT_DEATH_OR_NOW,batch,SEX_IMPUTED,SEXAGE,PC1,PC2,PC3,PC4,PC5,PC6,PC7,PC8,PC9,PC10
H8_MASTCHRON	prs	4.34E-05	0.000211372	1.000043445	0.837155897	linear	245318	VIII Diseases of the ear and mastoid process (H8_)	Chronic mastoiditis	AGE_AT_DEATH_OR_NOW,batch,SEX_IMPUTED,SEXAGE,PC1,PC2,PC3,PC4,PC5,PC6,PC7,PC8,PC9,PC10
H8_CHOLEASTOMA	prs	1.54E-05	0.000290583	1.000015402	0.95773048	linear	245771	VIII Diseases of the ear and mastoid process (H8_)	Cholesteatoma of middle ear	AGE_AT_DEATH_OR_NOW,batch,SEX_IMPUTED,SEXAGE,PC1,PC2,PC3,PC4,PC5,PC6,PC7,PC8,PC9,PC10
H8_PERFORATION	prs	-0.000296038	0.000395693	0.999704005	0.454369623	linear	246604	VIII Diseases of the ear and mastoid process (H8_)	Perforation of tympanic membrane	AGE_AT_DEATH_OR_NOW,batch,SEX_IMPUTED,SEXAGE,PC1,PC2,PC3,PC4,PC5,PC6,PC7,PC8,PC9,PC10
H8_MYRINGACU	prs	6.31E-05	8.87E-05	1.000063054	0.477356647	linear	244904	VIII Diseases of the ear and mastoid process (H8_)	Acute myringitis	AGE_AT_DEATH_OR_NOW,batch,SEX_IMPUTED,SEXAGE,PC1,PC2,PC3,PC4,PC5,PC6,PC7,PC8,PC9,PC10
H8_MIDDLEADDH	prs	-7.61E-05	0.000157224	0.999923926	0.628476026	linear	245093	VIII Diseases of the ear and mastoid process (H8_)	Adhesive middle ear disease	AGE_AT_DEATH_OR_NOW,batch,SEX_IMPUTED,SEXAGE,PC1,PC2,PC3,PC4,PC5,PC6,PC7,PC8,PC9,PC10
H8_DISCON	prs	-0.000130043	8.72E-05	0.999869965	0.135890283	linear	244901	VIII Diseases of the ear and mastoid process (H8_)	Discontinuity and dislocation of ear ossicles	AGE_AT_DEATH_OR_NOW,batch,SEX_IMPUTED,SEXAGE,PC1,PC2,PC3,PC4,PC5,PC6,PC7,PC8,PC9,PC10
H8_OTOSCLE	prs	-0.00076274	0.000364182	0.999237551	0.03622615	linear	250675	VIII Diseases of the ear and mastoid process (H8_)	Otosclerosis	AGE_AT_DEATH_OR_NOW,batch,SEX_IMPUTED,SEXAGE,PC1,PC2,PC3,PC4,PC5,PC6,PC7,PC8,PC9,PC10
H8_MENIERE	prs	-0.000632067	0.000389013	0.999368133	0.104207443	linear	250903	VIII Diseases of the ear and mastoid process (H8_)	Ménière disease	AGE_AT_DEATH_OR_NOW,batch,SEX_IMPUTED,SEXAGE,PC1,PC2,PC3,PC4,PC5,PC6,PC7,PC8,PC9,PC10
H8_BPV	prs	-0.000841444	0.000618914	0.99915891	0.173973536	linear	253828	VIII Diseases of the ear and mastoid process (H8_)	Benign paroxysmal vertigo	AGE_AT_DEATH_OR_NOW,batch,SEX_IMPUTED,SEXAGE,PC1,PC2,PC3,PC4,PC5,PC6,PC7,PC8,PC9,PC10
H8_VESTIBNEUR	prs	-0.000297849	0.000356077	0.999702196	0.402889773	linear	250604	VIII Diseases of the ear and mastoid process (H8_)	Vestibular neuronitis	AGE_AT_DEATH_OR_NOW,batch,SEX_IMPUTED,SEXAGE,PC1,PC2,PC3,PC4,PC5,PC6,PC7,PC8,PC9,PC10
H8_PERIPHVERTIGO	prs	-0.000111784	0.000367507	0.999888223	0.761000427	linear	250705	VIII Diseases of the ear and mastoid process (H8_)	Other peripheral vertigo	AGE_AT_DEATH_OR_NOW,batch,SEX_IMPUTED,SEXAGE,PC1,PC2,PC3,PC4,PC5,PC6,PC7,PC8,PC9,PC10
H8_VERTIGOCENT	prs	-0.000330978	0.000142752	0.999669077	0.020420064	linear	249348	VIII Diseases of the ear and mastoid process (H8_)	Vertigo of central origin	AGE_AT_DEATH_OR_NOW,batch,SEX_IMPUTED,SEXAGE,PC1,PC2,PC3,PC4,PC5,PC6,PC7,PC8,PC9,PC10
H8_VESTIFUNCNAS	prs	-8.49E-05	0.000205772	0.999915117	0.679951596	linear	249604	VIII Diseases of the ear and mastoid process (H8_)	Other/unspecified disorders of vestibular function	AGE_AT_DEATH_OR_NOW,batch,SEX_IMPUTED,SEXAGE,PC1,PC2,PC3,PC4,PC5,PC6,PC7,PC8,PC9,PC10
H8_NOISEINNER	prs	-0.00023799	0.000236923	0.999762038	0.315136478	linear	249767	VIII Diseases of the ear and mastoid process (H8_)	Noise effects on inner ear	AGE_AT_DEATH_OR_NOW,batch,SEX_IMPUTED,SEXAGE,PC1,PC2,PC3,PC4,PC5,PC6,PC7,PC8,PC9,PC10
H8_OTHEREAR	prs	-0.001409624	0.001350817	0.998591369	0.296701699	linear	260236	VIII Diseases of the ear and mastoid process (H8_)	Other disorders of ear	AGE_AT_DEATH_OR_NOW,batch,SEX_IMPUTED,SEXAGE,PC1,PC2,PC3,PC4,PC5,PC6,PC7,PC8,PC9,PC10
H8_HL_CON_NAS	prs	0.000332108	0.00038558	1.000332163	0.389063065	linear	234770	VIII Diseases of the ear and mastoid process (H8_)	Conductive hearing loss, unspecified	AGE_AT_DEATH_OR_NOW,batch,SEX_IMPUTED,SEXAGE,PC1,PC2,PC3,PC4,PC5,PC6,PC7,PC8,PC9,PC10
H8_HL_SEN_NAS	prs	-0.000937855	0.001193124	0.999062585	0.431839268	linear	252553	VIII Diseases of the ear and mastoid process (H8_)	Sensorineural hearing loss	AGE_AT_DEATH_OR_NOW,batch,SEX_IMPUTED,SEXAGE,PC1,PC2,PC3,PC4,PC5,PC6,PC7,PC8,PC9,PC10
H8_HL_MIX_NAS	prs	-0.000589472	0.00046532	0.999410701	0.205224666	linear	235500	VIII Diseases of the ear and mastoid process (H8_)	Mixed conductive and sensorineural hearing loss	AGE_AT_DEATH_OR_NOW,batch,SEX_IMPUTED,SEXAGE,PC1,PC2,PC3,PC4,PC5,PC6,PC7,PC8,PC9,PC10
H8_OTHHEARINGLOSS	prs	-0.000607779	0.00068439	0.999392406	0.374510021	linear	238383	VIII Diseases of the ear and mastoid process (H8_)	Other hearing loss	AGE_AT_DEATH_OR_NOW,batch,SEX_IMPUTED,SEXAGE,PC1,PC2,PC3,PC4,PC5,PC6,PC7,PC8,PC9,PC10
H8_HL_PRESBY	prs	-0.000530091	0.000458608	0.999470049	0.247735537	linear	235468	VIII Diseases of the ear and mastoid process (H8_)	Presbycusis	AGE_AT_DEATH_OR_NOW,batch,SEX_IMPUTED,SEXAGE,PC1,PC2,PC3,PC4,PC5,PC6,PC7,PC8,PC9,PC10
H8_HL_IDIOP	prs	-0.00011287	0.000415517	0.999887137	0.785901702	linear	235027	VIII Diseases of the ear and mastoid process (H8_)	Sudden idiopathic hearing loss	AGE_AT_DEATH_OR_NOW,batch,SEX_IMPUTED,SEXAGE,PC1,PC2,PC3,PC4,PC5,PC6,PC7,PC8,PC9,PC10
H8_HL_DEAFMUT	prs	1.04E-06	9.94E-05	1.000001036	0.991688093	linear	233337	VIII Diseases of the ear and mastoid process (H8_)	Deaf mutism, not elsewhere classified	AGE_AT_DEATH_OR_NOW,batch,SEX_IMPUTED,SEXAGE,PC1,PC2,PC3,PC4,PC5,PC6,PC7,PC8,PC9,PC10
H8_HL_NAS	prs	9.23E-05	0.000346035	1.000092282	0.789723107	linear	234469	VIII Diseases of the ear and mastoid process (H8_)	Other specified/unspecified hearing loss	AGE_AT_DEATH_OR_NOW,batch,SEX_IMPUTED,SEXAGE,PC1,PC2,PC3,PC4,PC5,PC6,PC7,PC8,PC9,PC10
H8_OTALGIA	prs	-9.04E-05	0.000321344	0.99990959	0.778433548	linear	234295	VIII Diseases of the ear and mastoid process (H8_)	Otalgia	AGE_AT_DEATH_OR_NOW,batch,SEX_IMPUTED,SEXAGE,PC1,PC2,PC3,PC4,PC5,PC6,PC7,PC8,PC9,PC10
H8_TINNITUS	prs	0.000305993	0.000633919	1.00030604	0.629308479	linear	237541	VIII Diseases of the ear and mastoid process (H8_)	Tinnitus	AGE_AT_DEATH_OR_NOW,batch,SEX_IMPUTED,SEXAGE,PC1,PC2,PC3,PC4,PC5,PC6,PC7,PC8,PC9,PC10
H8_ABNAUDPER	prs	-9.24E-05	0.000116778	0.999907586	0.42871192	linear	233375	VIII Diseases of the ear and mastoid process (H8_)	Other abnormal auditory perceptions	AGE_AT_DEATH_OR_NOW,batch,SEX_IMPUTED,SEXAGE,PC1,PC2,PC3,PC4,PC5,PC6,PC7,PC8,PC9,PC10
H8_MED_SUPP	prs	-0.000299922	0.000822267	0.999700123	0.715298415	linear	253529	VIII Diseases of the ear and mastoid process (H8_)	Suppurative and unspecified otitis media	AGE_AT_DEATH_OR_NOW,batch,SEX_IMPUTED,SEXAGE,PC1,PC2,PC3,PC4,PC5,PC6,PC7,PC8,PC9,PC10
H8_VERTIGO	prs	-0.002099342	0.000828979	0.99790286	0.011327673	linear	258047	VIII Diseases of the ear and mastoid process (H8_)	Disorders of vestibular function (Vertigo)	AGE_AT_DEATH_OR_NOW,batch,SEX_IMPUTED,SEXAGE,PC1,PC2,PC3,PC4,PC5,PC6,PC7,PC8,PC9,PC10
H8_POSTOP	prs	-9.65E-05	0.000118845	0.999903545	0.4169973	linear	233380	VIII Diseases of the ear and mastoid process (H8_)	Postprocedural disorders of ear and mastoid process, not elsewhere classified	AGE_AT_DEATH_OR_NOW,batch,SEX_IMPUTED,SEXAGE,PC1,PC2,PC3,PC4,PC5,PC6,PC7,PC8,PC9,PC10
J10_NASALPOLYP	prs	0.000489595	0.000707273	1.000489714	0.488794672	linear	202958	X Diseases of the respiratory system (J10_)	Nasal polyp	AGE_AT_DEATH_OR_NOW,batch,SEX_IMPUTED,SEXAGE,PC1,PC2,PC3,PC4,PC5,PC6,PC7,PC8,PC9,PC10
J10_PULMEOS	prs	-0.000180383	0.000130362	0.999819634	0.16645009	linear	257496	X Diseases of the respiratory system (J10_)	Pulmonary eosinophilia, not elsewhere classified	AGE_AT_DEATH_OR_NOW,batch,SEX_IMPUTED,SEXAGE,PC1,PC2,PC3,PC4,PC5,PC6,PC7,PC8,PC9,PC10
J10_CHRONSINUSITIS	prs	-0.000820761	0.001099964	0.999179576	0.455564998	linear	209474	X Diseases of the respiratory system (J10_)	Chronic sinusitis	AGE_AT_DEATH_OR_NOW,batch,SEX_IMPUTED,SEXAGE,PC1,PC2,PC3,PC4,PC5,PC6,PC7,PC8,PC9,PC10
J10_SINUSITIS	prs	0.000360752	0.001122294	1.000360817	0.747875908	linear	230143	X Diseases of the respiratory system (J10_)	Acute sinusitis	AGE_AT_DEATH_OR_NOW,batch,SEX_IMPUTED,SEXAGE,PC1,PC2,PC3,PC4,PC5,PC6,PC7,PC8,PC9,PC10
J10_PHARYNGITIS	prs	-0.000420302	0.000549998	0.999579787	0.444756186	linear	219630	X Diseases of the respiratory system (J10_)	Acute pharyngitis	AGE_AT_DEATH_OR_NOW,batch,SEX_IMPUTED,SEXAGE,PC1,PC2,PC3,PC4,PC5,PC6,PC7,PC8,PC9,PC10
J10_TONSILLITIS	prs	0.000435268	0.000918382	1.000435363	0.635535191	linear	225396	X Diseases of the respiratory system (J10_)	Other and unspecified tonsillitis	AGE_AT_DEATH_OR_NOW,batch,SEX_IMPUTED,SEXAGE,PC1,PC2,PC3,PC4,PC5,PC6,PC7,PC8,PC9,PC10
J10_BRONCHITIS	prs	8.33E-05	0.000849845	1.000083283	0.921937487	linear	256953	X Diseases of the respiratory system (J10_)	Acute bronchitis	AGE_AT_DEATH_OR_NOW,batch,SEX_IMPUTED,SEXAGE,PC1,PC2,PC3,PC4,PC5,PC6,PC7,PC8,PC9,PC10
J10_BRONCHIOLITIS	prs	7.17E-05	0.000312381	1.000071706	0.818450446	linear	248832	X Diseases of the respiratory system (J10_)	Acute bronchiolitis	AGE_AT_DEATH_OR_NOW,batch,SEX_IMPUTED,SEXAGE,PC1,PC2,PC3,PC4,PC5,PC6,PC7,PC8,PC9,PC10
J10_ACUTELOWERNAS	prs	0.000235357	0.000481384	1.000235385	0.624900087	linear	250415	X Diseases of the respiratory system (J10_)	Unspecified acute lower respiratory infection	AGE_AT_DEATH_OR_NOW,batch,SEX_IMPUTED,SEXAGE,PC1,PC2,PC3,PC4,PC5,PC6,PC7,PC8,PC9,PC10
J10_ACUTEUPPERINFEC	prs	0.000109488	0.001344811	1.000109494	0.93511197	linear	238732	X Diseases of the respiratory system (J10_)	Acute upper respiratory infections of multiple and unspecified sites	AGE_AT_DEATH_OR_NOW,batch,SEX_IMPUTED,SEXAGE,PC1,PC2,PC3,PC4,PC5,PC6,PC7,PC8,PC9,PC10
J10_BRONCHIECTASIS	prs	-0.000333808	0.000385183	0.999666247	0.386149772	linear	221660	X Diseases of the respiratory system (J10_)	Bronchiectasis	AGE_AT_DEATH_OR_NOW,batch,SEX_IMPUTED,SEXAGE,PC1,PC2,PC3,PC4,PC5,PC6,PC7,PC8,PC9,PC10
J10_EMPHYSEMA	prs	0.000339481	0.000314384	1.000339539	0.280219481	linear	221199	X Diseases of the respiratory system (J10_)	Emphysema	AGE_AT_DEATH_OR_NOW,batch,SEX_IMPUTED,SEXAGE,PC1,PC2,PC3,PC4,PC5,PC6,PC7,PC8,PC9,PC10
J10_BRONCHNAS	prs	2.66E-05	0.000263138	1.0000266	0.919483013	linear	220923	X Diseases of the respiratory system (J10_)	Unspecified chronic bronchitis	AGE_AT_DEATH_OR_NOW,batch,SEX_IMPUTED,SEXAGE,PC1,PC2,PC3,PC4,PC5,PC6,PC7,PC8,PC9,PC10
J10_HYPERSPNEUMONI	prs	-5.04E-05	0.000153275	0.999949603	0.742301388	linear	258105	X Diseases of the respiratory system (J10_)	Hypersensitivity pneumonitis due to organic dust	AGE_AT_DEATH_OR_NOW,batch,SEX_IMPUTED,SEXAGE,PC1,PC2,PC3,PC4,PC5,PC6,PC7,PC8,PC9,PC10
J10_EXTERLUNG	prs	-0.00013114	0.000434626	0.999868869	0.76285852	linear	260236	X Diseases of the respiratory system (J10_)	Lung diseases due to external agents	AGE_AT_DEATH_OR_NOW,batch,SEX_IMPUTED,SEXAGE,PC1,PC2,PC3,PC4,PC5,PC6,PC7,PC8,PC9,PC10
J10_ASBESTPNEUMOC	prs	-6.71E-05	0.000160447	0.999932869	0.675647134	linear	258134	X Diseases of the respiratory system (J10_)	Pneumoconiosis due to asbestos and other mineral fibres	AGE_AT_DEATH_OR_NOW,batch,SEX_IMPUTED,SEXAGE,PC1,PC2,PC3,PC4,PC5,PC6,PC7,PC8,PC9,PC10
J10_CHEMGASRESP	prs	-0.000116135	0.000112155	0.999883871	0.300442875	linear	257969	X Diseases of the respiratory system (J10_)	Respiratory conditions due to inhalation of chemicals, gases, fumes and vapours	AGE_AT_DEATH_OR_NOW,batch,SEX_IMPUTED,SEXAGE,PC1,PC2,PC3,PC4,PC5,PC6,PC7,PC8,PC9,PC10
J10_PNEUMONISOLLIQ	prs	0.000184669	0.000316074	1.000184686	0.559046849	linear	259076	X Diseases of the respiratory system (J10_)	Pneumonitis due to solids and liquids	AGE_AT_DEATH_OR_NOW,batch,SEX_IMPUTED,SEXAGE,PC1,PC2,PC3,PC4,PC5,PC6,PC7,PC8,PC9,PC10
J10_RESPCONDEXT	prs	-9.67E-05	0.000149814	0.999903277	0.518504885	linear	258092	X Diseases of the respiratory system (J10_)	Respiratory conditions due to other external agents	AGE_AT_DEATH_OR_NOW,batch,SEX_IMPUTED,SEXAGE,PC1,PC2,PC3,PC4,PC5,PC6,PC7,PC8,PC9,PC10
J10_UPPERINFEC	prs	-0.000524171	0.001654781	0.999475967	0.751425051	linear	260236	X Diseases of the respiratory system (J10_)	Acute upper respiratory infections	AGE_AT_DEATH_OR_NOW,batch,SEX_IMPUTED,SEXAGE,PC1,PC2,PC3,PC4,PC5,PC6,PC7,PC8,PC9,PC10
J10_COLD	prs	0.00015945	0.000535858	1.000159463	0.766038737	linear	219490	X Diseases of the respiratory system (J10_)	Acute nasopharyngitis(common cold)	AGE_AT_DEATH_OR_NOW,batch,SEX_IMPUTED,SEXAGE,PC1,PC2,PC3,PC4,PC5,PC6,PC7,PC8,PC9,PC10
J10_LARYNGITIS	prs	-0.000427975	0.000536756	0.999572117	0.425256312	linear	219518	X Diseases of the respiratory system (J10_)	Acute laryngitis and tracheitis	AGE_AT_DEATH_OR_NOW,batch,SEX_IMPUTED,SEXAGE,PC1,PC2,PC3,PC4,PC5,PC6,PC7,PC8,PC9,PC10
J10_EPIGLOTTITIS	prs	5.10E-05	0.000170524	1.000050966	0.765037014	linear	217107	X Diseases of the respiratory system (J10_)	Acute epiglottitis	AGE_AT_DEATH_OR_NOW,batch,SEX_IMPUTED,SEXAGE,PC1,PC2,PC3,PC4,PC5,PC6,PC7,PC8,PC9,PC10
J10_INFLUPNEU	prs	-0.001510865	0.0015484	0.998490276	0.329184824	linear	260236	X Diseases of the respiratory system (J10_)	Influenza and pneumonia	AGE_AT_DEATH_OR_NOW,batch,SEX_IMPUTED,SEXAGE,PC1,PC2,PC3,PC4,PC5,PC6,PC7,PC8,PC9,PC10
J10_INFLUENZA	prs	-0.000228063	0.000721453	0.999771963	0.75191424	linear	228611	X Diseases of the respiratory system (J10_)	All influenza	AGE_AT_DEATH_OR_NOW,batch,SEX_IMPUTED,SEXAGE,PC1,PC2,PC3,PC4,PC5,PC6,PC7,PC8,PC9,PC10
J10_VIRALPNEUMO	prs	-1.99E-06	0.000302555	0.999998006	0.994740471	linear	224277	X Diseases of the respiratory system (J10_)	Viral pneumonia	AGE_AT_DEATH_OR_NOW,batch,SEX_IMPUTED,SEXAGE,PC1,PC2,PC3,PC4,PC5,PC6,PC7,PC8,PC9,PC10
J10_PNEUMOPNEUMO	prs	-0.000355466	0.000288933	0.999644597	0.21859711	linear	224201	X Diseases of the respiratory system (J10_)	Pneumonia due to Streptococcus pneumoniae	AGE_AT_DEATH_OR_NOW,batch,SEX_IMPUTED,SEXAGE,PC1,PC2,PC3,PC4,PC5,PC6,PC7,PC8,PC9,PC10
J10_PNEUMONONBACT	prs	0.000119316	0.000221862	1.000119323	0.590720862	linear	223877	X Diseases of the respiratory system (J10_)	Pneumonia due to other infectious organisms, not elsewhere classified	AGE_AT_DEATH_OR_NOW,batch,SEX_IMPUTED,SEXAGE,PC1,PC2,PC3,PC4,PC5,PC6,PC7,PC8,PC9,PC10
J10_LOWERINF	prs	0.000311007	0.000970888	1.000311056	0.748716187	linear	260236	X Diseases of the respiratory system (J10_)	Other acute lower respiratory infections	AGE_AT_DEATH_OR_NOW,batch,SEX_IMPUTED,SEXAGE,PC1,PC2,PC3,PC4,PC5,PC6,PC7,PC8,PC9,PC10
J10_UPPERDIS	prs	-0.001045338	0.001907333	0.998955208	0.583649289	linear	260236	X Diseases of the respiratory system (J10_)	Other diseases of upper respiratory tract	AGE_AT_DEATH_OR_NOW,batch,SEX_IMPUTED,SEXAGE,PC1,PC2,PC3,PC4,PC5,PC6,PC7,PC8,PC9,PC10
J10_CHRONRHINITIS	prs	-0.000823918	0.000894326	0.999176421	0.356909137	linear	205558	X Diseases of the respiratory system (J10_)	Chronic rhinitis, nasopharyngitis and pharyngitis	AGE_AT_DEATH_OR_NOW,batch,SEX_IMPUTED,SEXAGE,PC1,PC2,PC3,PC4,PC5,PC6,PC7,PC8,PC9,PC10
J10_SEPTDEV	prs	5.78E-06	0.000961916	1.000005779	0.995206869	linear	206755	X Diseases of the respiratory system (J10_)	Deviated nasal septum	AGE_AT_DEATH_OR_NOW,batch,SEX_IMPUTED,SEXAGE,PC1,PC2,PC3,PC4,PC5,PC6,PC7,PC8,PC9,PC10
J10_CHRONTONSADEN	prs	0.001084336	0.001581633	1.001084924	0.49297875	linear	228174	X Diseases of the respiratory system (J10_)	Chronic diseases of tonsils and adenoids	AGE_AT_DEATH_OR_NOW,batch,SEX_IMPUTED,SEXAGE,PC1,PC2,PC3,PC4,PC5,PC6,PC7,PC8,PC9,PC10
J10_PERITONSABSC	prs	0.000654586	0.000782303	1.0006548	0.402738569	linear	203902	X Diseases of the respiratory system (J10_)	Peritonsillar abscess	AGE_AT_DEATH_OR_NOW,batch,SEX_IMPUTED,SEXAGE,PC1,PC2,PC3,PC4,PC5,PC6,PC7,PC8,PC9,PC10
J10_CHRONLARYNGITIS	prs	-0.001221474	0.000584009	0.998779272	0.036481682	linear	201662	X Diseases of the respiratory system (J10_)	Chronic laryngitis and laryngotracheitis	AGE_AT_DEATH_OR_NOW,batch,SEX_IMPUTED,SEXAGE,PC1,PC2,PC3,PC4,PC5,PC6,PC7,PC8,PC9,PC10
J10_VOCALLARYNX	prs	-0.002371606	0.001172531	0.997631204	0.043111702	linear	211188	X Diseases of the respiratory system (J10_)	Diseases of vocal cords and larynx+other diseases of upper respiratory tract, no elsewhere classified	AGE_AT_DEATH_OR_NOW,batch,SEX_IMPUTED,SEXAGE,PC1,PC2,PC3,PC4,PC5,PC6,PC7,PC8,PC9,PC10
J10_LOWCHRON	prs	-0.000749448	0.001622992	0.999250833	0.644247181	linear	260236	X Diseases of the respiratory system (J10_)	Chronic lower respiratory diseases	AGE_AT_DEATH_OR_NOW,batch,SEX_IMPUTED,SEXAGE,PC1,PC2,PC3,PC4,PC5,PC6,PC7,PC8,PC9,PC10
J10_BRONCH	prs	0.000190732	0.000451553	1.00019075	0.672739865	linear	222182	X Diseases of the respiratory system (J10_)	Bronchitis, not specified as acute or chronic	AGE_AT_DEATH_OR_NOW,batch,SEX_IMPUTED,SEXAGE,PC1,PC2,PC3,PC4,PC5,PC6,PC7,PC8,PC9,PC10
J10_SIMPLBRONCH	prs	8.09E-05	0.000289767	1.000080943	0.779993477	linear	221059	X Diseases of the respiratory system (J10_)	Simple and mucopurulent chronic bronchitis	AGE_AT_DEATH_OR_NOW,batch,SEX_IMPUTED,SEXAGE,PC1,PC2,PC3,PC4,PC5,PC6,PC7,PC8,PC9,PC10
J10_ARDS	prs	-4.22E-05	0.000132409	0.999957773	0.749785803	linear	257503	X Diseases of the respiratory system (J10_)	Adult respiratory distress syndrome	AGE_AT_DEATH_OR_NOW,batch,SEX_IMPUTED,SEXAGE,PC1,PC2,PC3,PC4,PC5,PC6,PC7,PC8,PC9,PC10
J10_PULMOEDEMA	prs	8.15E-06	0.000144227	1.000008153	0.954918086	linear	257544	X Diseases of the respiratory system (J10_)	Pulmonary oedema	AGE_AT_DEATH_OR_NOW,batch,SEX_IMPUTED,SEXAGE,PC1,PC2,PC3,PC4,PC5,PC6,PC7,PC8,PC9,PC10
J10_NECROTIC	prs	0.000182636	0.000253873	1.000182653	0.471895004	linear	260236	X Diseases of the respiratory system (J10_)	Suppurative and necrotic conditions of lower respiratory tract	AGE_AT_DEATH_OR_NOW,batch,SEX_IMPUTED,SEXAGE,PC1,PC2,PC3,PC4,PC5,PC6,PC7,PC8,PC9,PC10
J10_ABSCLUNGPNEUMO	prs	0.000126293	0.000128682	1.000126301	0.326379574	linear	259627	X Diseases of the respiratory system (J10_)	Abscess of lung	AGE_AT_DEATH_OR_NOW,batch,SEX_IMPUTED,SEXAGE,PC1,PC2,PC3,PC4,PC5,PC6,PC7,PC8,PC9,PC10
J10_PYOTHORAX	prs	6.61E-05	0.000221107	1.0000661	0.764985679	linear	260037	X Diseases of the respiratory system (J10_)	Pyothorax	AGE_AT_DEATH_OR_NOW,batch,SEX_IMPUTED,SEXAGE,PC1,PC2,PC3,PC4,PC5,PC6,PC7,PC8,PC9,PC10
J10_PLEURA	prs	0.000990873	0.00079402	1.000991364	0.212061271	linear	260236	X Diseases of the respiratory system (J10_)	Other diseases of pleura	AGE_AT_DEATH_OR_NOW,batch,SEX_IMPUTED,SEXAGE,PC1,PC2,PC3,PC4,PC5,PC6,PC7,PC8,PC9,PC10
J10_PLEUREFFUSION	prs	0.000607149	0.000442967	1.000607333	0.170487794	linear	254176	X Diseases of the respiratory system (J10_)	Pleural effusion	AGE_AT_DEATH_OR_NOW,batch,SEX_IMPUTED,SEXAGE,PC1,PC2,PC3,PC4,PC5,PC6,PC7,PC8,PC9,PC10
J10_PLEURPLAGUE	prs	-0.000103966	0.00036717	0.999896039	0.777058008	linear	253422	X Diseases of the respiratory system (J10_)	Pleural plaque	AGE_AT_DEATH_OR_NOW,batch,SEX_IMPUTED,SEXAGE,PC1,PC2,PC3,PC4,PC5,PC6,PC7,PC8,PC9,PC10
J10_PNEUMOTHORAX	prs	-6.94E-06	0.000305968	0.99999306	0.981902921	linear	252897	X Diseases of the respiratory system (J10_)	Pneumothorax	AGE_AT_DEATH_OR_NOW,batch,SEX_IMPUTED,SEXAGE,PC1,PC2,PC3,PC4,PC5,PC6,PC7,PC8,PC9,PC10
J10_PLEUROTH	prs	0.000223549	0.000358724	1.000223574	0.533168082	linear	253331	X Diseases of the respiratory system (J10_)	Other pleural conditions	AGE_AT_DEATH_OR_NOW,batch,SEX_IMPUTED,SEXAGE,PC1,PC2,PC3,PC4,PC5,PC6,PC7,PC8,PC9,PC10
J10_RESPOTHER	prs	0.001142114	0.000513452	1.001142767	0.026123428	linear	260236	X Diseases of the respiratory system (J10_)	Other diseases of the respiratory system	AGE_AT_DEATH_OR_NOW,batch,SEX_IMPUTED,SEXAGE,PC1,PC2,PC3,PC4,PC5,PC6,PC7,PC8,PC9,PC10
ACUTE_DRUGADVERS_INTERSTITIAL_LUNG_DISORD	prs	-3.06E-05	9.21E-05	0.99996945	0.740073235	linear	260236	X Diseases of the respiratory system (J10_)	Acute drug-induced interstitial lung disorder	AGE_AT_DEATH_OR_NOW,batch,SEX_IMPUTED,SEXAGE,PC1,PC2,PC3,PC4,PC5,PC6,PC7,PC8,PC9,PC10
J10_PNEUMOBACT	prs	-0.000639231	0.00095459	0.999360973	0.503088155	linear	233296	X Diseases of the respiratory system (J10_)	Bacterial pneumoniae	AGE_AT_DEATH_OR_NOW,batch,SEX_IMPUTED,SEXAGE,PC1,PC2,PC3,PC4,PC5,PC6,PC7,PC8,PC9,PC10
J10_COPD	prs	0.000379428	0.000931141	1.0003795	0.683650349	linear	229855	X Diseases of the respiratory system (J10_)	COPD	AGE_AT_DEATH_OR_NOW,batch,SEX_IMPUTED,SEXAGE,PC1,PC2,PC3,PC4,PC5,PC6,PC7,PC8,PC9,PC10
J10_PNEUMONIA	prs	-0.001266866	0.001490165	0.998733937	0.3952418	linear	260236	X Diseases of the respiratory system (J10_)	All pneumoniae	AGE_AT_DEATH_OR_NOW,batch,SEX_IMPUTED,SEXAGE,PC1,PC2,PC3,PC4,PC5,PC6,PC7,PC8,PC9,PC10
J10_ASTHMACOPDKELA	prs	-0.000820514	0.001393648	0.999179822	0.556027575	linear	244623	X Diseases of the respiratory system (J10_)	Asthma/COPD (KELA code 203)	AGE_AT_DEATH_OR_NOW,batch,SEX_IMPUTED,SEXAGE,PC1,PC2,PC3,PC4,PC5,PC6,PC7,PC8,PC9,PC10
J10_ASTHMA_EXMORE	prs	0.000128484	0.001911984	1.000128492	0.946423227	linear	178677	X Diseases of the respiratory system (J10_)	Asthma (more control exclusions)	AGE_AT_DEATH_OR_NOW,batch,SEX_IMPUTED,SEXAGE,PC1,PC2,PC3,PC4,PC5,PC6,PC7,PC8,PC9,PC10
J10_ASTHMA_MAIN_EXMORE	prs	-0.000363325	0.001815212	0.999636741	0.841359175	linear	174489	X Diseases of the respiratory system (J10_)	Asthma (only as main-diagnosis) (more control exclusions)	AGE_AT_DEATH_OR_NOW,batch,SEX_IMPUTED,SEXAGE,PC1,PC2,PC3,PC4,PC5,PC6,PC7,PC8,PC9,PC10
K11_UC_STRICT2	prs	-0.000180421	0.000495677	0.999819596	0.715867133	linear	259619	XI Diseases of the digestive system (K11_)	Ulcerative colitis (strict definition, require KELA, min 2 HDR)	AGE_AT_DEATH_OR_NOW,batch,SEX_IMPUTED,SEXAGE,PC1,PC2,PC3,PC4,PC5,PC6,PC7,PC8,PC9,PC10
K11_OTHENTERCOL	prs	-0.000876403	0.000620916	0.999123981	0.158107891	linear	254273	XI Diseases of the digestive system (K11_)	Other noninfective gastroenteritis and colitis	AGE_AT_DEATH_OR_NOW,batch,SEX_IMPUTED,SEXAGE,PC1,PC2,PC3,PC4,PC5,PC6,PC7,PC8,PC9,PC10
K11_HEPFAIL	prs	-0.000168557	0.000217128	0.999831457	0.437570753	linear	254392	XI Diseases of the digestive system (K11_)	Hepatic failure, not elsewhere classified	AGE_AT_DEATH_OR_NOW,batch,SEX_IMPUTED,SEXAGE,PC1,PC2,PC3,PC4,PC5,PC6,PC7,PC8,PC9,PC10
K11_ORAL	prs	0.000374396	0.001407353	1.000374466	0.790217391	linear	260236	XI Diseases of the digestive system (K11_)	Diseases of oral cavity, salivary glands and jaws	AGE_AT_DEATH_OR_NOW,batch,SEX_IMPUTED,SEXAGE,PC1,PC2,PC3,PC4,PC5,PC6,PC7,PC8,PC9,PC10
K11_TOOTH_DEV	prs	-0.000223659	0.000301797	0.999776366	0.45864026	linear	233026	XI Diseases of the digestive system (K11_)	Disorders of tooth development and eruption	AGE_AT_DEATH_OR_NOW,batch,SEX_IMPUTED,SEXAGE,PC1,PC2,PC3,PC4,PC5,PC6,PC7,PC8,PC9,PC10
K11_CARIES_DENTIN	prs	0.000114552	0.000630193	1.000114558	0.855761443	linear	236334	XI Diseases of the digestive system (K11_)	Dentinal caries	AGE_AT_DEATH_OR_NOW,batch,SEX_IMPUTED,SEXAGE,PC1,PC2,PC3,PC4,PC5,PC6,PC7,PC8,PC9,PC10
K11_TEETH_HARD	prs	0.000458869	0.00041519	1.000458974	0.26907358	linear	233873	XI Diseases of the digestive system (K11_)	Other diseases of hard tissues of teeth	AGE_AT_DEATH_OR_NOW,batch,SEX_IMPUTED,SEXAGE,PC1,PC2,PC3,PC4,PC5,PC6,PC7,PC8,PC9,PC10
K11_ATTRITION	prs	-8.34E-05	0.000194699	0.999916652	0.668575807	linear	232478	XI Diseases of the digestive system (K11_)	Excessive attrition of teeth	AGE_AT_DEATH_OR_NOW,batch,SEX_IMPUTED,SEXAGE,PC1,PC2,PC3,PC4,PC5,PC6,PC7,PC8,PC9,PC10
K11_EROSION	prs	0.000203924	0.000136216	1.000203944	0.134377653	linear	232282	XI Diseases of the digestive system (K11_)	Erosion of teeth	AGE_AT_DEATH_OR_NOW,batch,SEX_IMPUTED,SEXAGE,PC1,PC2,PC3,PC4,PC5,PC6,PC7,PC8,PC9,PC10
K11_RESORBTION	prs	-3.85E-05	9.14E-05	0.99996148	0.673432544	linear	232179	XI Diseases of the digestive system (K11_)	Pathological resorption of teeth	AGE_AT_DEATH_OR_NOW,batch,SEX_IMPUTED,SEXAGE,PC1,PC2,PC3,PC4,PC5,PC6,PC7,PC8,PC9,PC10
K11_DEPOSITS	prs	0.00035571	0.000312726	1.000355774	0.255350905	linear	233094	XI Diseases of the digestive system (K11_)	Deposits [accretions] on teeth	AGE_AT_DEATH_OR_NOW,batch,SEX_IMPUTED,SEXAGE,PC1,PC2,PC3,PC4,PC5,PC6,PC7,PC8,PC9,PC10
K11_PULP_PERIAPICAL	prs	0.000794495	0.000768047	1.000794811	0.300933141	linear	238557	XI Diseases of the digestive system (K11_)	Diseases of pulp and periapical tissues	AGE_AT_DEATH_OR_NOW,batch,SEX_IMPUTED,SEXAGE,PC1,PC2,PC3,PC4,PC5,PC6,PC7,PC8,PC9,PC10
K11_PARODON_PERIAPIC_CHRONIC	prs	0.000605875	0.000568973	1.000606059	0.286941528	linear	235508	XI Diseases of the digestive system (K11_)	Chronic periapical parodontitis	AGE_AT_DEATH_OR_NOW,batch,SEX_IMPUTED,SEXAGE,PC1,PC2,PC3,PC4,PC5,PC6,PC7,PC8,PC9,PC10
K11_GINGIVITIS_PERIODONTAL	prs	0.000103987	0.000681382	1.000103992	0.878704848	linear	237080	XI Diseases of the digestive system (K11_)	Gingivitis and periodontal diseases	AGE_AT_DEATH_OR_NOW,batch,SEX_IMPUTED,SEXAGE,PC1,PC2,PC3,PC4,PC5,PC6,PC7,PC8,PC9,PC10
K11_PERIODON_CHRON	prs	0.000182506	0.000482526	1.000182523	0.705259214	linear	234518	XI Diseases of the digestive system (K11_)	Chronic periodontitis	AGE_AT_DEATH_OR_NOW,batch,SEX_IMPUTED,SEXAGE,PC1,PC2,PC3,PC4,PC5,PC6,PC7,PC8,PC9,PC10
K11_PERIODON_CHRON_COMPL	prs	0.000471217	0.000315274	1.000471328	0.135012749	linear	260236	XI Diseases of the digestive system (K11_)	Chronic periodontitis, complicated	AGE_AT_DEATH_OR_NOW,batch,SEX_IMPUTED,SEXAGE,PC1,PC2,PC3,PC4,PC5,PC6,PC7,PC8,PC9,PC10
K11_GINGIVA	prs	-0.000122613	0.00023137	0.999877395	0.596151782	linear	232637	XI Diseases of the digestive system (K11_)	Other disorders of gingiva or/and edentulous alveolar ridge	AGE_AT_DEATH_OR_NOW,batch,SEX_IMPUTED,SEXAGE,PC1,PC2,PC3,PC4,PC5,PC6,PC7,PC8,PC9,PC10
K11_GINGIV_HYPERPLAS	prs	-5.05E-05	0.000153949	0.999949475	0.742756728	linear	232334	XI Diseases of the digestive system (K11_)	Gingival hyperplasia	AGE_AT_DEATH_OR_NOW,batch,SEX_IMPUTED,SEXAGE,PC1,PC2,PC3,PC4,PC5,PC6,PC7,PC8,PC9,PC10
K11_DENTOFACIAL_ANOMALIES	prs	-0.000839139	0.00073439	0.999161213	0.253191775	linear	237955	XI Diseases of the digestive system (K11_)	Dentofacial anomalies [including malocclusion]	AGE_AT_DEATH_OR_NOW,batch,SEX_IMPUTED,SEXAGE,PC1,PC2,PC3,PC4,PC5,PC6,PC7,PC8,PC9,PC10
K11_DISORD_TEETH	prs	-0.000287205	0.000605462	0.999712836	0.635245658	linear	235974	XI Diseases of the digestive system (K11_)	Other disorders of teeth and supporting structures	AGE_AT_DEATH_OR_NOW,batch,SEX_IMPUTED,SEXAGE,PC1,PC2,PC3,PC4,PC5,PC6,PC7,PC8,PC9,PC10
K11_MISS_TEETH_ACCID_EXTR_PAROD	prs	0.000169283	0.000421667	1.000169297	0.688080842	linear	233928	XI Diseases of the digestive system (K11_)	Missing teeth due to accident, extraction or parodontitis	AGE_AT_DEATH_OR_NOW,batch,SEX_IMPUTED,SEXAGE,PC1,PC2,PC3,PC4,PC5,PC6,PC7,PC8,PC9,PC10
K11_ORALCYST	prs	-0.000340184	0.00026812	0.999659874	0.204523158	linear	232824	XI Diseases of the digestive system (K11_)	Cysts of oral region, not elsewhere classified	AGE_AT_DEATH_OR_NOW,batch,SEX_IMPUTED,SEXAGE,PC1,PC2,PC3,PC4,PC5,PC6,PC7,PC8,PC9,PC10
K11_JAWS	prs	-0.00028342	0.000323583	0.99971662	0.381096163	linear	233162	XI Diseases of the digestive system (K11_)	Other diseases of jaws	AGE_AT_DEATH_OR_NOW,batch,SEX_IMPUTED,SEXAGE,PC1,PC2,PC3,PC4,PC5,PC6,PC7,PC8,PC9,PC10
K11_SALIVARY	prs	0.000863135	0.000600157	1.000863508	0.1503836	linear	235896	XI Diseases of the digestive system (K11_)	Diseases of salivary glands	AGE_AT_DEATH_OR_NOW,batch,SEX_IMPUTED,SEXAGE,PC1,PC2,PC3,PC4,PC5,PC6,PC7,PC8,PC9,PC10
K11_STOMATITIS	prs	0.00013374	0.000378424	1.000133749	0.723778549	linear	233562	XI Diseases of the digestive system (K11_)	Stomatitis and related lesions	AGE_AT_DEATH_OR_NOW,batch,SEX_IMPUTED,SEXAGE,PC1,PC2,PC3,PC4,PC5,PC6,PC7,PC8,PC9,PC10
K11_APHTA_RECUR	prs	0.000154313	0.000242211	1.000154325	0.524060252	linear	260236	XI Diseases of the digestive system (K11_)	Recurring oral aphthae	AGE_AT_DEATH_OR_NOW,batch,SEX_IMPUTED,SEXAGE,PC1,PC2,PC3,PC4,PC5,PC6,PC7,PC8,PC9,PC10
K11_LIP_ORAL_MUCOSA	prs	-0.000161302	0.000522183	0.999838711	0.757398079	linear	234943	XI Diseases of the digestive system (K11_)	Other diseases of lip and oral mucosa	AGE_AT_DEATH_OR_NOW,batch,SEX_IMPUTED,SEXAGE,PC1,PC2,PC3,PC4,PC5,PC6,PC7,PC8,PC9,PC10
K11_ORAL_LEUCOPLAC_RELAT	prs	-1.37E-05	0.000284565	0.99998628	0.961545048	linear	260236	XI Diseases of the digestive system (K11_)	Oral leukoplakia and related diseases	AGE_AT_DEATH_OR_NOW,batch,SEX_IMPUTED,SEXAGE,PC1,PC2,PC3,PC4,PC5,PC6,PC7,PC8,PC9,PC10
K11_ORAL_LEUCOPLACIA	prs	1.16E-05	0.000160628	1.000011631	0.942277636	linear	260236	XI Diseases of the digestive system (K11_)	Oral leukoplakia	AGE_AT_DEATH_OR_NOW,batch,SEX_IMPUTED,SEXAGE,PC1,PC2,PC3,PC4,PC5,PC6,PC7,PC8,PC9,PC10
K11_OESSTODUO	prs	-0.000413425	0.001531391	0.999586661	0.787186124	linear	260236	XI Diseases of the digestive system (K11_)	Diseases of oesophagus, stomach and duodenum	AGE_AT_DEATH_OR_NOW,batch,SEX_IMPUTED,SEXAGE,PC1,PC2,PC3,PC4,PC5,PC6,PC7,PC8,PC9,PC10
K11_OESITIS	prs	0.00020541	0.000307225	1.000205431	0.503752477	linear	225737	XI Diseases of the digestive system (K11_)	Oesophagitis	AGE_AT_DEATH_OR_NOW,batch,SEX_IMPUTED,SEXAGE,PC1,PC2,PC3,PC4,PC5,PC6,PC7,PC8,PC9,PC10
K11_ACHAL	prs	8.31E-05	0.000183325	1.000083114	0.650298539	linear	225156	XI Diseases of the digestive system (K11_)	Achalasia of cardia	AGE_AT_DEATH_OR_NOW,batch,SEX_IMPUTED,SEXAGE,PC1,PC2,PC3,PC4,PC5,PC6,PC7,PC8,PC9,PC10
K11_OESULC	prs	0.000181407	0.000375875	1.000181423	0.629362844	linear	226197	XI Diseases of the digestive system (K11_)	Ulcer of oesophagus	AGE_AT_DEATH_OR_NOW,batch,SEX_IMPUTED,SEXAGE,PC1,PC2,PC3,PC4,PC5,PC6,PC7,PC8,PC9,PC10
K11_OESOBST	prs	-0.000402191	0.000249025	0.999597889	0.106298803	linear	225427	XI Diseases of the digestive system (K11_)	Oesophageal obstruction	AGE_AT_DEATH_OR_NOW,batch,SEX_IMPUTED,SEXAGE,PC1,PC2,PC3,PC4,PC5,PC6,PC7,PC8,PC9,PC10
K11_BARRET	prs	-9.39E-05	0.000251546	0.999906123	0.708986554	linear	225439	XI Diseases of the digestive system (K11_)	Barrett oesophagus	AGE_AT_DEATH_OR_NOW,batch,SEX_IMPUTED,SEXAGE,PC1,PC2,PC3,PC4,PC5,PC6,PC7,PC8,PC9,PC10
K11_OTHDISOES	prs	-0.000303712	0.000436762	0.999696334	0.486822104	linear	226683	XI Diseases of the digestive system (K11_)	Other diseases of oesophagus	AGE_AT_DEATH_OR_NOW,batch,SEX_IMPUTED,SEXAGE,PC1,PC2,PC3,PC4,PC5,PC6,PC7,PC8,PC9,PC10
K11_DISOESINOTH	prs	-3.20E-05	0.00017442	0.999968004	0.85444865	linear	225126	XI Diseases of the digestive system (K11_)	Disorders of oesophagus in diseases classified elsewhere	AGE_AT_DEATH_OR_NOW,batch,SEX_IMPUTED,SEXAGE,PC1,PC2,PC3,PC4,PC5,PC6,PC7,PC8,PC9,PC10
K11_GASTRODUOULC	prs	-0.000135026	0.000738583	0.999864983	0.854941413	linear	230466	XI Diseases of the digestive system (K11_)	Gastroduodenal ulcer	AGE_AT_DEATH_OR_NOW,batch,SEX_IMPUTED,SEXAGE,PC1,PC2,PC3,PC4,PC5,PC6,PC7,PC8,PC9,PC10
K11_GULC	prs	0.000749167	0.000601116	1.000749447	0.212658491	linear	228440	XI Diseases of the digestive system (K11_)	Gastric ulcer	AGE_AT_DEATH_OR_NOW,batch,SEX_IMPUTED,SEXAGE,PC1,PC2,PC3,PC4,PC5,PC6,PC7,PC8,PC9,PC10
K11_DULC	prs	-0.001016814	0.000469476	0.998983702	0.030323752	linear	226990	XI Diseases of the digestive system (K11_)	Duodenal ulcer	AGE_AT_DEATH_OR_NOW,batch,SEX_IMPUTED,SEXAGE,PC1,PC2,PC3,PC4,PC5,PC6,PC7,PC8,PC9,PC10
K11_PULC	prs	-6.80E-05	0.00013634	0.999931993	0.617904115	linear	225014	XI Diseases of the digestive system (K11_)	Peptic ulcer	AGE_AT_DEATH_OR_NOW,batch,SEX_IMPUTED,SEXAGE,PC1,PC2,PC3,PC4,PC5,PC6,PC7,PC8,PC9,PC10
K11_GJULC	prs	1.95E-05	0.000135546	1.000019488	0.885678503	linear	225012	XI Diseases of the digestive system (K11_)	Gastrojejunal ulcer	AGE_AT_DEATH_OR_NOW,batch,SEX_IMPUTED,SEXAGE,PC1,PC2,PC3,PC4,PC5,PC6,PC7,PC8,PC9,PC10
K11_ACUTGASTR	prs	0.000184835	0.000402009	1.000184852	0.645676816	linear	226392	XI Diseases of the digestive system (K11_)	Acute gastritis	AGE_AT_DEATH_OR_NOW,batch,SEX_IMPUTED,SEXAGE,PC1,PC2,PC3,PC4,PC5,PC6,PC7,PC8,PC9,PC10
K11_ALCGASTR	prs	-0.000312411	0.000181483	0.999687638	0.0851734	linear	225150	XI Diseases of the digestive system (K11_)	Alcoholic gastritis	AGE_AT_DEATH_OR_NOW,batch,SEX_IMPUTED,SEXAGE,PC1,PC2,PC3,PC4,PC5,PC6,PC7,PC8,PC9,PC10
K11_CHRONGASTR	prs	-0.000725062	0.000777248	0.999275201	0.350894166	linear	231114	XI Diseases of the digestive system (K11_)	Chronic gastritis	AGE_AT_DEATH_OR_NOW,batch,SEX_IMPUTED,SEXAGE,PC1,PC2,PC3,PC4,PC5,PC6,PC7,PC8,PC9,PC10
K11_OTHGASTR	prs	-9.72E-05	0.00068504	0.999902796	0.887157425	linear	229565	XI Diseases of the digestive system (K11_)	Other gastritis (incl. Duodenitis)	AGE_AT_DEATH_OR_NOW,batch,SEX_IMPUTED,SEXAGE,PC1,PC2,PC3,PC4,PC5,PC6,PC7,PC8,PC9,PC10
K11_FUNCDYSP	prs	-0.000258408	0.000724337	0.999741625	0.721278273	linear	230152	XI Diseases of the digestive system (K11_)	Functional dyspepsia	AGE_AT_DEATH_OR_NOW,batch,SEX_IMPUTED,SEXAGE,PC1,PC2,PC3,PC4,PC5,PC6,PC7,PC8,PC9,PC10
K11_OTHDISSTOMDUOD	prs	-0.000260439	0.000339433	0.999739595	0.442919264	linear	225939	XI Diseases of the digestive system (K11_)	Other diseases of stomach and duodenum	AGE_AT_DEATH_OR_NOW,batch,SEX_IMPUTED,SEXAGE,PC1,PC2,PC3,PC4,PC5,PC6,PC7,PC8,PC9,PC10
K11_APPENDACUT	prs	-0.001917037	0.001181977	0.998084799	0.104828073	linear	258704	XI Diseases of the digestive system (K11_)	Acute appendicitis	AGE_AT_DEATH_OR_NOW,batch,SEX_IMPUTED,SEXAGE,PC1,PC2,PC3,PC4,PC5,PC6,PC7,PC8,PC9,PC10
K11_APPENDOTH	prs	-5.36E-05	0.000389014	0.999946418	0.890444611	linear	241563	XI Diseases of the digestive system (K11_)	Other appendicitis	AGE_AT_DEATH_OR_NOW,batch,SEX_IMPUTED,SEXAGE,PC1,PC2,PC3,PC4,PC5,PC6,PC7,PC8,PC9,PC10
K11_OTHAPPEND	prs	9.83E-05	0.000136061	1.00009835	0.469801779	linear	240105	XI Diseases of the digestive system (K11_)	Other diseases of appendix	AGE_AT_DEATH_OR_NOW,batch,SEX_IMPUTED,SEXAGE,PC1,PC2,PC3,PC4,PC5,PC6,PC7,PC8,PC9,PC10
K11_HERNIA	prs	0.001954166	0.001480504	1.001956077	0.186858342	linear	260236	XI Diseases of the digestive system (K11_)	Hernia	AGE_AT_DEATH_OR_NOW,batch,SEX_IMPUTED,SEXAGE,PC1,PC2,PC3,PC4,PC5,PC6,PC7,PC8,PC9,PC10
K11_HERING	prs	0.000608999	0.001228731	1.000609184	0.620154253	linear	246655	XI Diseases of the digestive system (K11_)	Inguinal hernia	AGE_AT_DEATH_OR_NOW,batch,SEX_IMPUTED,SEXAGE,PC1,PC2,PC3,PC4,PC5,PC6,PC7,PC8,PC9,PC10
K11_FEMHER	prs	-4.01E-05	0.000296801	0.999959875	0.892457127	linear	226966	XI Diseases of the digestive system (K11_)	Femoral hernia	AGE_AT_DEATH_OR_NOW,batch,SEX_IMPUTED,SEXAGE,PC1,PC2,PC3,PC4,PC5,PC6,PC7,PC8,PC9,PC10
K11_UMBHER	prs	-0.001139201	0.00070632	0.998861448	0.106774625	linear	231233	XI Diseases of the digestive system (K11_)	Umbilical hernia	AGE_AT_DEATH_OR_NOW,batch,SEX_IMPUTED,SEXAGE,PC1,PC2,PC3,PC4,PC5,PC6,PC7,PC8,PC9,PC10
K11_VENTHER	prs	-0.000165254	0.000670424	0.99983476	0.80530193	linear	230688	XI Diseases of the digestive system (K11_)	Ventral hernia	AGE_AT_DEATH_OR_NOW,batch,SEX_IMPUTED,SEXAGE,PC1,PC2,PC3,PC4,PC5,PC6,PC7,PC8,PC9,PC10
K11_DIAHER	prs	0.002037434	0.000814689	1.002039511	0.012389402	linear	233141	XI Diseases of the digestive system (K11_)	Diaphragmatic hernia	AGE_AT_DEATH_OR_NOW,batch,SEX_IMPUTED,SEXAGE,PC1,PC2,PC3,PC4,PC5,PC6,PC7,PC8,PC9,PC10
K11_OTHABDHER	prs	-1.15E-05	0.000255471	0.999988516	0.964145036	linear	226744	XI Diseases of the digestive system (K11_)	Other and unspecified abdominal hernia	AGE_AT_DEATH_OR_NOW,batch,SEX_IMPUTED,SEXAGE,PC1,PC2,PC3,PC4,PC5,PC6,PC7,PC8,PC9,PC10
K11_ENERCOLNONINF	prs	-0.001838374	0.00090028	0.998163315	0.041152319	linear	260236	XI Diseases of the digestive system (K11_)	Noninfective enteritis and colitis	AGE_AT_DEATH_OR_NOW,batch,SEX_IMPUTED,SEXAGE,PC1,PC2,PC3,PC4,PC5,PC6,PC7,PC8,PC9,PC10
K11_INTESTOTH	prs	-0.002857304	0.001667246	0.997146774	0.086569012	linear	260236	XI Diseases of the digestive system (K11_)	Other diseases of intestines	AGE_AT_DEATH_OR_NOW,batch,SEX_IMPUTED,SEXAGE,PC1,PC2,PC3,PC4,PC5,PC6,PC7,PC8,PC9,PC10
K11_VASCINT	prs	-4.91E-05	0.000321355	0.999950889	0.878532751	linear	216698	XI Diseases of the digestive system (K11_)	Vascular disorders of the intestines	AGE_AT_DEATH_OR_NOW,batch,SEX_IMPUTED,SEXAGE,PC1,PC2,PC3,PC4,PC5,PC6,PC7,PC8,PC9,PC10
K11_ILEUS	prs	-0.002777199	0.000727455	0.997226654	0.000134742	linear	220757	XI Diseases of the digestive system (K11_)	Paralytic ileus and intestinal obstruction	AGE_AT_DEATH_OR_NOW,batch,SEX_IMPUTED,SEXAGE,PC1,PC2,PC3,PC4,PC5,PC6,PC7,PC8,PC9,PC10
K11_PARALIL	prs	-5.43E-05	0.000268801	0.999945743	0.840030378	linear	216420	XI Diseases of the digestive system (K11_)	Paralytic ileus	AGE_AT_DEATH_OR_NOW,batch,SEX_IMPUTED,SEXAGE,PC1,PC2,PC3,PC4,PC5,PC6,PC7,PC8,PC9,PC10
K11_INTUSS	prs	-0.000369249	0.000191301	0.999630819	0.053583226	linear	216106	XI Diseases of the digestive system (K11_)	Intussusception	AGE_AT_DEATH_OR_NOW,batch,SEX_IMPUTED,SEXAGE,PC1,PC2,PC3,PC4,PC5,PC6,PC7,PC8,PC9,PC10
K11_VOLVU	prs	3.06E-05	0.000211215	1.000030591	0.884844498	linear	216176	XI Diseases of the digestive system (K11_)	Volvulus	AGE_AT_DEATH_OR_NOW,batch,SEX_IMPUTED,SEXAGE,PC1,PC2,PC3,PC4,PC5,PC6,PC7,PC8,PC9,PC10
K11_IMPACT	prs	-6.30E-05	0.000115089	0.999936993	0.584046609	linear	215902	XI Diseases of the digestive system (K11_)	Impaction of intestines	AGE_AT_DEATH_OR_NOW,batch,SEX_IMPUTED,SEXAGE,PC1,PC2,PC3,PC4,PC5,PC6,PC7,PC8,PC9,PC10
K11_ADHE	prs	-0.000258326	0.000390984	0.999741708	0.508801475	linear	217142	XI Diseases of the digestive system (K11_)	Intestinal adhesions without obstruction	AGE_AT_DEATH_OR_NOW,batch,SEX_IMPUTED,SEXAGE,PC1,PC2,PC3,PC4,PC5,PC6,PC7,PC8,PC9,PC10
K11_OTHILEUS	prs	-0.001930572	0.000606449	0.998071291	0.001455741	linear	219157	XI Diseases of the digestive system (K11_)	Other or unspecified ileus, impaction or obstruction	AGE_AT_DEATH_OR_NOW,batch,SEX_IMPUTED,SEXAGE,PC1,PC2,PC3,PC4,PC5,PC6,PC7,PC8,PC9,PC10
K11_DIVERTIC	prs	-0.001819527	0.001238715	0.998182127	0.141865762	linear	233638	XI Diseases of the digestive system (K11_)	Diverticular disease of intestine	AGE_AT_DEATH_OR_NOW,batch,SEX_IMPUTED,SEXAGE,PC1,PC2,PC3,PC4,PC5,PC6,PC7,PC8,PC9,PC10
K11_IBS	prs	-2.58E-05	0.000772479	0.999974233	0.973390448	linear	221415	XI Diseases of the digestive system (K11_)	Irritable bowel syndrome	AGE_AT_DEATH_OR_NOW,batch,SEX_IMPUTED,SEXAGE,PC1,PC2,PC3,PC4,PC5,PC6,PC7,PC8,PC9,PC10
K11_OTHFUNC	prs	-0.00014904	0.000959542	0.999850971	0.876566037	linear	224924	XI Diseases of the digestive system (K11_)	Other functional intestinal disorders	AGE_AT_DEATH_OR_NOW,batch,SEX_IMPUTED,SEXAGE,PC1,PC2,PC3,PC4,PC5,PC6,PC7,PC8,PC9,PC10
K11_ABSCANAL	prs	-0.000577976	0.000420408	0.999422191	0.169195285	linear	217355	XI Diseases of the digestive system (K11_)	Abscess of anal and rectal regions	AGE_AT_DEATH_OR_NOW,batch,SEX_IMPUTED,SEXAGE,PC1,PC2,PC3,PC4,PC5,PC6,PC7,PC8,PC9,PC10
K11_OTHANRECT	prs	0.000251865	0.000782652	1.000251896	0.747597516	linear	221589	XI Diseases of the digestive system (K11_)	Other diseases of anus and rectum	AGE_AT_DEATH_OR_NOW,batch,SEX_IMPUTED,SEXAGE,PC1,PC2,PC3,PC4,PC5,PC6,PC7,PC8,PC9,PC10
K11_OTHINT	prs	-0.000788144	0.000423575	0.999212166	0.062788509	linear	217383	XI Diseases of the digestive system (K11_)	Other diseases of intestine	AGE_AT_DEATH_OR_NOW,batch,SEX_IMPUTED,SEXAGE,PC1,PC2,PC3,PC4,PC5,PC6,PC7,PC8,PC9,PC10
K11_HAEMORR	prs	-8.04E-05	0.000694012	0.999919565	0.907729341	linear	220321	XI Diseases of the digestive system (K11_)	Haemmorrhoids and perianal venous thrombosis	AGE_AT_DEATH_OR_NOW,batch,SEX_IMPUTED,SEXAGE,PC1,PC2,PC3,PC4,PC5,PC6,PC7,PC8,PC9,PC10
K11_PERITON	prs	-0.000133093	0.000394318	0.999866916	0.73572099	linear	260236	XI Diseases of the digestive system (K11_)	Diseases of peritoneum	AGE_AT_DEATH_OR_NOW,batch,SEX_IMPUTED,SEXAGE,PC1,PC2,PC3,PC4,PC5,PC6,PC7,PC8,PC9,PC10
K11_PERITONITIS	prs	-0.000139478	0.000301644	0.999860532	0.643800879	linear	259404	XI Diseases of the digestive system (K11_)	Acute peritonitis	AGE_AT_DEATH_OR_NOW,batch,SEX_IMPUTED,SEXAGE,PC1,PC2,PC3,PC4,PC5,PC6,PC7,PC8,PC9,PC10
K11_OTHPERITON	prs	-3.01E-05	0.000259777	0.999969931	0.907850434	linear	259103	XI Diseases of the digestive system (K11_)	Other diseases of peritoneum	AGE_AT_DEATH_OR_NOW,batch,SEX_IMPUTED,SEXAGE,PC1,PC2,PC3,PC4,PC5,PC6,PC7,PC8,PC9,PC10
K11_LIVER	prs	-0.000637619	0.000702904	0.999362584	0.364343466	linear	260236	XI Diseases of the digestive system (K11_)	Diseases of liver	AGE_AT_DEATH_OR_NOW,batch,SEX_IMPUTED,SEXAGE,PC1,PC2,PC3,PC4,PC5,PC6,PC7,PC8,PC9,PC10
K11_ALCOLIV	prs	-3.01E-05	0.00037549	0.999969904	0.936115805	linear	255558	XI Diseases of the digestive system (K11_)	Alcoholic liver disease	AGE_AT_DEATH_OR_NOW,batch,SEX_IMPUTED,SEXAGE,PC1,PC2,PC3,PC4,PC5,PC6,PC7,PC8,PC9,PC10
K11_TOXLIV	prs	-6.14E-05	0.000137079	0.999938595	0.654175776	linear	254048	XI Diseases of the digestive system (K11_)	Toxic liver disease	AGE_AT_DEATH_OR_NOW,batch,SEX_IMPUTED,SEXAGE,PC1,PC2,PC3,PC4,PC5,PC6,PC7,PC8,PC9,PC10
K11_CHRONHEP	prs	-0.000320975	0.000214331	0.999679077	0.134246904	linear	254377	XI Diseases of the digestive system (K11_)	Chronic hepatitis, not elsewhere classified	AGE_AT_DEATH_OR_NOW,batch,SEX_IMPUTED,SEXAGE,PC1,PC2,PC3,PC4,PC5,PC6,PC7,PC8,PC9,PC10
K11_FIBROCHIRLIV	prs	-0.000392132	0.000291907	0.999607944	0.179161306	linear	254858	XI Diseases of the digestive system (K11_)	Fibrosis and cirrhosis of liver	AGE_AT_DEATH_OR_NOW,batch,SEX_IMPUTED,SEXAGE,PC1,PC2,PC3,PC4,PC5,PC6,PC7,PC8,PC9,PC10
K11_OTHINFLIV	prs	-0.000263091	0.000306996	0.999736944	0.391454647	linear	254968	XI Diseases of the digestive system (K11_)	Other inflammatory liver diseases	AGE_AT_DEATH_OR_NOW,batch,SEX_IMPUTED,SEXAGE,PC1,PC2,PC3,PC4,PC5,PC6,PC7,PC8,PC9,PC10
K11_DISLIVOTH	prs	-0.000213744	0.000480854	0.999786279	0.656674433	linear	256696	XI Diseases of the digestive system (K11_)	Other diseases of liver	AGE_AT_DEATH_OR_NOW,batch,SEX_IMPUTED,SEXAGE,PC1,PC2,PC3,PC4,PC5,PC6,PC7,PC8,PC9,PC10
K11_CHOLELITH	prs	-0.000713244	0.001291055	0.999287011	0.580640244	linear	254564	XI Diseases of the digestive system (K11_)	Cholelithiasis	AGE_AT_DEATH_OR_NOW,batch,SEX_IMPUTED,SEXAGE,PC1,PC2,PC3,PC4,PC5,PC6,PC7,PC8,PC9,PC10
K11_CHOLECYST	prs	0.000282584	0.000485367	1.000282624	0.560428332	linear	233914	XI Diseases of the digestive system (K11_)	Cholecystitis	AGE_AT_DEATH_OR_NOW,batch,SEX_IMPUTED,SEXAGE,PC1,PC2,PC3,PC4,PC5,PC6,PC7,PC8,PC9,PC10
K11_GALLBLAOTH	prs	4.15E-05	0.000273105	1.000041503	0.879216509	linear	232227	XI Diseases of the digestive system (K11_)	Other diseases of gallbladder	AGE_AT_DEATH_OR_NOW,batch,SEX_IMPUTED,SEXAGE,PC1,PC2,PC3,PC4,PC5,PC6,PC7,PC8,PC9,PC10
K11_CHOLANGI	prs	-4.21E-05	0.00030696	0.999957866	0.890821723	linear	232427	XI Diseases of the digestive system (K11_)	Cholangitis (primary sclerosing, PSC)	AGE_AT_DEATH_OR_NOW,batch,SEX_IMPUTED,SEXAGE,PC1,PC2,PC3,PC4,PC5,PC6,PC7,PC8,PC9,PC10
K11_BILIAOTH	prs	0.00030263	0.000349733	1.000302676	0.386866557	linear	232717	XI Diseases of the digestive system (K11_)	Other diseases of biliary tract	AGE_AT_DEATH_OR_NOW,batch,SEX_IMPUTED,SEXAGE,PC1,PC2,PC3,PC4,PC5,PC6,PC7,PC8,PC9,PC10
K11_ACUTPANC	prs	-0.000419289	0.000594623	0.999580799	0.480727518	linear	235191	XI Diseases of the digestive system (K11_)	Acute pancreatitis	AGE_AT_DEATH_OR_NOW,batch,SEX_IMPUTED,SEXAGE,PC1,PC2,PC3,PC4,PC5,PC6,PC7,PC8,PC9,PC10
K11_CHRONPANC	prs	0.000240484	0.000467181	1.000240513	0.606723618	linear	233725	XI Diseases of the digestive system (K11_)	Chronic pancreatitis	AGE_AT_DEATH_OR_NOW,batch,SEX_IMPUTED,SEXAGE,PC1,PC2,PC3,PC4,PC5,PC6,PC7,PC8,PC9,PC10
K11_PANCOTH	prs	2.54E-06	0.000302181	1.000002545	0.993280627	linear	232397	XI Diseases of the digestive system (K11_)	Other diseases of pancreas	AGE_AT_DEATH_OR_NOW,batch,SEX_IMPUTED,SEXAGE,PC1,PC2,PC3,PC4,PC5,PC6,PC7,PC8,PC9,PC10
K11_OTHDIG	prs	-0.001212705	0.000850935	0.99878803	0.154116966	linear	260236	XI Diseases of the digestive system (K11_)	Other diseases of the digestive system	AGE_AT_DEATH_OR_NOW,batch,SEX_IMPUTED,SEXAGE,PC1,PC2,PC3,PC4,PC5,PC6,PC7,PC8,PC9,PC10
K11_COELIAC	prs	-0.00106592	0.000443269	0.998934648	0.016187428	linear	253041	XI Diseases of the digestive system (K11_)	Coeliac disease	AGE_AT_DEATH_OR_NOW,batch,SEX_IMPUTED,SEXAGE,PC1,PC2,PC3,PC4,PC5,PC6,PC7,PC8,PC9,PC10
K11_MALABSORB	prs	-0.000265305	0.000248405	0.999734731	0.285507778	linear	251402	XI Diseases of the digestive system (K11_)	Intestinal malabsorption	AGE_AT_DEATH_OR_NOW,batch,SEX_IMPUTED,SEXAGE,PC1,PC2,PC3,PC4,PC5,PC6,PC7,PC8,PC9,PC10
K11_POSTOPDIS	prs	5.58E-05	0.000202591	1.000055787	0.783037931	linear	251157	XI Diseases of the digestive system (K11_)	Postprocedural disorders of digestive system, not elsewhere classified	AGE_AT_DEATH_OR_NOW,batch,SEX_IMPUTED,SEXAGE,PC1,PC2,PC3,PC4,PC5,PC6,PC7,PC8,PC9,PC10
K11_OTHDISDIG	prs	-0.000255143	0.000686789	0.999744889	0.710264102	linear	256673	XI Diseases of the digestive system (K11_)	Other diseases of the digestive system	AGE_AT_DEATH_OR_NOW,batch,SEX_IMPUTED,SEXAGE,PC1,PC2,PC3,PC4,PC5,PC6,PC7,PC8,PC9,PC10
TONGUEABNORMALITY	prs	0.000311295	0.000275659	1.000311343	0.258782521	linear	260236	XI Diseases of the digestive system (K11_)	Tongue abnormality	AGE_AT_DEATH_OR_NOW,batch,SEX_IMPUTED,SEXAGE,PC1,PC2,PC3,PC4,PC5,PC6,PC7,PC8,PC9,PC10
TEMPOROMANDIB	prs	0.000415771	0.000846038	1.000415857	0.623120928	linear	157198	XI Diseases of the digestive system (K11_)	Temporomandibular joint disorders	AGE_AT_DEATH_OR_NOW,batch,SEX_IMPUTED,SEXAGE,PC1,PC2,PC3,PC4,PC5,PC6,PC7,PC8,PC9,PC10
APPENDACUT_COMPLIC	prs	-0.000101253	0.000629657	0.999898752	0.872245731	linear	244402	XI Diseases of the digestive system (K11_)	Acute appendicitis, with complications	AGE_AT_DEATH_OR_NOW,batch,SEX_IMPUTED,SEXAGE,PC1,PC2,PC3,PC4,PC5,PC6,PC7,PC8,PC9,PC10
HERING_BILATERAL	prs	-0.00022259	0.000430607	0.999777435	0.605212336	linear	227952	XI Diseases of the digestive system (K11_)	Inguinal hernia, bilateral	AGE_AT_DEATH_OR_NOW,batch,SEX_IMPUTED,SEXAGE,PC1,PC2,PC3,PC4,PC5,PC6,PC7,PC8,PC9,PC10
HERING_UNILATERAL	prs	-0.000163741	0.00021651	0.999836272	0.449484849	linear	226566	XI Diseases of the digestive system (K11_)	Inguinal hernia, unilateral	AGE_AT_DEATH_OR_NOW,batch,SEX_IMPUTED,SEXAGE,PC1,PC2,PC3,PC4,PC5,PC6,PC7,PC8,PC9,PC10
K11_OESULC_ADVERSE	prs	-4.74E-05	8.49E-05	0.999952556	0.576393639	linear	260236	XI Diseases of the digestive system (K11_)	Ulcer of oesophagus, drug-induced	AGE_AT_DEATH_OR_NOW,batch,SEX_IMPUTED,SEXAGE,PC1,PC2,PC3,PC4,PC5,PC6,PC7,PC8,PC9,PC10
K11_CONSTIPATION	prs	-0.001277139	0.00125099	0.998723676	0.307301198	linear	260236	XI Diseases of the digestive system (K11_)	Constipation	AGE_AT_DEATH_OR_NOW,batch,SEX_IMPUTED,SEXAGE,PC1,PC2,PC3,PC4,PC5,PC6,PC7,PC8,PC9,PC10
K11_FISTULA	prs	-0.001100062	0.000666349	0.998900543	0.09876444	linear	260236	XI Diseases of the digestive system (K11_)	Colonic or urogenital fistula	AGE_AT_DEATH_OR_NOW,batch,SEX_IMPUTED,SEXAGE,PC1,PC2,PC3,PC4,PC5,PC6,PC7,PC8,PC9,PC10
K11_HYPOLASIA_ENAMEL	prs	-0.000103444	9.76E-05	0.999896561	0.289238356	linear	260225	XI Diseases of the digestive system (K11_)	Hypoplasia of dental enamel	AGE_AT_DEATH_OR_NOW,batch,SEX_IMPUTED,SEXAGE,PC1,PC2,PC3,PC4,PC5,PC6,PC7,PC8,PC9,PC10
K11_MAXIL_MOLAR_FAILED_ERUPT_OBSTRUCTION_TOOTH	prs	-1.27E-05	0.000120999	0.999987329	0.916596167	linear	260236	XI Diseases of the digestive system (K11_)	Impacted maxillary molar	AGE_AT_DEATH_OR_NOW,batch,SEX_IMPUTED,SEXAGE,PC1,PC2,PC3,PC4,PC5,PC6,PC7,PC8,PC9,PC10
K11_MANDIBULAR_HYPOPL	prs	3.29E-05	8.45E-05	1.000032886	0.697045992	linear	260236	XI Diseases of the digestive system (K11_)	Mandibular hypoplasia	AGE_AT_DEATH_OR_NOW,batch,SEX_IMPUTED,SEXAGE,PC1,PC2,PC3,PC4,PC5,PC6,PC7,PC8,PC9,PC10
K11_ASYMMETRY_JAW	prs	1.51E-05	0.000132305	1.000015058	0.909387498	linear	260236	XI Diseases of the digestive system (K11_)	Asymmetry of jaw	AGE_AT_DEATH_OR_NOW,batch,SEX_IMPUTED,SEXAGE,PC1,PC2,PC3,PC4,PC5,PC6,PC7,PC8,PC9,PC10
K11_MN_PROGN_AND_SURGRT	prs	-3.96E-05	0.000110138	0.999960363	0.718927896	linear	260192	XI Diseases of the digestive system (K11_)	Mandibular prognathia AND surgery (LeFortI or BSSRO)	AGE_AT_DEATH_OR_NOW,batch,SEX_IMPUTED,SEXAGE,PC1,PC2,PC3,PC4,PC5,PC6,PC7,PC8,PC9,PC10
K11_OVERJET	prs	-0.000162931	9.91E-05	0.999837082	0.100266371	linear	260236	XI Diseases of the digestive system (K11_)	Overjet	AGE_AT_DEATH_OR_NOW,batch,SEX_IMPUTED,SEXAGE,PC1,PC2,PC3,PC4,PC5,PC6,PC7,PC8,PC9,PC10
K11_CROSSBITE	prs	-0.000202447	0.000171542	0.999797573	0.237938686	linear	260236	XI Diseases of the digestive system (K11_)	Crossbite	AGE_AT_DEATH_OR_NOW,batch,SEX_IMPUTED,SEXAGE,PC1,PC2,PC3,PC4,PC5,PC6,PC7,PC8,PC9,PC10
K11_HYPO_ONLY_INCLAVO	prs	8.24E-05	0.000205785	1.000082405	0.68884489	linear	260103	XI Diseases of the digestive system (K11_)	Tooth agenesis EXCLUDE clefts and syndromes , including avohilmo	AGE_AT_DEATH_OR_NOW,batch,SEX_IMPUTED,SEXAGE,PC1,PC2,PC3,PC4,PC5,PC6,PC7,PC8,PC9,PC10
K11_EROSION_INCLAVO	prs	0.000610409	0.000426804	1.000610596	0.152664798	linear	260236	XI Diseases of the digestive system (K11_)	Erosion of teeth, including avohilmo	AGE_AT_DEATH_OR_NOW,batch,SEX_IMPUTED,SEXAGE,PC1,PC2,PC3,PC4,PC5,PC6,PC7,PC8,PC9,PC10
K11_PSC_COLITIS_STRICT	prs	-0.000144824	0.000139289	0.999855186	0.29846115	linear	231669	XI Diseases of the digestive system (K11_)	Colitis, primary sclerosing, strict definition	AGE_AT_DEATH_OR_NOW,batch,SEX_IMPUTED,SEXAGE,PC1,PC2,PC3,PC4,PC5,PC6,PC7,PC8,PC9,PC10
TEMPOROMANDIB_INCLAVO	prs	-0.000228025	0.000721455	0.999772001	0.75195565	linear	260236	XI Diseases of the digestive system (K11_)	Temporomandibular joint disorders, including avohilmo	AGE_AT_DEATH_OR_NOW,batch,SEX_IMPUTED,SEXAGE,PC1,PC2,PC3,PC4,PC5,PC6,PC7,PC8,PC9,PC10
CHOLELITH_BROAD	prs	-0.000473217	0.001310711	0.999526895	0.718071232	linear	255581	XI Diseases of the digestive system (K11_)	Cholelithiasis, broad definition with cholecystitis	AGE_AT_DEATH_OR_NOW,batch,SEX_IMPUTED,SEXAGE,PC1,PC2,PC3,PC4,PC5,PC6,PC7,PC8,PC9,PC10
APPENDACUT_NOCOMPLIC	prs	-0.001887415	0.001057826	0.998114365	0.074386034	linear	254208	XI Diseases of the digestive system (K11_)	Acute appendicitis, no complications	AGE_AT_DEATH_OR_NOW,batch,SEX_IMPUTED,SEXAGE,PC1,PC2,PC3,PC4,PC5,PC6,PC7,PC8,PC9,PC10
APPENDICITIS_BROAD	prs	-0.00170593	0.001214598	0.998295524	0.160164576	linear	260070	XI Diseases of the digestive system (K11_)	Appendicitis, broad definition	AGE_AT_DEATH_OR_NOW,batch,SEX_IMPUTED,SEXAGE,PC1,PC2,PC3,PC4,PC5,PC6,PC7,PC8,PC9,PC10
ABDOM_HERNIA	prs	-0.001225342	0.000837856	0.998775408	0.143612826	linear	260236	XI Diseases of the digestive system (K11_)	Hernia of abdominal wall	AGE_AT_DEATH_OR_NOW,batch,SEX_IMPUTED,SEXAGE,PC1,PC2,PC3,PC4,PC5,PC6,PC7,PC8,PC9,PC10
ABDOM_HERNIA_POSTOP	prs	-0.000378642	0.000782443	0.99962143	0.62844165	linear	162871	XI Diseases of the digestive system (K11_)	Hernia of abdominal wall, postoperative	AGE_AT_DEATH_OR_NOW,batch,SEX_IMPUTED,SEXAGE,PC1,PC2,PC3,PC4,PC5,PC6,PC7,PC8,PC9,PC10
K11_MIH_CARIES	prs	-0.000115652	9.17E-05	0.999884355	0.20723521	linear	232180	XI Diseases of the digestive system (K11_)	Molar incisor enamel hypoplasia, with caries	AGE_AT_DEATH_OR_NOW,batch,SEX_IMPUTED,SEXAGE,PC1,PC2,PC3,PC4,PC5,PC6,PC7,PC8,PC9,PC10
K11_EMBED_TEETH_INCLAVO	prs	-0.000339167	0.000330773	0.999660891	0.305185865	linear	260236	XI Diseases of the digestive system (K11_)	Embedded teeth, including avohilmo	AGE_AT_DEATH_OR_NOW,batch,SEX_IMPUTED,SEXAGE,PC1,PC2,PC3,PC4,PC5,PC6,PC7,PC8,PC9,PC10
K11_MN_PROGN_AND_SURGRT_INCLAVO	prs	-9.29E-07	0.000124927	0.999999071	0.994066908	linear	260236	XI Diseases of the digestive system (K11_)	Mandibular prognathia AND surgery (LeFortI or BSSO or LeFortI AND BSSO) , including avohilmo	AGE_AT_DEATH_OR_NOW,batch,SEX_IMPUTED,SEXAGE,PC1,PC2,PC3,PC4,PC5,PC6,PC7,PC8,PC9,PC10
K11_KELAIBD	prs	-0.000602934	0.000638321	0.999397248	0.344883177	linear	254583	XI Diseases of the digestive system (K11_)	IBD patients in KELA-register	AGE_AT_DEATH_OR_NOW,batch,SEX_IMPUTED,SEXAGE,PC1,PC2,PC3,PC4,PC5,PC6,PC7,PC8,PC9,PC10
L12_ATOPIC	prs	-0.001057777	0.00084693	0.998942782	0.211682863	linear	244375	XII Diseases of the skin and subcutaneous tissue (L12_)	Atopic dermatitis	AGE_AT_DEATH_OR_NOW,batch,SEX_IMPUTED,SEXAGE,PC1,PC2,PC3,PC4,PC5,PC6,PC7,PC8,PC9,PC10
L12_PSORIASIS	prs	0.000198414	0.000665718	1.000198434	0.765668513	linear	257775	XII Diseases of the skin and subcutaneous tissue (L12_)	Psoriasis	AGE_AT_DEATH_OR_NOW,batch,SEX_IMPUTED,SEXAGE,PC1,PC2,PC3,PC4,PC5,PC6,PC7,PC8,PC9,PC10
L12_PSORI_VULG	prs	0.000557183	0.000532603	1.000557339	0.295492535	linear	255662	XII Diseases of the skin and subcutaneous tissue (L12_)	Psoriasis vulgaris	AGE_AT_DEATH_OR_NOW,batch,SEX_IMPUTED,SEXAGE,PC1,PC2,PC3,PC4,PC5,PC6,PC7,PC8,PC9,PC10
L12_PSORI_PUSTUPALM	prs	0.000329367	0.000234141	1.000329422	0.159516692	linear	252809	XII Diseases of the skin and subcutaneous tissue (L12_)	Pustulosis palmaris et plantaris	AGE_AT_DEATH_OR_NOW,batch,SEX_IMPUTED,SEXAGE,PC1,PC2,PC3,PC4,PC5,PC6,PC7,PC8,PC9,PC10
L12_PSORI_GUTTATE	prs	8.15E-05	0.000133586	1.000081461	0.542010818	linear	252366	XII Diseases of the skin and subcutaneous tissue (L12_)	Guttate psoriasis	AGE_AT_DEATH_OR_NOW,batch,SEX_IMPUTED,SEXAGE,PC1,PC2,PC3,PC4,PC5,PC6,PC7,PC8,PC9,PC10
L12_PSORI_ARTHRO	prs	-0.000509738	0.000411972	0.999490392	0.215973071	linear	254217	XII Diseases of the skin and subcutaneous tissue (L12_)	Arthropathic psoriasis	AGE_AT_DEATH_OR_NOW,batch,SEX_IMPUTED,SEXAGE,PC1,PC2,PC3,PC4,PC5,PC6,PC7,PC8,PC9,PC10
L12_PSORI_NAS	prs	-0.000139104	0.000282176	0.999860905	0.622034316	linear	253109	XII Diseases of the skin and subcutaneous tissue (L12_)	Other and unspecified psoriasis	AGE_AT_DEATH_OR_NOW,batch,SEX_IMPUTED,SEXAGE,PC1,PC2,PC3,PC4,PC5,PC6,PC7,PC8,PC9,PC10
L12_INFECT_SKIN	prs	-0.000161998	0.000971302	0.999838015	0.867539634	linear	260236	XII Diseases of the skin and subcutaneous tissue (L12_)	Infections of the skin and subcutaneous tissue	AGE_AT_DEATH_OR_NOW,batch,SEX_IMPUTED,SEXAGE,PC1,PC2,PC3,PC4,PC5,PC6,PC7,PC8,PC9,PC10
L12_IMPETIGO	prs	0.000262863	0.000251313	1.000262898	0.295579906	linear	248386	XII Diseases of the skin and subcutaneous tissue (L12_)	Impetigo	AGE_AT_DEATH_OR_NOW,batch,SEX_IMPUTED,SEXAGE,PC1,PC2,PC3,PC4,PC5,PC6,PC7,PC8,PC9,PC10
L12_ABSCESS_CUT	prs	-0.000247656	0.000622414	0.999752374	0.690706776	linear	252352	XII Diseases of the skin and subcutaneous tissue (L12_)	Cutaneous abscess, furuncle and carbuncle	AGE_AT_DEATH_OR_NOW,batch,SEX_IMPUTED,SEXAGE,PC1,PC2,PC3,PC4,PC5,PC6,PC7,PC8,PC9,PC10
L12_CELLULITIS	prs	0.000191931	0.000562219	1.000191949	0.732817285	linear	251441	XII Diseases of the skin and subcutaneous tissue (L12_)	Cellulitis	AGE_AT_DEATH_OR_NOW,batch,SEX_IMPUTED,SEXAGE,PC1,PC2,PC3,PC4,PC5,PC6,PC7,PC8,PC9,PC10
L12_LYMPHADENITIS	prs	-0.000246859	0.000321832	0.999753171	0.443055142	linear	248858	XII Diseases of the skin and subcutaneous tissue (L12_)	Acute lymphadenitis	AGE_AT_DEATH_OR_NOW,batch,SEX_IMPUTED,SEXAGE,PC1,PC2,PC3,PC4,PC5,PC6,PC7,PC8,PC9,PC10
L12_PILONIDALCYST	prs	0.000102917	0.0003882	1.000102922	0.7909236	linear	249424	XII Diseases of the skin and subcutaneous tissue (L12_)	Pilonidal cyst	AGE_AT_DEATH_OR_NOW,batch,SEX_IMPUTED,SEXAGE,PC1,PC2,PC3,PC4,PC5,PC6,PC7,PC8,PC9,PC10
L12_PYODERMA	prs	-8.33E-05	0.000174257	0.999916705	0.632637282	linear	248006	XII Diseases of the skin and subcutaneous tissue (L12_)	Pyoderma	AGE_AT_DEATH_OR_NOW,batch,SEX_IMPUTED,SEXAGE,PC1,PC2,PC3,PC4,PC5,PC6,PC7,PC8,PC9,PC10
L12_BULLOUS	prs	0.000357684	0.000267634	1.000357748	0.181397583	linear	260236	XII Diseases of the skin and subcutaneous tissue (L12_)	Bullous disorders	AGE_AT_DEATH_OR_NOW,batch,SEX_IMPUTED,SEXAGE,PC1,PC2,PC3,PC4,PC5,PC6,PC7,PC8,PC9,PC10
L12_PEMPHIGUS	prs	9.58E-05	8.80E-05	1.000095829	0.276055204	linear	259426	XII Diseases of the skin and subcutaneous tissue (L12_)	Pemphigus	AGE_AT_DEATH_OR_NOW,batch,SEX_IMPUTED,SEXAGE,PC1,PC2,PC3,PC4,PC5,PC6,PC7,PC8,PC9,PC10
L12_PEMPHIGOID_BULL	prs	0.000189814	0.000146828	1.000189832	0.196095555	linear	259600	XII Diseases of the skin and subcutaneous tissue (L12_)	Bullous pemphigoid	AGE_AT_DEATH_OR_NOW,batch,SEX_IMPUTED,SEXAGE,PC1,PC2,PC3,PC4,PC5,PC6,PC7,PC8,PC9,PC10
L12_PEMPHIGOID_NAS	prs	-0.000164313	8.66E-05	0.9998357	0.05778298	linear	259423	XII Diseases of the skin and subcutaneous tissue (L12_)	Other and unspecified pemphigoid	AGE_AT_DEATH_OR_NOW,batch,SEX_IMPUTED,SEXAGE,PC1,PC2,PC3,PC4,PC5,PC6,PC7,PC8,PC9,PC10
L12_BULLOTH	prs	0.00012609	0.000193221	1.000126098	0.514034401	linear	259799	XII Diseases of the skin and subcutaneous tissue (L12_)	Other bullous disorders	AGE_AT_DEATH_OR_NOW,batch,SEX_IMPUTED,SEXAGE,PC1,PC2,PC3,PC4,PC5,PC6,PC7,PC8,PC9,PC10
L12_DERMATHERP	prs	7.38E-06	0.000163986	1.000007377	0.964118786	linear	259667	XII Diseases of the skin and subcutaneous tissue (L12_)	Dermatitis herpetiformis	AGE_AT_DEATH_OR_NOW,batch,SEX_IMPUTED,SEXAGE,PC1,PC2,PC3,PC4,PC5,PC6,PC7,PC8,PC9,PC10
L12_OTHERBULL	prs	0.000163536	0.00010679	1.00016355	0.125675806	linear	259472	XII Diseases of the skin and subcutaneous tissue (L12_)	Other and unspecified bullous disorders	AGE_AT_DEATH_OR_NOW,batch,SEX_IMPUTED,SEXAGE,PC1,PC2,PC3,PC4,PC5,PC6,PC7,PC8,PC9,PC10
L12_DERMATITISECZEMA	prs	-0.001672924	0.001317003	0.998328475	0.203996379	linear	260236	XII Diseases of the skin and subcutaneous tissue (L12_)	Dermatitis and eczema	AGE_AT_DEATH_OR_NOW,batch,SEX_IMPUTED,SEXAGE,PC1,PC2,PC3,PC4,PC5,PC6,PC7,PC8,PC9,PC10
L12_SEBORRHOEIC	prs	0.000730195	0.000380764	1.000730461	0.055149288	linear	237526	XII Diseases of the skin and subcutaneous tissue (L12_)	Seborrhoeic dermatitis	AGE_AT_DEATH_OR_NOW,batch,SEX_IMPUTED,SEXAGE,PC1,PC2,PC3,PC4,PC5,PC6,PC7,PC8,PC9,PC10
L12_ALLERGICCONTACT	prs	0.000179315	0.000501801	1.000179331	0.720835421	linear	238700	XII Diseases of the skin and subcutaneous tissue (L12_)	Allergic contact dermatitis	AGE_AT_DEATH_OR_NOW,batch,SEX_IMPUTED,SEXAGE,PC1,PC2,PC3,PC4,PC5,PC6,PC7,PC8,PC9,PC10
L12_OTHERCONTACT	prs	-0.000777735	0.000388081	0.999222567	0.045065373	linear	237586	XII Diseases of the skin and subcutaneous tissue (L12_)	Other contact dermatitis	AGE_AT_DEATH_OR_NOW,batch,SEX_IMPUTED,SEXAGE,PC1,PC2,PC3,PC4,PC5,PC6,PC7,PC8,PC9,PC10
L12_EXFOLIATIVE	prs	-0.000103195	0.00013124	0.999896811	0.431688049	linear	236171	XII Diseases of the skin and subcutaneous tissue (L12_)	Exfoliative dermatitis	AGE_AT_DEATH_OR_NOW,batch,SEX_IMPUTED,SEXAGE,PC1,PC2,PC3,PC4,PC5,PC6,PC7,PC8,PC9,PC10
L12_FOODDERMAT	prs	-2.82E-06	0.000226125	0.999997183	0.990059844	linear	236531	XII Diseases of the skin and subcutaneous tissue (L12_)	Dermatitis due to ingested food	AGE_AT_DEATH_OR_NOW,batch,SEX_IMPUTED,SEXAGE,PC1,PC2,PC3,PC4,PC5,PC6,PC7,PC8,PC9,PC10
L12_INTERNALSUBSTANCEDERM	prs	-9.82E-05	0.000366974	0.999901758	0.788914114	linear	237418	XII Diseases of the skin and subcutaneous tissue (L12_)	Dermatitis due to substances taken internally	AGE_AT_DEATH_OR_NOW,batch,SEX_IMPUTED,SEXAGE,PC1,PC2,PC3,PC4,PC5,PC6,PC7,PC8,PC9,PC10
L12_LICHSIMPANDPRURIGO	prs	-0.00061062	0.00031507	0.999389566	0.052618861	linear	237035	XII Diseases of the skin and subcutaneous tissue (L12_)	Lichen simplex chronicus and prurigo	AGE_AT_DEATH_OR_NOW,batch,SEX_IMPUTED,SEXAGE,PC1,PC2,PC3,PC4,PC5,PC6,PC7,PC8,PC9,PC10
L12_LICHENSIMPLEX	prs	-0.000262203	0.000232836	0.999737832	0.260113075	linear	236558	XII Diseases of the skin and subcutaneous tissue (L12_)	Lichen simplex chronicus	AGE_AT_DEATH_OR_NOW,batch,SEX_IMPUTED,SEXAGE,PC1,PC2,PC3,PC4,PC5,PC6,PC7,PC8,PC9,PC10
L12_PRURIGONOD	prs	-4.93E-05	0.000188207	0.999950656	0.79317596	linear	236361	XII Diseases of the skin and subcutaneous tissue (L12_)	Prurigo nodularis	AGE_AT_DEATH_OR_NOW,batch,SEX_IMPUTED,SEXAGE,PC1,PC2,PC3,PC4,PC5,PC6,PC7,PC8,PC9,PC10
L12_PRURIGONAS	prs	-0.000317389	0.000131635	0.999682661	0.015904037	linear	236172	XII Diseases of the skin and subcutaneous tissue (L12_)	Other prurigo	AGE_AT_DEATH_OR_NOW,batch,SEX_IMPUTED,SEXAGE,PC1,PC2,PC3,PC4,PC5,PC6,PC7,PC8,PC9,PC10
L12_PRURITUS	prs	-0.00068199	0.00039398	0.999318243	0.083448036	linear	237637	XII Diseases of the skin and subcutaneous tissue (L12_)	Pruritus	AGE_AT_DEATH_OR_NOW,batch,SEX_IMPUTED,SEXAGE,PC1,PC2,PC3,PC4,PC5,PC6,PC7,PC8,PC9,PC10
L12_DERMATITISNAS	prs	-0.000763931	0.001017569	0.99923636	0.4528088	linear	248611	XII Diseases of the skin and subcutaneous tissue (L12_)	Other and unspecified dermatitis	AGE_AT_DEATH_OR_NOW,batch,SEX_IMPUTED,SEXAGE,PC1,PC2,PC3,PC4,PC5,PC6,PC7,PC8,PC9,PC10
L12_DERM_NUMMULAR	prs	0.000542614	0.000348867	1.000542761	0.119861182	linear	237276	XII Diseases of the skin and subcutaneous tissue (L12_)	Nummular dermatitis	AGE_AT_DEATH_OR_NOW,batch,SEX_IMPUTED,SEXAGE,PC1,PC2,PC3,PC4,PC5,PC6,PC7,PC8,PC9,PC10
L12_DYSHIDROSIS	prs	-2.72E-06	0.000153789	0.999997275	0.985864112	linear	236238	XII Diseases of the skin and subcutaneous tissue (L12_)	Dyshidrosis [pompholyx]	AGE_AT_DEATH_OR_NOW,batch,SEX_IMPUTED,SEXAGE,PC1,PC2,PC3,PC4,PC5,PC6,PC7,PC8,PC9,PC10
L12_INFECT_DERM	prs	-0.000116853	0.000441871	0.999883154	0.791433257	linear	238073	XII Diseases of the skin and subcutaneous tissue (L12_)	Infective dermatitis	AGE_AT_DEATH_OR_NOW,batch,SEX_IMPUTED,SEXAGE,PC1,PC2,PC3,PC4,PC5,PC6,PC7,PC8,PC9,PC10
L12_ERYT_INTERTRIG	prs	-4.65E-05	0.000164352	0.999953477	0.777118899	linear	236273	XII Diseases of the skin and subcutaneous tissue (L12_)	Erythema intertrigo	AGE_AT_DEATH_OR_NOW,batch,SEX_IMPUTED,SEXAGE,PC1,PC2,PC3,PC4,PC5,PC6,PC7,PC8,PC9,PC10
L12_PAPULOSQUAMOUS	prs	-6.58E-05	0.000786705	0.999934217	0.933357328	linear	260236	XII Diseases of the skin and subcutaneous tissue (L12_)	Papulosquamous disorders	AGE_AT_DEATH_OR_NOW,batch,SEX_IMPUTED,SEXAGE,PC1,PC2,PC3,PC4,PC5,PC6,PC7,PC8,PC9,PC10
L12_PARAPSORI	prs	-0.000198119	0.000160163	0.999801901	0.216095025	linear	252459	XII Diseases of the skin and subcutaneous tissue (L12_)	Parapsoriasis	AGE_AT_DEATH_OR_NOW,batch,SEX_IMPUTED,SEXAGE,PC1,PC2,PC3,PC4,PC5,PC6,PC7,PC8,PC9,PC10
L12_PITYROCHEA	prs	-8.83E-05	9.80E-05	0.99991169	0.367683241	linear	252268	XII Diseases of the skin and subcutaneous tissue (L12_)	Pityriasis rosea	AGE_AT_DEATH_OR_NOW,batch,SEX_IMPUTED,SEXAGE,PC1,PC2,PC3,PC4,PC5,PC6,PC7,PC8,PC9,PC10
L12_LICHENPLANUS	prs	-3.86E-05	0.000428821	0.999961426	0.928323372	linear	254397	XII Diseases of the skin and subcutaneous tissue (L12_)	Lichen planus	AGE_AT_DEATH_OR_NOW,batch,SEX_IMPUTED,SEXAGE,PC1,PC2,PC3,PC4,PC5,PC6,PC7,PC8,PC9,PC10
L12_PAPULOSQUAOTH	prs	-7.51E-06	0.000115017	0.999992493	0.947958924	linear	252311	XII Diseases of the skin and subcutaneous tissue (L12_)	Other papulosquamous disorders	AGE_AT_DEATH_OR_NOW,batch,SEX_IMPUTED,SEXAGE,PC1,PC2,PC3,PC4,PC5,PC6,PC7,PC8,PC9,PC10
L12_PAPULOSQUONAS	prs	-1.52E-05	8.52E-05	0.999984773	0.858096735	linear	252240	XII Diseases of the skin and subcutaneous tissue (L12_)	Other and unspecified papulosquamous disorders	AGE_AT_DEATH_OR_NOW,batch,SEX_IMPUTED,SEXAGE,PC1,PC2,PC3,PC4,PC5,PC6,PC7,PC8,PC9,PC10
L12_URTICA_ALLERG	prs	-0.000170727	0.000343616	0.999829288	0.619292166	linear	253946	XII Diseases of the skin and subcutaneous tissue (L12_)	Allergic urticaria	AGE_AT_DEATH_OR_NOW,batch,SEX_IMPUTED,SEXAGE,PC1,PC2,PC3,PC4,PC5,PC6,PC7,PC8,PC9,PC10
L12_URTICA_IDIOPAT	prs	-0.000276428	0.0001469	0.99972361	0.05987194	linear	252776	XII Diseases of the skin and subcutaneous tissue (L12_)	Idiopathic urticaria	AGE_AT_DEATH_OR_NOW,batch,SEX_IMPUTED,SEXAGE,PC1,PC2,PC3,PC4,PC5,PC6,PC7,PC8,PC9,PC10
L12_URTICA_COLDHEAT	prs	-2.01E-05	0.000102547	0.999979907	0.844659082	linear	252644	XII Diseases of the skin and subcutaneous tissue (L12_)	Urticaria due to cold and heat	AGE_AT_DEATH_OR_NOW,batch,SEX_IMPUTED,SEXAGE,PC1,PC2,PC3,PC4,PC5,PC6,PC7,PC8,PC9,PC10
L12_URTICA_DERTMATOG	prs	0.000588094	0.000296378	1.000588267	0.047226808	linear	253576	XII Diseases of the skin and subcutaneous tissue (L12_)	Dermatographic urticaria	AGE_AT_DEATH_OR_NOW,batch,SEX_IMPUTED,SEXAGE,PC1,PC2,PC3,PC4,PC5,PC6,PC7,PC8,PC9,PC10
L12_URTICA_CHOLINERG	prs	2.09E-05	8.36E-05	1.000020927	0.802303135	linear	252602	XII Diseases of the skin and subcutaneous tissue (L12_)	Cholinergic urticaria	AGE_AT_DEATH_OR_NOW,batch,SEX_IMPUTED,SEXAGE,PC1,PC2,PC3,PC4,PC5,PC6,PC7,PC8,PC9,PC10
L12_URTICA_NAS	prs	-0.000369832	0.00056391	0.999630236	0.511930503	linear	256486	XII Diseases of the skin and subcutaneous tissue (L12_)	Other and unspecified urticaria	AGE_AT_DEATH_OR_NOW,batch,SEX_IMPUTED,SEXAGE,PC1,PC2,PC3,PC4,PC5,PC6,PC7,PC8,PC9,PC10
L12_ERYTHEMAMULTIF	prs	-0.000128177	0.000180402	0.999871831	0.477389835	linear	252907	XII Diseases of the skin and subcutaneous tissue (L12_)	Erythema multiforme	AGE_AT_DEATH_OR_NOW,batch,SEX_IMPUTED,SEXAGE,PC1,PC2,PC3,PC4,PC5,PC6,PC7,PC8,PC9,PC10
L12_ERYTHEMANODOSUM	prs	-0.000107274	0.000212344	0.999892732	0.613425264	linear	253058	XII Diseases of the skin and subcutaneous tissue (L12_)	Erythema nodosum	AGE_AT_DEATH_OR_NOW,batch,SEX_IMPUTED,SEXAGE,PC1,PC2,PC3,PC4,PC5,PC6,PC7,PC8,PC9,PC10
L12_OTHACUSKINSUN	prs	8.88E-06	0.00022891	1.000008878	0.969064346	linear	254097	XII Diseases of the skin and subcutaneous tissue (L12_)	Other acute skin changes due to ultraviolet radiation	AGE_AT_DEATH_OR_NOW,batch,SEX_IMPUTED,SEXAGE,PC1,PC2,PC3,PC4,PC5,PC6,PC7,PC8,PC9,PC10
L12_POLYMORPHLIGHTERUPT	prs	-0.000144508	9.92E-05	0.999855503	0.145339254	linear	253583	XII Diseases of the skin and subcutaneous tissue (L12_)	Polymorphous light eruption	AGE_AT_DEATH_OR_NOW,batch,SEX_IMPUTED,SEXAGE,PC1,PC2,PC3,PC4,PC5,PC6,PC7,PC8,PC9,PC10
L12_OTHACUSKINSUNNAS	prs	8.32E-05	0.000198199	1.000083162	0.674799992	linear	253938	XII Diseases of the skin and subcutaneous tissue (L12_)	Other and unspecified acute skin changes due to ultraviolet radiation	AGE_AT_DEATH_OR_NOW,batch,SEX_IMPUTED,SEXAGE,PC1,PC2,PC3,PC4,PC5,PC6,PC7,PC8,PC9,PC10
L12_ACTINKERA	prs	0.000430212	0.000669948	1.000430304	0.52077204	linear	259386	XII Diseases of the skin and subcutaneous tissue (L12_)	Actinic keratosis	AGE_AT_DEATH_OR_NOW,batch,SEX_IMPUTED,SEXAGE,PC1,PC2,PC3,PC4,PC5,PC6,PC7,PC8,PC9,PC10
L12_CUTLAXSEN	prs	7.40E-05	9.92E-05	1.000074003	0.455686165	linear	253583	XII Diseases of the skin and subcutaneous tissue (L12_)	Cutis laxa senilis	AGE_AT_DEATH_OR_NOW,batch,SEX_IMPUTED,SEXAGE,PC1,PC2,PC3,PC4,PC5,PC6,PC7,PC8,PC9,PC10
L12_NONIONRADISKINNAS	prs	-0.000238892	0.000133815	0.999761136	0.074222674	linear	253680	XII Diseases of the skin and subcutaneous tissue (L12_)	Other and unspecified skin changes due to chronic exposure to nonionizing radiation	AGE_AT_DEATH_OR_NOW,batch,SEX_IMPUTED,SEXAGE,PC1,PC2,PC3,PC4,PC5,PC6,PC7,PC8,PC9,PC10
L12_DISORDSKINAPPENDIX	prs	-3.68E-05	0.000847543	0.999963237	0.965401372	linear	260236	XII Diseases of the skin and subcutaneous tissue (L12_)	Disorders of skin appendages	AGE_AT_DEATH_OR_NOW,batch,SEX_IMPUTED,SEXAGE,PC1,PC2,PC3,PC4,PC5,PC6,PC7,PC8,PC9,PC10
L12_NAILDIS	prs	0.000105686	0.000340557	1.000105691	0.756308918	linear	252200	XII Diseases of the skin and subcutaneous tissue (L12_)	Nail disorders	AGE_AT_DEATH_OR_NOW,batch,SEX_IMPUTED,SEXAGE,PC1,PC2,PC3,PC4,PC5,PC6,PC7,PC8,PC9,PC10
L12_NAIL_INGROW	prs	-5.43E-05	0.000280338	0.999945683	0.84636239	linear	251750	XII Diseases of the skin and subcutaneous tissue (L12_)	Ingrowing nail	AGE_AT_DEATH_OR_NOW,batch,SEX_IMPUTED,SEXAGE,PC1,PC2,PC3,PC4,PC5,PC6,PC7,PC8,PC9,PC10
L12_NAIL_LYSIS	prs	-3.21E-05	8.57E-05	0.999967852	0.707502717	linear	250905	XII Diseases of the skin and subcutaneous tissue (L12_)	Onycholysis	AGE_AT_DEATH_OR_NOW,batch,SEX_IMPUTED,SEXAGE,PC1,PC2,PC3,PC4,PC5,PC6,PC7,PC8,PC9,PC10
L12_NAIL_DYSTROPHY	prs	7.06E-05	9.64E-05	1.000070605	0.464132465	linear	250928	XII Diseases of the skin and subcutaneous tissue (L12_)	Nail dystrophy	AGE_AT_DEATH_OR_NOW,batch,SEX_IMPUTED,SEXAGE,PC1,PC2,PC3,PC4,PC5,PC6,PC7,PC8,PC9,PC10
L12_NAILNAS	prs	0.000101659	0.000147384	1.000101664	0.490346382	linear	251074	XII Diseases of the skin and subcutaneous tissue (L12_)	Other and unspecified nail disorders	AGE_AT_DEATH_OR_NOW,batch,SEX_IMPUTED,SEXAGE,PC1,PC2,PC3,PC4,PC5,PC6,PC7,PC8,PC9,PC10
L12_ALOPECAREATA	prs	-0.000103872	0.000176661	0.999896133	0.556549913	linear	251186	XII Diseases of the skin and subcutaneous tissue (L12_)	Alopecia areata	AGE_AT_DEATH_OR_NOW,batch,SEX_IMPUTED,SEXAGE,PC1,PC2,PC3,PC4,PC5,PC6,PC7,PC8,PC9,PC10
L12_ALOPECANDRO	prs	-7.74E-05	0.000178432	0.999922556	0.664257689	linear	141560	XII Diseases of the skin and subcutaneous tissue (L12_)	Androgenic alopecia	AGE_AT_DEATH_OR_NOW,batch,SEX_IMPUTED,SEXAGE,PC1,PC2,PC3,PC4,PC5,PC6,PC7,PC8,PC9,PC10
L12_HAIRLOSSNONSCAR	prs	-0.000110749	9.51E-05	0.999889257	0.244160844	linear	250925	XII Diseases of the skin and subcutaneous tissue (L12_)	Other nonscarring hair loss	AGE_AT_DEATH_OR_NOW,batch,SEX_IMPUTED,SEXAGE,PC1,PC2,PC3,PC4,PC5,PC6,PC7,PC8,PC9,PC10
L12_HAIRLOSSSCAR	prs	-2.04E-05	9.19E-05	0.99997963	0.824602222	linear	250918	XII Diseases of the skin and subcutaneous tissue (L12_)	Cicatricial alopecia [scarring hair loss]	AGE_AT_DEATH_OR_NOW,batch,SEX_IMPUTED,SEXAGE,PC1,PC2,PC3,PC4,PC5,PC6,PC7,PC8,PC9,PC10
L12_HIRSUTISM	prs	4.75E-05	0.00015399	1.000047516	0.757660344	linear	251098	XII Diseases of the skin and subcutaneous tissue (L12_)	Hirsutism	AGE_AT_DEATH_OR_NOW,batch,SEX_IMPUTED,SEXAGE,PC1,PC2,PC3,PC4,PC5,PC6,PC7,PC8,PC9,PC10
L12_ACNE	prs	0.000315562	0.000360067	1.000315612	0.380814493	linear	252377	XII Diseases of the skin and subcutaneous tissue (L12_)	Acne	AGE_AT_DEATH_OR_NOW,batch,SEX_IMPUTED,SEXAGE,PC1,PC2,PC3,PC4,PC5,PC6,PC7,PC8,PC9,PC10
L12_ACNE_CONGLOBLATA	prs	5.70E-05	8.66E-05	1.000057022	0.510495023	linear	250907	XII Diseases of the skin and subcutaneous tissue (L12_)	Acne conglobata	AGE_AT_DEATH_OR_NOW,batch,SEX_IMPUTED,SEXAGE,PC1,PC2,PC3,PC4,PC5,PC6,PC7,PC8,PC9,PC10
L12_ACNE_NAS	prs	0.000332074	0.000125543	1.000332129	0.008167109	linear	251004	XII Diseases of the skin and subcutaneous tissue (L12_)	Other and unspecified acne	AGE_AT_DEATH_OR_NOW,batch,SEX_IMPUTED,SEXAGE,PC1,PC2,PC3,PC4,PC5,PC6,PC7,PC8,PC9,PC10
L12_PERIORALDERM	prs	-0.000113154	0.000142366	0.999886853	0.426726044	linear	251057	XII Diseases of the skin and subcutaneous tissue (L12_)	Perioral dermatitis	AGE_AT_DEATH_OR_NOW,batch,SEX_IMPUTED,SEXAGE,PC1,PC2,PC3,PC4,PC5,PC6,PC7,PC8,PC9,PC10
L12_RHINOPHYMA	prs	-3.91E-05	8.26E-05	0.999960944	0.63640803	linear	250899	XII Diseases of the skin and subcutaneous tissue (L12_)	Rhinophyma	AGE_AT_DEATH_OR_NOW,batch,SEX_IMPUTED,SEXAGE,PC1,PC2,PC3,PC4,PC5,PC6,PC7,PC8,PC9,PC10
L12_ROSACEANAS	prs	0.000278294	0.000319692	1.000278333	0.384024627	linear	252034	XII Diseases of the skin and subcutaneous tissue (L12_)	Other and unspecified rosacea	AGE_AT_DEATH_OR_NOW,batch,SEX_IMPUTED,SEXAGE,PC1,PC2,PC3,PC4,PC5,PC6,PC7,PC8,PC9,PC10
L12_FOLLICULARCYST	prs	-0.000436881	0.000525657	0.999563214	0.405910028	linear	254189	XII Diseases of the skin and subcutaneous tissue (L12_)	Follicular cysts of skin and subcutaneous tissue	AGE_AT_DEATH_OR_NOW,batch,SEX_IMPUTED,SEXAGE,PC1,PC2,PC3,PC4,PC5,PC6,PC7,PC8,PC9,PC10
L12_FOLICULAROTH	prs	1.24E-05	0.000301972	1.000012446	0.967125097	linear	251901	XII Diseases of the skin and subcutaneous tissue (L12_)	Other follicular disorders	AGE_AT_DEATH_OR_NOW,batch,SEX_IMPUTED,SEXAGE,PC1,PC2,PC3,PC4,PC5,PC6,PC7,PC8,PC9,PC10
L12_HIDRADENITISSUP	prs	-0.000102464	0.000213203	0.999897542	0.630807866	linear	251355	XII Diseases of the skin and subcutaneous tissue (L12_)	Hidradenitis suppurativa	AGE_AT_DEATH_OR_NOW,batch,SEX_IMPUTED,SEXAGE,PC1,PC2,PC3,PC4,PC5,PC6,PC7,PC8,PC9,PC10
L12_FOLLICULARNAS	prs	9.92E-05	0.000214293	1.000099211	0.64340237	linear	251360	XII Diseases of the skin and subcutaneous tissue (L12_)	Other and unspecified follicular disorders	AGE_AT_DEATH_OR_NOW,batch,SEX_IMPUTED,SEXAGE,PC1,PC2,PC3,PC4,PC5,PC6,PC7,PC8,PC9,PC10
L12_APOCRINESWEAT	prs	-4.90E-06	8.26E-05	0.999995103	0.952743054	linear	250899	XII Diseases of the skin and subcutaneous tissue (L12_)	Apocrine sweat disorders, other sweat gland disorders	AGE_AT_DEATH_OR_NOW,batch,SEX_IMPUTED,SEXAGE,PC1,PC2,PC3,PC4,PC5,PC6,PC7,PC8,PC9,PC10
L12_OTHERSKINSUBCUTIS	prs	0.000101102	0.001011214	1.000101107	0.920359322	linear	260236	XII Diseases of the skin and subcutaneous tissue (L12_)	Other disorders of skin and subcutaneous tissue	AGE_AT_DEATH_OR_NOW,batch,SEX_IMPUTED,SEXAGE,PC1,PC2,PC3,PC4,PC5,PC6,PC7,PC8,PC9,PC10
L12_VITILIGO	prs	-2.87E-05	0.000117384	0.999971317	0.80695465	linear	246596	XII Diseases of the skin and subcutaneous tissue (L12_)	Vitiligo	AGE_AT_DEATH_OR_NOW,batch,SEX_IMPUTED,SEXAGE,PC1,PC2,PC3,PC4,PC5,PC6,PC7,PC8,PC9,PC10
L12_OTHPIGMENTATION	prs	-0.000156616	0.000237544	0.999843397	0.509695205	linear	247083	XII Diseases of the skin and subcutaneous tissue (L12_)	Other disorders of pigmentation	AGE_AT_DEATH_OR_NOW,batch,SEX_IMPUTED,SEXAGE,PC1,PC2,PC3,PC4,PC5,PC6,PC7,PC8,PC9,PC10
L12_OTHERMELANIN	prs	-1.99E-05	0.000166318	0.999980083	0.904677473	linear	246754	XII Diseases of the skin and subcutaneous tissue (L12_)	Other melanin hyperpigmentation	AGE_AT_DEATH_OR_NOW,batch,SEX_IMPUTED,SEXAGE,PC1,PC2,PC3,PC4,PC5,PC6,PC7,PC8,PC9,PC10
L12_PIGPURPDERM	prs	-4.48E-05	0.000108392	0.999955233	0.679589428	linear	246573	XII Diseases of the skin and subcutaneous tissue (L12_)	Pigmented purpuric dermatosis	AGE_AT_DEATH_OR_NOW,batch,SEX_IMPUTED,SEXAGE,PC1,PC2,PC3,PC4,PC5,PC6,PC7,PC8,PC9,PC10
L12_PIGMENTNAS	prs	-0.000100855	0.000101249	0.99989915	0.319196422	linear	246556	XII Diseases of the skin and subcutaneous tissue (L12_)	Other and unspecified disorders of pigmentation	AGE_AT_DEATH_OR_NOW,batch,SEX_IMPUTED,SEXAGE,PC1,PC2,PC3,PC4,PC5,PC6,PC7,PC8,PC9,PC10
L12_SEBORRKERAT	prs	-0.000751434	0.000503025	0.999248848	0.135221718	linear	249433	XII Diseases of the skin and subcutaneous tissue (L12_)	Seborrhoeic keratosis	AGE_AT_DEATH_OR_NOW,batch,SEX_IMPUTED,SEXAGE,PC1,PC2,PC3,PC4,PC5,PC6,PC7,PC8,PC9,PC10
L12_CORNSANDCALLOS	prs	0.000252162	0.000341659	1.000252193	0.46048375	linear	247783	XII Diseases of the skin and subcutaneous tissue (L12_)	Corns and callosities	AGE_AT_DEATH_OR_NOW,batch,SEX_IMPUTED,SEXAGE,PC1,PC2,PC3,PC4,PC5,PC6,PC7,PC8,PC9,PC10
L12_EPIDERMALTHICKOTH	prs	0.000156921	0.000229338	1.000156934	0.493827726	linear	247039	XII Diseases of the skin and subcutaneous tissue (L12_)	Other epidermal thickening	AGE_AT_DEATH_OR_NOW,batch,SEX_IMPUTED,SEXAGE,PC1,PC2,PC3,PC4,PC5,PC6,PC7,PC8,PC9,PC10
L12_XEROSCUT	prs	-3.80E-05	0.000100791	0.999961968	0.70592106	linear	246555	XII Diseases of the skin and subcutaneous tissue (L12_)	Xerosis cutis	AGE_AT_DEATH_OR_NOW,batch,SEX_IMPUTED,SEXAGE,PC1,PC2,PC3,PC4,PC5,PC6,PC7,PC8,PC9,PC10
L12_EPIDERMTHICKNAS	prs	0.000167756	0.000189517	1.00016777	0.376063019	linear	246848	XII Diseases of the skin and subcutaneous tissue (L12_)	Other and unspecified epidermal thickening	AGE_AT_DEATH_OR_NOW,batch,SEX_IMPUTED,SEXAGE,PC1,PC2,PC3,PC4,PC5,PC6,PC7,PC8,PC9,PC10
L12_PYODERMAGANGRENOSUM	prs	-9.17E-05	8.46E-05	0.99990833	0.278704016	linear	246521	XII Diseases of the skin and subcutaneous tissue (L12_)	Pyoderma gangrenosum	AGE_AT_DEATH_OR_NOW,batch,SEX_IMPUTED,SEXAGE,PC1,PC2,PC3,PC4,PC5,PC6,PC7,PC8,PC9,PC10
L12_DECUBITANSULCERANDPRESSURE	prs	-8.49E-05	0.000266799	0.999915075	0.750240233	linear	247256	XII Diseases of the skin and subcutaneous tissue (L12_)	Decubitus ulcer and pressure area	AGE_AT_DEATH_OR_NOW,batch,SEX_IMPUTED,SEXAGE,PC1,PC2,PC3,PC4,PC5,PC6,PC7,PC8,PC9,PC10
L12_ATROPHICSKIN	prs	-0.000535483	0.000418253	0.99946466	0.200446653	linear	248475	XII Diseases of the skin and subcutaneous tissue (L12_)	Atrophic disorders of skin	AGE_AT_DEATH_OR_NOW,batch,SEX_IMPUTED,SEXAGE,PC1,PC2,PC3,PC4,PC5,PC6,PC7,PC8,PC9,PC10
L12_LICHENSCLERATROPH	prs	-0.00050721	0.00032498	0.999492919	0.118586401	linear	247657	XII Diseases of the skin and subcutaneous tissue (L12_)	Lichen sclerosus et atrophicus	AGE_AT_DEATH_OR_NOW,batch,SEX_IMPUTED,SEXAGE,PC1,PC2,PC3,PC4,PC5,PC6,PC7,PC8,PC9,PC10
L12_SCARCONDITIONS	prs	-1.94E-06	0.000229736	0.999998058	0.993253973	linear	247041	XII Diseases of the skin and subcutaneous tissue (L12_)	Scar conditions and fibrosis of skin	AGE_AT_DEATH_OR_NOW,batch,SEX_IMPUTED,SEXAGE,PC1,PC2,PC3,PC4,PC5,PC6,PC7,PC8,PC9,PC10
L12_STRIAEATROPHICAE	prs	9.97E-05	0.000120715	1.000099743	0.408678328	linear	246605	XII Diseases of the skin and subcutaneous tissue (L12_)	Striae atrophicae	AGE_AT_DEATH_OR_NOW,batch,SEX_IMPUTED,SEXAGE,PC1,PC2,PC3,PC4,PC5,PC6,PC7,PC8,PC9,PC10
L12_HYPETROPHICSCAR	prs	0.00037624	0.000286094	1.00037631	0.188480971	linear	247376	XII Diseases of the skin and subcutaneous tissue (L12_)	Hypertrophic scar	AGE_AT_DEATH_OR_NOW,batch,SEX_IMPUTED,SEXAGE,PC1,PC2,PC3,PC4,PC5,PC6,PC7,PC8,PC9,PC10
L12_GRANULOMATOUSSKIN	prs	-0.000106808	0.000194243	0.999893197	0.582408906	linear	246869	XII Diseases of the skin and subcutaneous tissue (L12_)	Granulomatous disorders of skin and subcutaneous tissue	AGE_AT_DEATH_OR_NOW,batch,SEX_IMPUTED,SEXAGE,PC1,PC2,PC3,PC4,PC5,PC6,PC7,PC8,PC9,PC10
L12_GRANUANNU	prs	4.93E-05	0.000139006	1.000049331	0.722683504	linear	246659	XII Diseases of the skin and subcutaneous tissue (L12_)	Granuloma annulare	AGE_AT_DEATH_OR_NOW,batch,SEX_IMPUTED,SEXAGE,PC1,PC2,PC3,PC4,PC5,PC6,PC7,PC8,PC9,PC10
L12_NECROLIPOIDIC	prs	-0.000118142	0.000102489	0.999881865	0.249022905	linear	246559	XII Diseases of the skin and subcutaneous tissue (L12_)	Necrobiosis lipoidica, not elsewhere classified	AGE_AT_DEATH_OR_NOW,batch,SEX_IMPUTED,SEXAGE,PC1,PC2,PC3,PC4,PC5,PC6,PC7,PC8,PC9,PC10
L12_LUPUS	prs	-3.22E-05	0.000185519	0.999967848	0.862406751	linear	246831	XII Diseases of the skin and subcutaneous tissue (L12_)	Lupus erythematosus	AGE_AT_DEATH_OR_NOW,batch,SEX_IMPUTED,SEXAGE,PC1,PC2,PC3,PC4,PC5,PC6,PC7,PC8,PC9,PC10
L12_LOCALDCONNECTISSUEOTH	prs	0.000287912	0.00016124	1.000287954	0.074162357	linear	246735	XII Diseases of the skin and subcutaneous tissue (L12_)	Other localized connective tissue disorders	AGE_AT_DEATH_OR_NOW,batch,SEX_IMPUTED,SEXAGE,PC1,PC2,PC3,PC4,PC5,PC6,PC7,PC8,PC9,PC10
L12_LOCALSCLERODERMA	prs	0.000237255	0.00013931	1.000237283	0.088556288	linear	246660	XII Diseases of the skin and subcutaneous tissue (L12_)	Localized scleroderma [morphea]	AGE_AT_DEATH_OR_NOW,batch,SEX_IMPUTED,SEXAGE,PC1,PC2,PC3,PC4,PC5,PC6,PC7,PC8,PC9,PC10
L12_VASCULITISNAS	prs	8.00E-05	0.000171287	1.00007999	0.640518496	linear	246773	XII Diseases of the skin and subcutaneous tissue (L12_)	Other and unspecified vasculitis limited to skin	AGE_AT_DEATH_OR_NOW,batch,SEX_IMPUTED,SEXAGE,PC1,PC2,PC3,PC4,PC5,PC6,PC7,PC8,PC9,PC10
L12_ULCERLOWLIMB	prs	-0.00018369	0.00040912	0.999816327	0.653441862	linear	248390	XII Diseases of the skin and subcutaneous tissue (L12_)	Ulcer of lower limb, not elsewhere classified	AGE_AT_DEATH_OR_NOW,batch,SEX_IMPUTED,SEXAGE,PC1,PC2,PC3,PC4,PC5,PC6,PC7,PC8,PC9,PC10
L12_OTHERDISSKINANDSUBCUTIS	prs	0.000447494	0.000482952	1.000447595	0.354144568	linear	249179	XII Diseases of the skin and subcutaneous tissue (L12_)	Other disorders of skin and subcutaneous tissue, not elsewhere classified	AGE_AT_DEATH_OR_NOW,batch,SEX_IMPUTED,SEXAGE,PC1,PC2,PC3,PC4,PC5,PC6,PC7,PC8,PC9,PC10
L12_PYOGENGRANUL	prs	8.27E-05	0.000144302	1.000082659	0.566786716	linear	246676	XII Diseases of the skin and subcutaneous tissue (L12_)	Pyogenic granuloma	AGE_AT_DEATH_OR_NOW,batch,SEX_IMPUTED,SEXAGE,PC1,PC2,PC3,PC4,PC5,PC6,PC7,PC8,PC9,PC10
L12_FACTITIALDERMAT	prs	5.88E-05	9.02E-05	1.000058819	0.51419843	linear	246532	XII Diseases of the skin and subcutaneous tissue (L12_)	Factitial dermatitis	AGE_AT_DEATH_OR_NOW,batch,SEX_IMPUTED,SEXAGE,PC1,PC2,PC3,PC4,PC5,PC6,PC7,PC8,PC9,PC10
L12_CHRONICULCEROFSKIN	prs	0.000507836	0.000300638	1.000507965	0.091182824	linear	247476	XII Diseases of the skin and subcutaneous tissue (L12_)	Chronic ulcer of skin, not elsewhere classified	AGE_AT_DEATH_OR_NOW,batch,SEX_IMPUTED,SEXAGE,PC1,PC2,PC3,PC4,PC5,PC6,PC7,PC8,PC9,PC10
L12_OTHERINFILTRATIVESKIN	prs	-9.80E-05	8.41E-05	0.99990197	0.243713767	linear	246520	XII Diseases of the skin and subcutaneous tissue (L12_)	Other infiltrative disorders of skin and subcutaneous tissue	AGE_AT_DEATH_OR_NOW,batch,SEX_IMPUTED,SEXAGE,PC1,PC2,PC3,PC4,PC5,PC6,PC7,PC8,PC9,PC10
L12_SKINSUBCUTISNAS	prs	-8.32E-05	0.000342104	0.999916822	0.807891897	linear	247793	XII Diseases of the skin and subcutaneous tissue (L12_)	Other and unspecified disorders of skin and subcutaneous tissue	AGE_AT_DEATH_OR_NOW,batch,SEX_IMPUTED,SEXAGE,PC1,PC2,PC3,PC4,PC5,PC6,PC7,PC8,PC9,PC10
ALLERGIC_CONTACT_DERMA_DRUGS_CONTACT_W_SKIN	prs	3.84E-05	0.00016837	1.000038375	0.819713285	linear	260236	XII Diseases of the skin and subcutaneous tissue (L12_)	Allergic contact dermatitis due to drugs in contact with skin	AGE_AT_DEATH_OR_NOW,batch,SEX_IMPUTED,SEXAGE,PC1,PC2,PC3,PC4,PC5,PC6,PC7,PC8,PC9,PC10
GENERALI_SKIN_ERUPT_DRUGS_MEDICAM	prs	3.80E-05	0.000216045	1.000038008	0.860354179	linear	260236	XII Diseases of the skin and subcutaneous tissue (L12_)	Generalized skin eruption due to drugs and medicaments	AGE_AT_DEATH_OR_NOW,batch,SEX_IMPUTED,SEXAGE,PC1,PC2,PC3,PC4,PC5,PC6,PC7,PC8,PC9,PC10
LOCALIZED_SKIN_ERUPT_DRUGS_MEDICAM	prs	-8.24E-05	0.000110487	0.999917564	0.455580212	linear	260236	XII Diseases of the skin and subcutaneous tissue (L12_)	Localized skin eruption due to drugs and medicaments	AGE_AT_DEATH_OR_NOW,batch,SEX_IMPUTED,SEXAGE,PC1,PC2,PC3,PC4,PC5,PC6,PC7,PC8,PC9,PC10
L12_INFECT_SKIN_OTHER	prs	-0.000141184	0.000365844	0.999858826	0.699562387	linear	249216	XII Diseases of the skin and subcutaneous tissue (L12_)	Other local infections of skin and subcutaneous tissue	AGE_AT_DEATH_OR_NOW,batch,SEX_IMPUTED,SEXAGE,PC1,PC2,PC3,PC4,PC5,PC6,PC7,PC8,PC9,PC10
L12_URTICARIA	prs	-0.000316835	0.0006939	0.999683216	0.647959346	linear	258687	XII Diseases of the skin and subcutaneous tissue (L12_)	Urticaria	AGE_AT_DEATH_OR_NOW,batch,SEX_IMPUTED,SEXAGE,PC1,PC2,PC3,PC4,PC5,PC6,PC7,PC8,PC9,PC10
L12_ERYTHEMATOUSOTH	prs	-0.000157075	0.000206437	0.999842938	0.446727197	linear	253028	XII Diseases of the skin and subcutaneous tissue (L12_)	Other erythematous conditions	AGE_AT_DEATH_OR_NOW,batch,SEX_IMPUTED,SEXAGE,PC1,PC2,PC3,PC4,PC5,PC6,PC7,PC8,PC9,PC10
L12_LICHENPLANUS_INCLAVO	prs	1.64E-05	0.000479432	1.000016406	0.972702035	linear	260236	XII Diseases of the skin and subcutaneous tissue (L12_)	Lichen planus, including avohilmo	AGE_AT_DEATH_OR_NOW,batch,SEX_IMPUTED,SEXAGE,PC1,PC2,PC3,PC4,PC5,PC6,PC7,PC8,PC9,PC10
L12_ERYTHRO_KELA	prs	8.64E-05	0.000134395	1.000086401	0.52031498	linear	252734	XII Diseases of the skin and subcutaneous tissue (L12_)	Universal erythroderma, KELA reimbursement	AGE_AT_DEATH_OR_NOW,batch,SEX_IMPUTED,SEXAGE,PC1,PC2,PC3,PC4,PC5,PC6,PC7,PC8,PC9,PC10
PSORI_STRICT	prs	-8.08E-05	0.000195361	0.999919186	0.679107046	linear	252609	XII Diseases of the skin and subcutaneous tissue (L12_)	Psoriasis (vulgaris), strict definition	AGE_AT_DEATH_OR_NOW,batch,SEX_IMPUTED,SEXAGE,PC1,PC2,PC3,PC4,PC5,PC6,PC7,PC8,PC9,PC10
M13_RHEUMA	prs	0.000113761	0.001097037	1.000113767	0.917408808	linear	181154	XIII Diseases of the musculoskeletal system and connective tissue (M13_)	Rheumatoid arthritis	AGE_AT_DEATH_OR_NOW,batch,SEX_IMPUTED,SEXAGE,PC1,PC2,PC3,PC4,PC5,PC6,PC7,PC8,PC9,PC10
M13_POLYARTERETAL	prs	-0.000262865	0.000136228	0.999737169	0.053658457	linear	253403	XIII Diseases of the musculoskeletal system and connective tissue (M13_)	Polyarteritis nodosa and related conditions	AGE_AT_DEATH_OR_NOW,batch,SEX_IMPUTED,SEXAGE,PC1,PC2,PC3,PC4,PC5,PC6,PC7,PC8,PC9,PC10
M13_POLNODOSA	prs	-0.000147058	9.42E-05	0.999852953	0.118481804	linear	253287	XIII Diseases of the musculoskeletal system and connective tissue (M13_)	Polyarteritis nodosa	AGE_AT_DEATH_OR_NOW,batch,SEX_IMPUTED,SEXAGE,PC1,PC2,PC3,PC4,PC5,PC6,PC7,PC8,PC9,PC10
M13_HYPERANG	prs	6.23E-05	9.19E-05	1.000062312	0.497969044	linear	253282	XIII Diseases of the musculoskeletal system and connective tissue (M13_)	Hypersensitivity angiitis	AGE_AT_DEATH_OR_NOW,batch,SEX_IMPUTED,SEXAGE,PC1,PC2,PC3,PC4,PC5,PC6,PC7,PC8,PC9,PC10
M13_HTROMBMICROANG	prs	-3.29E-05	9.77E-05	0.99996709	0.736176241	linear	253295	XIII Diseases of the musculoskeletal system and connective tissue (M13_)	Thrombotic microangiopathy	AGE_AT_DEATH_OR_NOW,batch,SEX_IMPUTED,SEXAGE,PC1,PC2,PC3,PC4,PC5,PC6,PC7,PC8,PC9,PC10
M13_WEGENER	prs	-0.000105047	0.000154806	0.999894958	0.497410268	linear	253468	XIII Diseases of the musculoskeletal system and connective tissue (M13_)	Wegener granulomatosis	AGE_AT_DEATH_OR_NOW,batch,SEX_IMPUTED,SEXAGE,PC1,PC2,PC3,PC4,PC5,PC6,PC7,PC8,PC9,PC10
M13_GIANTCELL	prs	0.000154259	0.000220227	1.000154271	0.4836442	linear	253765	XIII Diseases of the musculoskeletal system and connective tissue (M13_)	Giant cell arteritis	AGE_AT_DEATH_OR_NOW,batch,SEX_IMPUTED,SEXAGE,PC1,PC2,PC3,PC4,PC5,PC6,PC7,PC8,PC9,PC10
M13_TEMPARTERIT	prs	0.000192784	0.000210667	1.000192802	0.360133511	linear	253715	XIII Diseases of the musculoskeletal system and connective tissue (M13_)	Temporal arteritis	AGE_AT_DEATH_OR_NOW,batch,SEX_IMPUTED,SEXAGE,PC1,PC2,PC3,PC4,PC5,PC6,PC7,PC8,PC9,PC10
M13_MICROPOLYANG	prs	-3.93E-05	8.15E-05	0.999960658	0.629151901	linear	259142	XIII Diseases of the musculoskeletal system and connective tissue (M13_)	Microscopic polyangiitis	AGE_AT_DEATH_OR_NOW,batch,SEX_IMPUTED,SEXAGE,PC1,PC2,PC3,PC4,PC5,PC6,PC7,PC8,PC9,PC10
M13_NECROVASCNAS	prs	-8.93E-05	0.000140131	0.999910696	0.52391732	linear	253416	XIII Diseases of the musculoskeletal system and connective tissue (M13_)	Other specified/unspecified necrotizing vasculopathies	AGE_AT_DEATH_OR_NOW,batch,SEX_IMPUTED,SEXAGE,PC1,PC2,PC3,PC4,PC5,PC6,PC7,PC8,PC9,PC10
M13_DERMATOMYOTH	prs	-8.97E-05	8.58E-05	0.999910328	0.296116053	linear	253269	XIII Diseases of the musculoskeletal system and connective tissue (M13_)	Other dermatomyositis	AGE_AT_DEATH_OR_NOW,batch,SEX_IMPUTED,SEXAGE,PC1,PC2,PC3,PC4,PC5,PC6,PC7,PC8,PC9,PC10
M13_POLYMYO	prs	-0.000273193	0.000110896	0.999726845	0.013759232	linear	253328	XIII Diseases of the musculoskeletal system and connective tissue (M13_)	Polymyositis	AGE_AT_DEATH_OR_NOW,batch,SEX_IMPUTED,SEXAGE,PC1,PC2,PC3,PC4,PC5,PC6,PC7,PC8,PC9,PC10
M13_DERMATOPOLYNAS	prs	-2.41E-05	8.68E-05	0.99997595	0.781722728	linear	253271	XIII Diseases of the musculoskeletal system and connective tissue (M13_)	Dermatopolymyositis, unspecified	AGE_AT_DEATH_OR_NOW,batch,SEX_IMPUTED,SEXAGE,PC1,PC2,PC3,PC4,PC5,PC6,PC7,PC8,PC9,PC10
M13_SYSTSLCE	prs	0.000176917	0.000180769	1.000176932	0.327733795	linear	253573	XIII Diseases of the musculoskeletal system and connective tissue (M13_)	Systemic sclerosis	AGE_AT_DEATH_OR_NOW,batch,SEX_IMPUTED,SEXAGE,PC1,PC2,PC3,PC4,PC5,PC6,PC7,PC8,PC9,PC10
M13_SJOGREN	prs	-6.24E-05	0.000362602	0.99993765	0.863471946	linear	254787	XIII Diseases of the musculoskeletal system and connective tissue (M13_)	Sicca syndrome [Sjögren]	AGE_AT_DEATH_OR_NOW,batch,SEX_IMPUTED,SEXAGE,PC1,PC2,PC3,PC4,PC5,PC6,PC7,PC8,PC9,PC10
M13_OVERLAP	prs	9.70E-05	0.000160109	1.000096981	0.544724066	linear	253488	XIII Diseases of the musculoskeletal system and connective tissue (M13_)	Other overlap syndromes	AGE_AT_DEATH_OR_NOW,batch,SEX_IMPUTED,SEXAGE,PC1,PC2,PC3,PC4,PC5,PC6,PC7,PC8,PC9,PC10
M13_POLYMYALGIA	prs	0.000300325	0.000393619	1.00030037	0.445474734	linear	255088	XIII Diseases of the musculoskeletal system and connective tissue (M13_)	Polymyalgia rheumatica	AGE_AT_DEATH_OR_NOW,batch,SEX_IMPUTED,SEXAGE,PC1,PC2,PC3,PC4,PC5,PC6,PC7,PC8,PC9,PC10
M13_MULTIFIBRO	prs	-3.32E-05	9.51E-05	0.999966844	0.727270424	linear	253289	XIII Diseases of the musculoskeletal system and connective tissue (M13_)	Multifocal fibrosclerosis	AGE_AT_DEATH_OR_NOW,batch,SEX_IMPUTED,SEXAGE,PC1,PC2,PC3,PC4,PC5,PC6,PC7,PC8,PC9,PC10
M13_HYPERMOBILITY	prs	-0.000529455	0.000273302	0.999470685	0.052715768	linear	254085	XIII Diseases of the musculoskeletal system and connective tissue (M13_)	Hypermobility syndrome	AGE_AT_DEATH_OR_NOW,batch,SEX_IMPUTED,SEXAGE,PC1,PC2,PC3,PC4,PC5,PC6,PC7,PC8,PC9,PC10
M13_CONNECTNAS	prs	0.000151821	0.000293118	1.000151833	0.604491123	linear	254220	XIII Diseases of the musculoskeletal system and connective tissue (M13_)	Other specified/unspecified systemic involvement of connective tissue	AGE_AT_DEATH_OR_NOW,batch,SEX_IMPUTED,SEXAGE,PC1,PC2,PC3,PC4,PC5,PC6,PC7,PC8,PC9,PC10
M13_OSTEOPOROSIS	prs	-0.000646422	0.000566539	0.999353787	0.253870446	linear	252930	XIII Diseases of the musculoskeletal system and connective tissue (M13_)	Osteoporosis	AGE_AT_DEATH_OR_NOW,batch,SEX_IMPUTED,SEXAGE,PC1,PC2,PC3,PC4,PC5,PC6,PC7,PC8,PC9,PC10
M13_ARTHROPATHIES	prs	-0.002727617	0.002066204	0.997276099	0.186799348	linear	260236	XIII Diseases of the musculoskeletal system and connective tissue (M13_)	Arthropathies	AGE_AT_DEATH_OR_NOW,batch,SEX_IMPUTED,SEXAGE,PC1,PC2,PC3,PC4,PC5,PC6,PC7,PC8,PC9,PC10
M13_PYOGARTH	prs	-0.000210701	0.000470355	0.999789321	0.654181289	linear	174510	XIII Diseases of the musculoskeletal system and connective tissue (M13_)	Pyogenic arthritis	AGE_AT_DEATH_OR_NOW,batch,SEX_IMPUTED,SEXAGE,PC1,PC2,PC3,PC4,PC5,PC6,PC7,PC8,PC9,PC10
M13_REACTARTH	prs	5.68E-06	0.000566609	1.000005677	0.992005677	linear	175099	XIII Diseases of the musculoskeletal system and connective tissue (M13_)	Reactive arthropathies	AGE_AT_DEATH_OR_NOW,batch,SEX_IMPUTED,SEXAGE,PC1,PC2,PC3,PC4,PC5,PC6,PC7,PC8,PC9,PC10
M13_POLYARTHROPATHIES	prs	-0.002772429	0.001556042	0.99723141	0.074796761	linear	192420	XIII Diseases of the musculoskeletal system and connective tissue (M13_)	Polyarthropathies	AGE_AT_DEATH_OR_NOW,batch,SEX_IMPUTED,SEXAGE,PC1,PC2,PC3,PC4,PC5,PC6,PC7,PC8,PC9,PC10
M13_PSORIARTH	prs	-0.000775637	0.000578194	0.999224663	0.179765222	linear	175180	XIII Diseases of the musculoskeletal system and connective tissue (M13_)	Psoriatic arthropathies	AGE_AT_DEATH_OR_NOW,batch,SEX_IMPUTED,SEXAGE,PC1,PC2,PC3,PC4,PC5,PC6,PC7,PC8,PC9,PC10
M13_ENTEROARTHR	prs	-0.000230836	0.000261319	0.999769191	0.377049137	linear	173629	XIII Diseases of the musculoskeletal system and connective tissue (M13_)	Enteropathic arthropathies	AGE_AT_DEATH_OR_NOW,batch,SEX_IMPUTED,SEXAGE,PC1,PC2,PC3,PC4,PC5,PC6,PC7,PC8,PC9,PC10
M13_JUVERHEU	prs	-0.000156291	0.000284432	0.999843721	0.582674231	linear	173701	XIII Diseases of the musculoskeletal system and connective tissue (M13_)	Juvenile rheuma	AGE_AT_DEATH_OR_NOW,batch,SEX_IMPUTED,SEXAGE,PC1,PC2,PC3,PC4,PC5,PC6,PC7,PC8,PC9,PC10
M13_GOUT	prs	-0.000922924	0.000849556	0.999077502	0.277321065	linear	177747	XIII Diseases of the musculoskeletal system and connective tissue (M13_)	Gout	AGE_AT_DEATH_OR_NOW,batch,SEX_IMPUTED,SEXAGE,PC1,PC2,PC3,PC4,PC5,PC6,PC7,PC8,PC9,PC10
M13_CRYSTALARTH	prs	-4.23E-05	0.000194412	0.999957747	0.827942332	linear	173457	XIII Diseases of the musculoskeletal system and connective tissue (M13_)	Other crystal arthropathies	AGE_AT_DEATH_OR_NOW,batch,SEX_IMPUTED,SEXAGE,PC1,PC2,PC3,PC4,PC5,PC6,PC7,PC8,PC9,PC10
M13_VILLONODULAR	prs	0.000138422	0.000158742	1.000138431	0.383213001	linear	173386	XIII Diseases of the musculoskeletal system and connective tissue (M13_)	Villonodular synovitis (pigmented)	AGE_AT_DEATH_OR_NOW,batch,SEX_IMPUTED,SEXAGE,PC1,PC2,PC3,PC4,PC5,PC6,PC7,PC8,PC9,PC10
M13_PALINDROMIC	prs	-6.20E-05	0.000178763	0.999937992	0.72867725	linear	173424	XIII Diseases of the musculoskeletal system and connective tissue (M13_)	Palindromic rheumatism	AGE_AT_DEATH_OR_NOW,batch,SEX_IMPUTED,SEXAGE,PC1,PC2,PC3,PC4,PC5,PC6,PC7,PC8,PC9,PC10
M13_POLYARTHRITIS	prs	-0.000342452	0.000337388	0.999657607	0.310102775	linear	173888	XIII Diseases of the musculoskeletal system and connective tissue (M13_)	Polyarthritis, unspecified	AGE_AT_DEATH_OR_NOW,batch,SEX_IMPUTED,SEXAGE,PC1,PC2,PC3,PC4,PC5,PC6,PC7,PC8,PC9,PC10
M13_MONOARTHRITIS	prs	-4.32E-05	0.000373426	0.999956836	0.9079767	linear	174034	XIII Diseases of the musculoskeletal system and connective tissue (M13_)	Monoarthritis, not elsewhere classified	AGE_AT_DEATH_OR_NOW,batch,SEX_IMPUTED,SEXAGE,PC1,PC2,PC3,PC4,PC5,PC6,PC7,PC8,PC9,PC10
M13_ARTHINOTH	prs	-0.000314473	0.000340556	0.999685576	0.355794632	linear	173901	XIII Diseases of the musculoskeletal system and connective tissue (M13_)	Arthropathies in other diseases classified elsewhere	AGE_AT_DEATH_OR_NOW,batch,SEX_IMPUTED,SEXAGE,PC1,PC2,PC3,PC4,PC5,PC6,PC7,PC8,PC9,PC10
M13_ARTHROSIS	prs	-0.001588271	0.001892174	0.99841299	0.401251653	linear	218712	XIII Diseases of the musculoskeletal system and connective tissue (M13_)	Arthrosis	AGE_AT_DEATH_OR_NOW,batch,SEX_IMPUTED,SEXAGE,PC1,PC2,PC3,PC4,PC5,PC6,PC7,PC8,PC9,PC10
M13_ARTHROSIS_POLY	prs	-0.000136568	0.00074035	0.999863442	0.85364999	linear	176566	XIII Diseases of the musculoskeletal system and connective tissue (M13_)	Polyarthrosis	AGE_AT_DEATH_OR_NOW,batch,SEX_IMPUTED,SEXAGE,PC1,PC2,PC3,PC4,PC5,PC6,PC7,PC8,PC9,PC10
M13_ARTHTROSIS_COX_PRIM_ICD10	prs	0.000208353	0.000930859	1.000208374	0.822891115	linear	260236	XIII Diseases of the musculoskeletal system and connective tissue (M13_)	Coxarthrosis, primary	AGE_AT_DEATH_OR_NOW,batch,SEX_IMPUTED,SEXAGE,PC1,PC2,PC3,PC4,PC5,PC6,PC7,PC8,PC9,PC10
M13_ARTHTROSIS_COX	prs	-0.000620507	0.001331333	0.999379685	0.641159047	linear	186364	XIII Diseases of the musculoskeletal system and connective tissue (M13_)	Coxarthrosis,	AGE_AT_DEATH_OR_NOW,batch,SEX_IMPUTED,SEXAGE,PC1,PC2,PC3,PC4,PC5,PC6,PC7,PC8,PC9,PC10
M13_ARTHROSIS_KNEE	prs	-0.00157398	0.001702136	0.998427258	0.355118581	linear	201044	XIII Diseases of the musculoskeletal system and connective tissue (M13_)	Gonarthrosis	AGE_AT_DEATH_OR_NOW,batch,SEX_IMPUTED,SEXAGE,PC1,PC2,PC3,PC4,PC5,PC6,PC7,PC8,PC9,PC10
M13_ARTHROSIS_OTH	prs	-0.001847032	0.001322721	0.998154673	0.162599327	linear	185783	XIII Diseases of the musculoskeletal system and connective tissue (M13_)	Other arthrosis	AGE_AT_DEATH_OR_NOW,batch,SEX_IMPUTED,SEXAGE,PC1,PC2,PC3,PC4,PC5,PC6,PC7,PC8,PC9,PC10
M13_OTHERJOINT	prs	-0.001761579	0.002022043	0.998239972	0.383652657	linear	226523	XIII Diseases of the musculoskeletal system and connective tissue (M13_)	Other joint disorders	AGE_AT_DEATH_OR_NOW,batch,SEX_IMPUTED,SEXAGE,PC1,PC2,PC3,PC4,PC5,PC6,PC7,PC8,PC9,PC10
M13_FINGERDEFORM	prs	-6.88E-05	0.000145241	0.9999312	0.635705216	linear	173363	XIII Diseases of the musculoskeletal system and connective tissue (M13_)	Deformity of finger(s)	AGE_AT_DEATH_OR_NOW,batch,SEX_IMPUTED,SEXAGE,PC1,PC2,PC3,PC4,PC5,PC6,PC7,PC8,PC9,PC10
M13_HALLUXVALGUS	prs	0.001020929	0.001189056	1.00102145	0.390559914	linear	183356	XIII Diseases of the musculoskeletal system and connective tissue (M13_)	Hallux valgus (acquired)	AGE_AT_DEATH_OR_NOW,batch,SEX_IMPUTED,SEXAGE,PC1,PC2,PC3,PC4,PC5,PC6,PC7,PC8,PC9,PC10
M13_HALLUXRIGIDUS	prs	-0.000137347	0.000700634	0.999862662	0.844584733	linear	176166	XIII Diseases of the musculoskeletal system and connective tissue (M13_)	Hallux rigidus	AGE_AT_DEATH_OR_NOW,batch,SEX_IMPUTED,SEXAGE,PC1,PC2,PC3,PC4,PC5,PC6,PC7,PC8,PC9,PC10
M13_HALLUDEFORMOTH	prs	-0.000315752	0.000159818	0.999684298	0.048190814	linear	173388	XIII Diseases of the musculoskeletal system and connective tissue (M13_)	Other deformity of hallux (acquired)	AGE_AT_DEATH_OR_NOW,batch,SEX_IMPUTED,SEXAGE,PC1,PC2,PC3,PC4,PC5,PC6,PC7,PC8,PC9,PC10
M13_HAMMERTOE	prs	0.00109422	0.000772342	1.001094818	0.156556426	linear	176904	XIII Diseases of the musculoskeletal system and connective tissue (M13_)	Other hammer toe(s) (acquired)	AGE_AT_DEATH_OR_NOW,batch,SEX_IMPUTED,SEXAGE,PC1,PC2,PC3,PC4,PC5,PC6,PC7,PC8,PC9,PC10
M13_TOEDEFORMOTH	prs	1.48E-05	0.00032551	1.000014769	0.963811776	linear	173844	XIII Diseases of the musculoskeletal system and connective tissue (M13_)	Other deformities of toe(s)	AGE_AT_DEATH_OR_NOW,batch,SEX_IMPUTED,SEXAGE,PC1,PC2,PC3,PC4,PC5,PC6,PC7,PC8,PC9,PC10
M13_VALGUS	prs	0.000204056	0.000142163	1.000204077	0.151183215	linear	173358	XIII Diseases of the musculoskeletal system and connective tissue (M13_)	Valgus deformity, not elsewhere classified	AGE_AT_DEATH_OR_NOW,batch,SEX_IMPUTED,SEXAGE,PC1,PC2,PC3,PC4,PC5,PC6,PC7,PC8,PC9,PC10
M13_VARUS	prs	0.000374014	0.000189374	1.000374083	0.048270218	linear	173446	XIII Diseases of the musculoskeletal system and connective tissue (M13_)	Varus deformity, not elsewhere classified	AGE_AT_DEATH_OR_NOW,batch,SEX_IMPUTED,SEXAGE,PC1,PC2,PC3,PC4,PC5,PC6,PC7,PC8,PC9,PC10
M13_FLATFOOT	prs	0.000271271	0.000519973	1.000271308	0.601877684	linear	174805	XIII Diseases of the musculoskeletal system and connective tissue (M13_)	Flat foot [pes planus] (acquired)	AGE_AT_DEATH_OR_NOW,batch,SEX_IMPUTED,SEXAGE,PC1,PC2,PC3,PC4,PC5,PC6,PC7,PC8,PC9,PC10
M13_CLAWCLUBHANDFOOT	prs	0.000154235	0.000119631	1.000154247	0.197313708	linear	173325	XIII Diseases of the musculoskeletal system and connective tissue (M13_)	Acquired clawhand, clubhand, clawfoot and clubfoot	AGE_AT_DEATH_OR_NOW,batch,SEX_IMPUTED,SEXAGE,PC1,PC2,PC3,PC4,PC5,PC6,PC7,PC8,PC9,PC10
M13_ANKLEFOOT	prs	-0.00015363	0.000150655	0.999846382	0.307849071	linear	173372	XIII Diseases of the musculoskeletal system and connective tissue (M13_)	Other acquired deformities of ankle and foot	AGE_AT_DEATH_OR_NOW,batch,SEX_IMPUTED,SEXAGE,PC1,PC2,PC3,PC4,PC5,PC6,PC7,PC8,PC9,PC10
M13_LIMBLENGTH	prs	0.000142641	0.000160366	1.000142651	0.373750251	linear	173389	XIII Diseases of the musculoskeletal system and connective tissue (M13_)	Unequal limb length (acquired)	AGE_AT_DEATH_OR_NOW,batch,SEX_IMPUTED,SEXAGE,PC1,PC2,PC3,PC4,PC5,PC6,PC7,PC8,PC9,PC10
M13_LIMBDEFORM	prs	4.51E-05	0.000120399	1.000045109	0.707917128	linear	173326	XIII Diseases of the musculoskeletal system and connective tissue (M13_)	Other specified acquired deformities of limbs	AGE_AT_DEATH_OR_NOW,batch,SEX_IMPUTED,SEXAGE,PC1,PC2,PC3,PC4,PC5,PC6,PC7,PC8,PC9,PC10
M13_PATELLADISLOCATIO	prs	0.000631873	0.000422306	1.000632072	0.134592311	linear	174261	XIII Diseases of the musculoskeletal system and connective tissue (M13_)	Recurrent dislocation of patella	AGE_AT_DEATH_OR_NOW,batch,SEX_IMPUTED,SEXAGE,PC1,PC2,PC3,PC4,PC5,PC6,PC7,PC8,PC9,PC10
M13_PATELLAOTH	prs	0.000244244	0.000846063	1.000244274	0.772823892	linear	177556	XIII Diseases of the musculoskeletal system and connective tissue (M13_)	Other disorders of patella	AGE_AT_DEATH_OR_NOW,batch,SEX_IMPUTED,SEXAGE,PC1,PC2,PC3,PC4,PC5,PC6,PC7,PC8,PC9,PC10
M13_MENISCUSDERANGEMENTS	prs	-0.000811033	0.001473411	0.999189296	0.582014596	linear	189673	XIII Diseases of the musculoskeletal system and connective tissue (M13_)	Meniscus derangement	AGE_AT_DEATH_OR_NOW,batch,SEX_IMPUTED,SEXAGE,PC1,PC2,PC3,PC4,PC5,PC6,PC7,PC8,PC9,PC10
M13_KNEEDERANGEMENTS	prs	0.00031733	0.001675844	1.00031738	0.849814596	linear	197073	XIII Diseases of the musculoskeletal system and connective tissue (M13_)	Internal derangement of knee	AGE_AT_DEATH_OR_NOW,batch,SEX_IMPUTED,SEXAGE,PC1,PC2,PC3,PC4,PC5,PC6,PC7,PC8,PC9,PC10
M13_LOOSEJOINT	prs	-0.000377898	0.000279598	0.999622173	0.176511932	linear	173685	XIII Diseases of the musculoskeletal system and connective tissue (M13_)	Loose body in joint	AGE_AT_DEATH_OR_NOW,batch,SEX_IMPUTED,SEXAGE,PC1,PC2,PC3,PC4,PC5,PC6,PC7,PC8,PC9,PC10
M13_CARTILAGE	prs	-0.000243897	0.000304016	0.999756133	0.42241059	linear	173766	XIII Diseases of the musculoskeletal system and connective tissue (M13_)	Other articular cartilage disorders	AGE_AT_DEATH_OR_NOW,batch,SEX_IMPUTED,SEXAGE,PC1,PC2,PC3,PC4,PC5,PC6,PC7,PC8,PC9,PC10
M13_RECUDISLOCATIO	prs	0.000358576	0.000507191	1.00035864	0.479577641	linear	174720	XIII Diseases of the musculoskeletal system and connective tissue (M13_)	Recurrent dislocation and subluxation of joint	AGE_AT_DEATH_OR_NOW,batch,SEX_IMPUTED,SEXAGE,PC1,PC2,PC3,PC4,PC5,PC6,PC7,PC8,PC9,PC10
M13_CONTRACTUREJOINT	prs	0.000191193	0.00019771	1.000191211	0.333526352	linear	173464	XIII Diseases of the musculoskeletal system and connective tissue (M13_)	Contracture of joint	AGE_AT_DEATH_OR_NOW,batch,SEX_IMPUTED,SEXAGE,PC1,PC2,PC3,PC4,PC5,PC6,PC7,PC8,PC9,PC10
M13_ANKYLOSISJOINT	prs	-6.13E-06	0.000131011	0.999993869	0.962675425	linear	173341	XIII Diseases of the musculoskeletal system and connective tissue (M13_)	Ankylosis of joint	AGE_AT_DEATH_OR_NOW,batch,SEX_IMPUTED,SEXAGE,PC1,PC2,PC3,PC4,PC5,PC6,PC7,PC8,PC9,PC10
M13_DORSOPATHY	prs	0.002161264	0.001946121	1.002163601	0.266763319	linear	260236	XIII Diseases of the musculoskeletal system and connective tissue (M13_)	Dorsopathies	AGE_AT_DEATH_OR_NOW,batch,SEX_IMPUTED,SEXAGE,PC1,PC2,PC3,PC4,PC5,PC6,PC7,PC8,PC9,PC10
M13_DEFORMDORSO	prs	-0.000402161	0.000865193	0.99959792	0.642059127	linear	199885	XIII Diseases of the musculoskeletal system and connective tissue (M13_)	Deforming dorsopathies	AGE_AT_DEATH_OR_NOW,batch,SEX_IMPUTED,SEXAGE,PC1,PC2,PC3,PC4,PC5,PC6,PC7,PC8,PC9,PC10
M13_KYPHOSIS	prs	-0.000226212	0.000157116	0.999773814	0.149931874	linear	194294	XIII Diseases of the musculoskeletal system and connective tissue (M13_)	Kyphosis	AGE_AT_DEATH_OR_NOW,batch,SEX_IMPUTED,SEXAGE,PC1,PC2,PC3,PC4,PC5,PC6,PC7,PC8,PC9,PC10
M13_SCOLIOSIS	prs	-0.000673169	0.000452708	0.999327058	0.13702162	linear	195598	XIII Diseases of the musculoskeletal system and connective tissue (M13_)	Scoliosis	AGE_AT_DEATH_OR_NOW,batch,SEX_IMPUTED,SEXAGE,PC1,PC2,PC3,PC4,PC5,PC6,PC7,PC8,PC9,PC10
M13_SPINALOSTEOCHON	prs	0.000169901	0.000173014	1.000169916	0.326097297	linear	194331	XIII Diseases of the musculoskeletal system and connective tissue (M13_)	Spinal osteochondrosis	AGE_AT_DEATH_OR_NOW,batch,SEX_IMPUTED,SEXAGE,PC1,PC2,PC3,PC4,PC5,PC6,PC7,PC8,PC9,PC10
M13_SPONDYLOLISTHESIS	prs	0.000174736	0.00066957	1.000174751	0.794118416	linear	197455	XIII Diseases of the musculoskeletal system and connective tissue (M13_)	Spondylolisthesis/Spondylolysis	AGE_AT_DEATH_OR_NOW,batch,SEX_IMPUTED,SEXAGE,PC1,PC2,PC3,PC4,PC5,PC6,PC7,PC8,PC9,PC10
M13_ATLOAXSUBLUX	prs	0.000129896	0.000127807	1.000129904	0.309465847	linear	194235	XIII Diseases of the musculoskeletal system and connective tissue (M13_)	Atlantoaxial subluxation	AGE_AT_DEATH_OR_NOW,batch,SEX_IMPUTED,SEXAGE,PC1,PC2,PC3,PC4,PC5,PC6,PC7,PC8,PC9,PC10
M13_TORTICOLLIS	prs	-7.89E-06	0.000209559	0.999992106	0.969949824	linear	194430	XIII Diseases of the musculoskeletal system and connective tissue (M13_)	Torticollis	AGE_AT_DEATH_OR_NOW,batch,SEX_IMPUTED,SEXAGE,PC1,PC2,PC3,PC4,PC5,PC6,PC7,PC8,PC9,PC10
M13_DEFORMDORSONAS	prs	0.000193868	0.000226647	1.000193886	0.392346621	linear	194483	XIII Diseases of the musculoskeletal system and connective tissue (M13_)	Other specified/unspecified deforming dorsopathies	AGE_AT_DEATH_OR_NOW,batch,SEX_IMPUTED,SEXAGE,PC1,PC2,PC3,PC4,PC5,PC6,PC7,PC8,PC9,PC10
M13_SPONDYLOPATHY	prs	0.001037576	0.001497259	1.001038114	0.488320571	linear	217152	XIII Diseases of the musculoskeletal system and connective tissue (M13_)	Spondylopathies	AGE_AT_DEATH_OR_NOW,batch,SEX_IMPUTED,SEXAGE,PC1,PC2,PC3,PC4,PC5,PC6,PC7,PC8,PC9,PC10
M13_ANKYLOSPON	prs	7.56E-05	0.00050498	1.000075562	0.88105895	linear	195966	XIII Diseases of the musculoskeletal system and connective tissue (M13_)	Ankylosing spondylitis	AGE_AT_DEATH_OR_NOW,batch,SEX_IMPUTED,SEXAGE,PC1,PC2,PC3,PC4,PC5,PC6,PC7,PC8,PC9,PC10
M13_SPINENTHES	prs	3.55E-05	0.000304815	1.000035452	0.907412242	linear	194784	XIII Diseases of the musculoskeletal system and connective tissue (M13_)	Spinal enthesopathy	AGE_AT_DEATH_OR_NOW,batch,SEX_IMPUTED,SEXAGE,PC1,PC2,PC3,PC4,PC5,PC6,PC7,PC8,PC9,PC10
M13_SACROILIITIS	prs	0.000231932	0.000328544	1.000231959	0.480226546	linear	194889	XIII Diseases of the musculoskeletal system and connective tissue (M13_)	Sacroiliitis, not elsewhere classified	AGE_AT_DEATH_OR_NOW,batch,SEX_IMPUTED,SEXAGE,PC1,PC2,PC3,PC4,PC5,PC6,PC7,PC8,PC9,PC10
M13_DISCINFECTION	prs	1.39E-05	0.000151607	1.00001388	0.927053315	linear	194282	XIII Diseases of the musculoskeletal system and connective tissue (M13_)	Infection of intervertebral disc (pyogenic)	AGE_AT_DEATH_OR_NOW,batch,SEX_IMPUTED,SEXAGE,PC1,PC2,PC3,PC4,PC5,PC6,PC7,PC8,PC9,PC10
M13_DISCITIS	prs	0.000224498	0.000183268	1.000224523	0.2205879	linear	194357	XIII Diseases of the musculoskeletal system and connective tissue (M13_)	Discitis, unspecified	AGE_AT_DEATH_OR_NOW,batch,SEX_IMPUTED,SEXAGE,PC1,PC2,PC3,PC4,PC5,PC6,PC7,PC8,PC9,PC10
M13_SPONDYLINFLAMNAS	prs	-0.000445948	0.00034941	0.999554151	0.201855498	linear	194991	XIII Diseases of the musculoskeletal system and connective tissue (M13_)	Other specified/unspecified inflammatory spondylopathies	AGE_AT_DEATH_OR_NOW,batch,SEX_IMPUTED,SEXAGE,PC1,PC2,PC3,PC4,PC5,PC6,PC7,PC8,PC9,PC10
M13_SPONDYLOSIS	prs	0.001544743	0.001169548	1.001545936	0.186568604	linear	205872	XIII Diseases of the musculoskeletal system and connective tissue (M13_)	Spondylosis	AGE_AT_DEATH_OR_NOW,batch,SEX_IMPUTED,SEXAGE,PC1,PC2,PC3,PC4,PC5,PC6,PC7,PC8,PC9,PC10
M13_SPINSTENOSIS	prs	0.000368576	0.001140764	1.000368644	0.746623024	linear	205411	XIII Diseases of the musculoskeletal system and connective tissue (M13_)	Spinal stenosis	AGE_AT_DEATH_OR_NOW,batch,SEX_IMPUTED,SEXAGE,PC1,PC2,PC3,PC4,PC5,PC6,PC7,PC8,PC9,PC10
M13_FORESTIER	prs	5.99E-05	0.000177399	1.000059916	0.735559895	linear	194342	XIII Diseases of the musculoskeletal system and connective tissue (M13_)	Ankylosing hyperostosis [Forestier]	AGE_AT_DEATH_OR_NOW,batch,SEX_IMPUTED,SEXAGE,PC1,PC2,PC3,PC4,PC5,PC6,PC7,PC8,PC9,PC10
M13_VERTEBCOLLAPSE	prs	-7.41E-05	0.000119755	0.999925905	0.53608679	linear	194221	XIII Diseases of the musculoskeletal system and connective tissue (M13_)	Collapsed vertebra, not elsewhere classified	AGE_AT_DEATH_OR_NOW,batch,SEX_IMPUTED,SEXAGE,PC1,PC2,PC3,PC4,PC5,PC6,PC7,PC8,PC9,PC10
M13_SPONDYLOPATHYNAS	prs	-0.000120301	0.000247825	0.999879706	0.627374678	linear	194555	XIII Diseases of the musculoskeletal system and connective tissue (M13_)	Other specified/unspecified spondylopathies	AGE_AT_DEATH_OR_NOW,batch,SEX_IMPUTED,SEXAGE,PC1,PC2,PC3,PC4,PC5,PC6,PC7,PC8,PC9,PC10
M13_SPONDYLOPATHINOTH	prs	4.99E-05	0.000148798	1.000049864	0.737548021	linear	194276	XIII Diseases of the musculoskeletal system and connective tissue (M13_)	Spondylopathies in diseases classified elsewhere	AGE_AT_DEATH_OR_NOW,batch,SEX_IMPUTED,SEXAGE,PC1,PC2,PC3,PC4,PC5,PC6,PC7,PC8,PC9,PC10
M13_CERVICDISC	prs	-8.17E-05	0.001043865	0.999918288	0.937604251	linear	202990	XIII Diseases of the musculoskeletal system and connective tissue (M13_)	Cervical disc disorders	AGE_AT_DEATH_OR_NOW,batch,SEX_IMPUTED,SEXAGE,PC1,PC2,PC3,PC4,PC5,PC6,PC7,PC8,PC9,PC10
M13_INTERVERTEB	prs	0.000511214	0.001538029	1.000511344	0.739600895	linear	218359	XIII Diseases of the musculoskeletal system and connective tissue (M13_)	Other intervertebral disc disorders	AGE_AT_DEATH_OR_NOW,batch,SEX_IMPUTED,SEXAGE,PC1,PC2,PC3,PC4,PC5,PC6,PC7,PC8,PC9,PC10
M13_EARLY_LUMBAR_PROLAPSE	prs	-0.000184689	0.000637135	0.999815328	0.771912636	linear	260236	XIII Diseases of the musculoskeletal system and connective tissue (M13_)	Early lumbar disc prolapse, operated	AGE_AT_DEATH_OR_NOW,batch,SEX_IMPUTED,SEXAGE,PC1,PC2,PC3,PC4,PC5,PC6,PC7,PC8,PC9,PC10
M13_DORSOPATHYOTH	prs	0.001996126	0.001856606	1.001998119	0.282309579	linear	242606	XIII Diseases of the musculoskeletal system and connective tissue (M13_)	Other dorsopathies, not elsewhere classified	AGE_AT_DEATH_OR_NOW,batch,SEX_IMPUTED,SEXAGE,PC1,PC2,PC3,PC4,PC5,PC6,PC7,PC8,PC9,PC10
M13_CERVICOCRANSDR	prs	-0.000435218	0.000499587	0.999564877	0.383670345	linear	195929	XIII Diseases of the musculoskeletal system and connective tissue (M13_)	Cervicocranial syndrome	AGE_AT_DEATH_OR_NOW,batch,SEX_IMPUTED,SEXAGE,PC1,PC2,PC3,PC4,PC5,PC6,PC7,PC8,PC9,PC10
M13_CERVICOBRACHSDR	prs	-0.000120865	0.000765644	0.999879143	0.874567057	linear	198563	XIII Diseases of the musculoskeletal system and connective tissue (M13_)	Cervicobrachial syndrome	AGE_AT_DEATH_OR_NOW,batch,SEX_IMPUTED,SEXAGE,PC1,PC2,PC3,PC4,PC5,PC6,PC7,PC8,PC9,PC10
M13_SPININSTAB	prs	-0.000365886	0.000278094	0.999634181	0.188278964	linear	194669	XIII Diseases of the musculoskeletal system and connective tissue (M13_)	Spinal instabilities	AGE_AT_DEATH_OR_NOW,batch,SEX_IMPUTED,SEXAGE,PC1,PC2,PC3,PC4,PC5,PC6,PC7,PC8,PC9,PC10
M13_SACROCOGG	prs	-4.86E-06	0.000279193	0.999995139	0.986110197	linear	194673	XIII Diseases of the musculoskeletal system and connective tissue (M13_)	Sacrococcygeal disorders, not elsewhere classified	AGE_AT_DEATH_OR_NOW,batch,SEX_IMPUTED,SEXAGE,PC1,PC2,PC3,PC4,PC5,PC6,PC7,PC8,PC9,PC10
M13_DORSOPATHYNAS	prs	-0.000115906	0.000301823	0.9998841	0.700963041	linear	194767	XIII Diseases of the musculoskeletal system and connective tissue (M13_)	Other specified/unspecified dorsopathies	AGE_AT_DEATH_OR_NOW,batch,SEX_IMPUTED,SEXAGE,PC1,PC2,PC3,PC4,PC5,PC6,PC7,PC8,PC9,PC10
M13_PANNICULITIS	prs	0.000667336	0.000328773	1.000667559	0.042380172	linear	194889	XIII Diseases of the musculoskeletal system and connective tissue (M13_)	Panniculitis affecting regions of neck and back	AGE_AT_DEATH_OR_NOW,batch,SEX_IMPUTED,SEXAGE,PC1,PC2,PC3,PC4,PC5,PC6,PC7,PC8,PC9,PC10
M13_RADICULOPATHY	prs	0.000617601	0.00068746	1.000617792	0.36898378	linear	197650	XIII Diseases of the musculoskeletal system and connective tissue (M13_)	Radiculopathy	AGE_AT_DEATH_OR_NOW,batch,SEX_IMPUTED,SEXAGE,PC1,PC2,PC3,PC4,PC5,PC6,PC7,PC8,PC9,PC10
M13_CERVICALGIA	prs	0.000115849	0.000733132	1.000115856	0.874441334	linear	198163	XIII Diseases of the musculoskeletal system and connective tissue (M13_)	Cervicalgia	AGE_AT_DEATH_OR_NOW,batch,SEX_IMPUTED,SEXAGE,PC1,PC2,PC3,PC4,PC5,PC6,PC7,PC8,PC9,PC10
M13_SCIATICA	prs	0.000651033	0.001145143	1.000651245	0.569684506	linear	205145	XIII Diseases of the musculoskeletal system and connective tissue (M13_)	Sciatica+with lumbago	AGE_AT_DEATH_OR_NOW,batch,SEX_IMPUTED,SEXAGE,PC1,PC2,PC3,PC4,PC5,PC6,PC7,PC8,PC9,PC10
M13_LOWBACKPAIN	prs	0.000505337	0.001344992	1.000505464	0.707127541	linear	210476	XIII Diseases of the musculoskeletal system and connective tissue (M13_)	Low back pain	AGE_AT_DEATH_OR_NOW,batch,SEX_IMPUTED,SEXAGE,PC1,PC2,PC3,PC4,PC5,PC6,PC7,PC8,PC9,PC10
M13_THORACISPINEPAIN	prs	0.000734397	0.000610886	1.000734667	0.229293946	linear	196867	XIII Diseases of the musculoskeletal system and connective tissue (M13_)	Pain in thoracic spine	AGE_AT_DEATH_OR_NOW,batch,SEX_IMPUTED,SEXAGE,PC1,PC2,PC3,PC4,PC5,PC6,PC7,PC8,PC9,PC10
M13_DORSALGIANAS	prs	0.000733205	0.00104312	1.000733474	0.482121586	linear	202920	XIII Diseases of the musculoskeletal system and connective tissue (M13_)	Other/unspecified dorsalgia	AGE_AT_DEATH_OR_NOW,batch,SEX_IMPUTED,SEXAGE,PC1,PC2,PC3,PC4,PC5,PC6,PC7,PC8,PC9,PC10
M13_SOFTTISSUE	prs	-0.00122889	0.001913194	0.998771864	0.5206634	linear	260236	XIII Diseases of the musculoskeletal system and connective tissue (M13_)	Soft tissue disorders	AGE_AT_DEATH_OR_NOW,batch,SEX_IMPUTED,SEXAGE,PC1,PC2,PC3,PC4,PC5,PC6,PC7,PC8,PC9,PC10
M13_MUSCLE	prs	-0.00073854	0.000492159	0.999261733	0.133457713	linear	199359	XIII Diseases of the musculoskeletal system and connective tissue (M13_)	Disorders of muscles	AGE_AT_DEATH_OR_NOW,batch,SEX_IMPUTED,SEXAGE,PC1,PC2,PC3,PC4,PC5,PC6,PC7,PC8,PC9,PC10
M13_MYOSITIS	prs	-0.000663009	0.000240862	0.99933721	0.005911962	linear	197978	XIII Diseases of the musculoskeletal system and connective tissue (M13_)	Myositis	AGE_AT_DEATH_OR_NOW,batch,SEX_IMPUTED,SEXAGE,PC1,PC2,PC3,PC4,PC5,PC6,PC7,PC8,PC9,PC10
M13_MUSCLEATROPH	prs	-2.92E-05	0.000115651	0.99997085	0.800995826	linear	197652	XIII Diseases of the musculoskeletal system and connective tissue (M13_)	Muscle wasting and atrophy, not elsewhere classified	AGE_AT_DEATH_OR_NOW,batch,SEX_IMPUTED,SEXAGE,PC1,PC2,PC3,PC4,PC5,PC6,PC7,PC8,PC9,PC10
M13_MUSCLESTRAIN	prs	0.000181384	0.00024981	1.0001814	0.467785876	linear	198010	XIII Diseases of the musculoskeletal system and connective tissue (M13_)	Muscle strain	AGE_AT_DEATH_OR_NOW,batch,SEX_IMPUTED,SEXAGE,PC1,PC2,PC3,PC4,PC5,PC6,PC7,PC8,PC9,PC10
M13_MUSCLEDISNAS	prs	-0.000134951	0.000269104	0.999865058	0.616030482	linear	198084	XIII Diseases of the musculoskeletal system and connective tissue (M13_)	Other specified disorders of muscle	AGE_AT_DEATH_OR_NOW,batch,SEX_IMPUTED,SEXAGE,PC1,PC2,PC3,PC4,PC5,PC6,PC7,PC8,PC9,PC10
M13_SYNOTEND	prs	-0.000789153	0.001198883	0.999211159	0.510384595	linear	210199	XIII Diseases of the musculoskeletal system and connective tissue (M13_)	Disorders of synovium and tendon	AGE_AT_DEATH_OR_NOW,batch,SEX_IMPUTED,SEXAGE,PC1,PC2,PC3,PC4,PC5,PC6,PC7,PC8,PC9,PC10
M13_ABSCTENDON	prs	0.000146118	0.00011263	1.000146129	0.194521705	linear	197647	XIII Diseases of the musculoskeletal system and connective tissue (M13_)	Abscess of tendon sheath	AGE_AT_DEATH_OR_NOW,batch,SEX_IMPUTED,SEXAGE,PC1,PC2,PC3,PC4,PC5,PC6,PC7,PC8,PC9,PC10
M13_CALCTENDINITIS	prs	0.000191784	0.000145173	1.000191802	0.186478374	linear	197708	XIII Diseases of the musculoskeletal system and connective tissue (M13_)	Calcific tendinitis	AGE_AT_DEATH_OR_NOW,batch,SEX_IMPUTED,SEXAGE,PC1,PC2,PC3,PC4,PC5,PC6,PC7,PC8,PC9,PC10
M13_TRIGGERFINGER	prs	-0.001014508	0.000567811	0.998986007	0.073987291	linear	199987	XIII Diseases of the musculoskeletal system and connective tissue (M13_)	Trigger finger	AGE_AT_DEATH_OR_NOW,batch,SEX_IMPUTED,SEXAGE,PC1,PC2,PC3,PC4,PC5,PC6,PC7,PC8,PC9,PC10
M13_DEQUERVAIN	prs	-6.12E-05	0.000351601	0.999938801	0.861815028	linear	198464	XIII Diseases of the musculoskeletal system and connective tissue (M13_)	Radial styloid tenosynovitis [de Quervain]	AGE_AT_DEATH_OR_NOW,batch,SEX_IMPUTED,SEXAGE,PC1,PC2,PC3,PC4,PC5,PC6,PC7,PC8,PC9,PC10
M13_TENDOSYNOVITISNAS	prs	-0.000179479	0.000560261	0.999820537	0.748704505	linear	199917	XIII Diseases of the musculoskeletal system and connective tissue (M13_)	Other/unspecified synovitis and tenosynovitis	AGE_AT_DEATH_OR_NOW,batch,SEX_IMPUTED,SEXAGE,PC1,PC2,PC3,PC4,PC5,PC6,PC7,PC8,PC9,PC10
M13_SPONTRUPTSYNOTEND	prs	-0.000648222	0.000430578	0.999351988	0.132204722	linear	198929	XIII Diseases of the musculoskeletal system and connective tissue (M13_)	Spontaneous rupture of synovium and tendon	AGE_AT_DEATH_OR_NOW,batch,SEX_IMPUTED,SEXAGE,PC1,PC2,PC3,PC4,PC5,PC6,PC7,PC8,PC9,PC10
M13_SHORTACHILLES	prs	2.62E-05	0.000232628	1.000026184	0.910381457	linear	197952	XIII Diseases of the musculoskeletal system and connective tissue (M13_)	Short Achilles tendon (acquired)	AGE_AT_DEATH_OR_NOW,batch,SEX_IMPUTED,SEXAGE,PC1,PC2,PC3,PC4,PC5,PC6,PC7,PC8,PC9,PC10
M13_SYNOHYPERTROPH	prs	-5.28E-05	0.000158739	0.999947161	0.739227787	linear	197738	XIII Diseases of the musculoskeletal system and connective tissue (M13_)	Synovial hypertrophy, not elsewhere classified	AGE_AT_DEATH_OR_NOW,batch,SEX_IMPUTED,SEXAGE,PC1,PC2,PC3,PC4,PC5,PC6,PC7,PC8,PC9,PC10
M13_TRANSSYNOVITIS	prs	0.000277055	0.00013484	1.000277093	0.039909285	linear	197687	XIII Diseases of the musculoskeletal system and connective tissue (M13_)	Transient synovitis	AGE_AT_DEATH_OR_NOW,batch,SEX_IMPUTED,SEXAGE,PC1,PC2,PC3,PC4,PC5,PC6,PC7,PC8,PC9,PC10
M13_GANGLION	prs	-0.000611793	0.000772193	0.999388394	0.428198274	linear	202203	XIII Diseases of the musculoskeletal system and connective tissue (M13_)	Ganglion	AGE_AT_DEATH_OR_NOW,batch,SEX_IMPUTED,SEXAGE,PC1,PC2,PC3,PC4,PC5,PC6,PC7,PC8,PC9,PC10
M13_DISSYNOTENDNAS	prs	0.000592786	0.000342096	1.000592962	0.083132079	linear	198414	XIII Diseases of the musculoskeletal system and connective tissue (M13_)	Other specified/unspecified disorders of synovium and tendon +Other specified/unspecified bursopathies	AGE_AT_DEATH_OR_NOW,batch,SEX_IMPUTED,SEXAGE,PC1,PC2,PC3,PC4,PC5,PC6,PC7,PC8,PC9,PC10
M13_SYNOTENDINOTH	prs	0.000108874	0.00020674	1.00010888	0.598454803	linear	197866	XIII Diseases of the musculoskeletal system and connective tissue (M13_)	Disorders of synovium and tendon in diseases classified elsewhere	AGE_AT_DEATH_OR_NOW,batch,SEX_IMPUTED,SEXAGE,PC1,PC2,PC3,PC4,PC5,PC6,PC7,PC8,PC9,PC10
M13_SOFTOVERUSE	prs	-0.000750377	0.000790471	0.999249905	0.342480657	linear	202454	XIII Diseases of the musculoskeletal system and connective tissue (M13_)	Soft tissue disorders related to use, overuse and pressure	AGE_AT_DEATH_OR_NOW,batch,SEX_IMPUTED,SEXAGE,PC1,PC2,PC3,PC4,PC5,PC6,PC7,PC8,PC9,PC10
M13_CHRONSYNOVITISHANDWRIST	prs	-5.06E-05	0.000184308	0.999949372	0.783547604	linear	197802	XIII Diseases of the musculoskeletal system and connective tissue (M13_)	Chronic crepitant synovitis/bursitis of hand and wrist/periarthritis of wrist	AGE_AT_DEATH_OR_NOW,batch,SEX_IMPUTED,SEXAGE,PC1,PC2,PC3,PC4,PC5,PC6,PC7,PC8,PC9,PC10
M13_OLECRANONBURSITIS	prs	-7.50E-05	0.00037096	0.999925009	0.839790801	linear	198571	XIII Diseases of the musculoskeletal system and connective tissue (M13_)	Olecranon bursitis	AGE_AT_DEATH_OR_NOW,batch,SEX_IMPUTED,SEXAGE,PC1,PC2,PC3,PC4,PC5,PC6,PC7,PC8,PC9,PC10
M13_BURSELBOWOTH	prs	-0.000110775	0.00011973	0.999889231	0.354859906	linear	197659	XIII Diseases of the musculoskeletal system and connective tissue (M13_)	Other bursitis of elbow	AGE_AT_DEATH_OR_NOW,batch,SEX_IMPUTED,SEXAGE,PC1,PC2,PC3,PC4,PC5,PC6,PC7,PC8,PC9,PC10
M13_PREPATELLARBURSITIS	prs	-0.000875449	0.000324004	0.999124934	0.006893683	linear	198326	XIII Diseases of the musculoskeletal system and connective tissue (M13_)	Prepatellar bursitis	AGE_AT_DEATH_OR_NOW,batch,SEX_IMPUTED,SEXAGE,PC1,PC2,PC3,PC4,PC5,PC6,PC7,PC8,PC9,PC10
M13_BURSITISKNEEOTH	prs	-9.09E-05	0.000173593	0.99990909	0.600473244	linear	197774	XIII Diseases of the musculoskeletal system and connective tissue (M13_)	Other bursitis of knee	AGE_AT_DEATH_OR_NOW,batch,SEX_IMPUTED,SEXAGE,PC1,PC2,PC3,PC4,PC5,PC6,PC7,PC8,PC9,PC10
M13_TROCHANTERICBURSITIS	prs	-0.000115636	0.000513333	0.999884371	0.821773627	linear	199538	XIII Diseases of the musculoskeletal system and connective tissue (M13_)	Trochanteric bursitis	AGE_AT_DEATH_OR_NOW,batch,SEX_IMPUTED,SEXAGE,PC1,PC2,PC3,PC4,PC5,PC6,PC7,PC8,PC9,PC10
M13_BURSITISHIPOTH	prs	0.000121721	0.000206688	1.000121728	0.555921102	linear	197866	XIII Diseases of the musculoskeletal system and connective tissue (M13_)	Other bursitis of hip	AGE_AT_DEATH_OR_NOW,batch,SEX_IMPUTED,SEXAGE,PC1,PC2,PC3,PC4,PC5,PC6,PC7,PC8,PC9,PC10
M13_OVERUSENAS	prs	-1.27E-05	0.000256694	0.999987282	0.960485543	linear	198036	XIII Diseases of the musculoskeletal system and connective tissue (M13_)	Other/unspecified soft tissue disorders related to use, overuse and pressure	AGE_AT_DEATH_OR_NOW,batch,SEX_IMPUTED,SEXAGE,PC1,PC2,PC3,PC4,PC5,PC6,PC7,PC8,PC9,PC10
M13_BURSOPATHY	prs	0.000286162	0.000570838	1.000286203	0.616159921	linear	200012	XIII Diseases of the musculoskeletal system and connective tissue (M13_)	Other bursopathies	AGE_AT_DEATH_OR_NOW,batch,SEX_IMPUTED,SEXAGE,PC1,PC2,PC3,PC4,PC5,PC6,PC7,PC8,PC9,PC10
M13_INFBURSA	prs	-3.87E-05	0.000256371	0.99996128	0.87994867	linear	198035	XIII Diseases of the musculoskeletal system and connective tissue (M13_)	Infective bursitis	AGE_AT_DEATH_OR_NOW,batch,SEX_IMPUTED,SEXAGE,PC1,PC2,PC3,PC4,PC5,PC6,PC7,PC8,PC9,PC10
M13_BAKERCYST	prs	0.000387005	0.000413141	1.00038708	0.348894149	linear	198819	XIII Diseases of the musculoskeletal system and connective tissue (M13_)	Synovial cyst of popliteal space [Baker]	AGE_AT_DEATH_OR_NOW,batch,SEX_IMPUTED,SEXAGE,PC1,PC2,PC3,PC4,PC5,PC6,PC7,PC8,PC9,PC10
M13_BURSCYSTOTH	prs	-3.35E-05	0.000182821	0.99996655	0.854820238	linear	197798	XIII Diseases of the musculoskeletal system and connective tissue (M13_)	Other bursal cyst	AGE_AT_DEATH_OR_NOW,batch,SEX_IMPUTED,SEXAGE,PC1,PC2,PC3,PC4,PC5,PC6,PC7,PC8,PC9,PC10
M13_BURSITISOTH	prs	-6.27E-05	0.000160893	0.999937266	0.69659548	linear	197743	XIII Diseases of the musculoskeletal system and connective tissue (M13_)	Other bursitis, not elsewhere classified	AGE_AT_DEATH_OR_NOW,batch,SEX_IMPUTED,SEXAGE,PC1,PC2,PC3,PC4,PC5,PC6,PC7,PC8,PC9,PC10
M13_FIBROBLASTIC	prs	-0.000213938	0.00079975	0.999786085	0.789079617	linear	202608	XIII Diseases of the musculoskeletal system and connective tissue (M13_)	Fibroblastic disorders	AGE_AT_DEATH_OR_NOW,batch,SEX_IMPUTED,SEXAGE,PC1,PC2,PC3,PC4,PC5,PC6,PC7,PC8,PC9,PC10
M13_DUPUTRYEN	prs	0.00024353	0.000648048	1.00024356	0.707073572	linear	200803	XIII Diseases of the musculoskeletal system and connective tissue (M13_)	Palmar fascial fibromatosis [Dupuytren]	AGE_AT_DEATH_OR_NOW,batch,SEX_IMPUTED,SEXAGE,PC1,PC2,PC3,PC4,PC5,PC6,PC7,PC8,PC9,PC10
M13_PLANTARFASC	prs	-0.000292816	0.000488055	0.999707226	0.548529452	linear	199332	XIII Diseases of the musculoskeletal system and connective tissue (M13_)	Plantar fascial fibromatosis	AGE_AT_DEATH_OR_NOW,batch,SEX_IMPUTED,SEXAGE,PC1,PC2,PC3,PC4,PC5,PC6,PC7,PC8,PC9,PC10
M13_SHOULDER	prs	0.0002126	0.001468947	1.000212623	0.884924578	linear	219731	XIII Diseases of the musculoskeletal system and connective tissue (M13_)	Shoulder lesions	AGE_AT_DEATH_OR_NOW,batch,SEX_IMPUTED,SEXAGE,PC1,PC2,PC3,PC4,PC5,PC6,PC7,PC8,PC9,PC10
M13_ADHCAPSULITIS	prs	-0.00051763	0.000689234	0.999482504	0.452640087	linear	201218	XIII Diseases of the musculoskeletal system and connective tissue (M13_)	Adhesive capsulitis of shoulder	AGE_AT_DEATH_OR_NOW,batch,SEX_IMPUTED,SEXAGE,PC1,PC2,PC3,PC4,PC5,PC6,PC7,PC8,PC9,PC10
M13_ROTATORCUFF	prs	0.000377108	0.001282555	1.000377179	0.768736346	linear	212841	XIII Diseases of the musculoskeletal system and connective tissue (M13_)	Rotator cuff syndrome	AGE_AT_DEATH_OR_NOW,batch,SEX_IMPUTED,SEXAGE,PC1,PC2,PC3,PC4,PC5,PC6,PC7,PC8,PC9,PC10
M13_BICIPITALTEND	prs	0.000139455	0.000338527	1.000139465	0.68037888	linear	198397	XIII Diseases of the musculoskeletal system and connective tissue (M13_)	Bicipital tendinitis	AGE_AT_DEATH_OR_NOW,batch,SEX_IMPUTED,SEXAGE,PC1,PC2,PC3,PC4,PC5,PC6,PC7,PC8,PC9,PC10
M13_CALCIFICTEND	prs	-0.000410748	0.000376481	0.999589336	0.275264884	linear	198600	XIII Diseases of the musculoskeletal system and connective tissue (M13_)	Calcific tendinitis of shoulder	AGE_AT_DEATH_OR_NOW,batch,SEX_IMPUTED,SEXAGE,PC1,PC2,PC3,PC4,PC5,PC6,PC7,PC8,PC9,PC10
M13_IMPINGEMENT	prs	-0.000954281	0.00087493	0.999046174	0.275409057	linear	203705	XIII Diseases of the musculoskeletal system and connective tissue (M13_)	Impingement syndrome of shoulder	AGE_AT_DEATH_OR_NOW,batch,SEX_IMPUTED,SEXAGE,PC1,PC2,PC3,PC4,PC5,PC6,PC7,PC8,PC9,PC10
M13_SHOULDERBURSITIS	prs	-3.83E-06	0.000231013	0.999996168	0.986765528	linear	197944	XIII Diseases of the musculoskeletal system and connective tissue (M13_)	Bursitis of shoulder	AGE_AT_DEATH_OR_NOW,batch,SEX_IMPUTED,SEXAGE,PC1,PC2,PC3,PC4,PC5,PC6,PC7,PC8,PC9,PC10
M13_SHOULDERNAS	prs	0.000429598	0.000438443	1.00042969	0.327172918	linear	198978	XIII Diseases of the musculoskeletal system and connective tissue (M13_)	Other shoulder lesions	AGE_AT_DEATH_OR_NOW,batch,SEX_IMPUTED,SEXAGE,PC1,PC2,PC3,PC4,PC5,PC6,PC7,PC8,PC9,PC10
M13_ENTESOPATHYLOW	prs	-0.000405876	0.000754045	0.999594206	0.590394549	linear	198391	XIII Diseases of the musculoskeletal system and connective tissue (M13_)	Enthesopathies of lower limb, excluding foot	AGE_AT_DEATH_OR_NOW,batch,SEX_IMPUTED,SEXAGE,PC1,PC2,PC3,PC4,PC5,PC6,PC7,PC8,PC9,PC10
M13_GLUTEALTEND	prs	-0.000399594	0.000247247	0.999600486	0.106057762	linear	194553	XIII Diseases of the musculoskeletal system and connective tissue (M13_)	Gluteal tendinitis	AGE_AT_DEATH_OR_NOW,batch,SEX_IMPUTED,SEXAGE,PC1,PC2,PC3,PC4,PC5,PC6,PC7,PC8,PC9,PC10
M13_ILIOTIBBAND	prs	7.79E-05	0.000153451	1.000077908	0.611672625	linear	194286	XIII Diseases of the musculoskeletal system and connective tissue (M13_)	Iliotibial band syndrome	AGE_AT_DEATH_OR_NOW,batch,SEX_IMPUTED,SEXAGE,PC1,PC2,PC3,PC4,PC5,PC6,PC7,PC8,PC9,PC10
M13_TIBIALCOLLATERAL	prs	8.82E-05	0.000157128	1.000088191	0.574634354	linear	194294	XIII Diseases of the musculoskeletal system and connective tissue (M13_)	Tibial collateral bursitis [Pellegrini-Stieda]	AGE_AT_DEATH_OR_NOW,batch,SEX_IMPUTED,SEXAGE,PC1,PC2,PC3,PC4,PC5,PC6,PC7,PC8,PC9,PC10
M13_PATELLARTEND	prs	-9.85E-05	0.000192327	0.999901532	0.608647384	linear	194381	XIII Diseases of the musculoskeletal system and connective tissue (M13_)	Patellar tendinitis	AGE_AT_DEATH_OR_NOW,batch,SEX_IMPUTED,SEXAGE,PC1,PC2,PC3,PC4,PC5,PC6,PC7,PC8,PC9,PC10
M13_ACHILLESTEND	prs	-0.000465676	0.000521664	0.999534433	0.372032916	linear	196092	XIII Diseases of the musculoskeletal system and connective tissue (M13_)	Achilles tendinitis	AGE_AT_DEATH_OR_NOW,batch,SEX_IMPUTED,SEXAGE,PC1,PC2,PC3,PC4,PC5,PC6,PC7,PC8,PC9,PC10
M13_PERONEALTEND	prs	-9.18E-05	0.000158911	0.999908225	0.563569833	linear	194298	XIII Diseases of the musculoskeletal system and connective tissue (M13_)	Peroneal tendinitis	AGE_AT_DEATH_OR_NOW,batch,SEX_IMPUTED,SEXAGE,PC1,PC2,PC3,PC4,PC5,PC6,PC7,PC8,PC9,PC10
M13_ENTESOPATHYLOWNAS	prs	0.000272813	0.000418108	1.00027285	0.514082779	linear	195373	XIII Diseases of the musculoskeletal system and connective tissue (M13_)	Other/unspecified enthesopathies of lower limb, excluding foot	AGE_AT_DEATH_OR_NOW,batch,SEX_IMPUTED,SEXAGE,PC1,PC2,PC3,PC4,PC5,PC6,PC7,PC8,PC9,PC10
M13_ENTESOPATHYOTH	prs	-0.000218004	0.000904334	0.999782019	0.80950414	linear	204149	XIII Diseases of the musculoskeletal system and connective tissue (M13_)	Other enthesopathies	AGE_AT_DEATH_OR_NOW,batch,SEX_IMPUTED,SEXAGE,PC1,PC2,PC3,PC4,PC5,PC6,PC7,PC8,PC9,PC10
M13_MEDIALEPICOND	prs	0.000407918	0.000298949	1.000408001	0.172409537	linear	198209	XIII Diseases of the musculoskeletal system and connective tissue (M13_)	Medial epicondylitis	AGE_AT_DEATH_OR_NOW,batch,SEX_IMPUTED,SEXAGE,PC1,PC2,PC3,PC4,PC5,PC6,PC7,PC8,PC9,PC10
M13_LATERALEPICOND	prs	-0.000270968	0.000601289	0.999729069	0.652245721	linear	200293	XIII Diseases of the musculoskeletal system and connective tissue (M13_)	Lateral epicondylitis	AGE_AT_DEATH_OR_NOW,batch,SEX_IMPUTED,SEXAGE,PC1,PC2,PC3,PC4,PC5,PC6,PC7,PC8,PC9,PC10
M13_CALCANSPUR	prs	2.90E-05	0.000165044	1.000029039	0.860339458	linear	197753	XIII Diseases of the musculoskeletal system and connective tissue (M13_)	Calcaneal spur	AGE_AT_DEATH_OR_NOW,batch,SEX_IMPUTED,SEXAGE,PC1,PC2,PC3,PC4,PC5,PC6,PC7,PC8,PC9,PC10
M13_METATARSALGIA	prs	0.00029871	0.000453142	1.000298755	0.509769746	linear	199083	XIII Diseases of the musculoskeletal system and connective tissue (M13_)	Metatarsalgia	AGE_AT_DEATH_OR_NOW,batch,SEX_IMPUTED,SEXAGE,PC1,PC2,PC3,PC4,PC5,PC6,PC7,PC8,PC9,PC10
M13_ENTESOPATHYNAS	prs	-0.000629838	0.000491295	0.99937036	0.199845541	linear	199356	XIII Diseases of the musculoskeletal system and connective tissue (M13_)	Other/unspecified enthesopathies, not elsewhere classified	AGE_AT_DEATH_OR_NOW,batch,SEX_IMPUTED,SEXAGE,PC1,PC2,PC3,PC4,PC5,PC6,PC7,PC8,PC9,PC10
M13_SOFTTISSUEOTH	prs	-0.000318035	0.001512917	0.999682016	0.833501551	linear	221334	XIII Diseases of the musculoskeletal system and connective tissue (M13_)	Other soft tissue disorders, not elsewhere classified	AGE_AT_DEATH_OR_NOW,batch,SEX_IMPUTED,SEXAGE,PC1,PC2,PC3,PC4,PC5,PC6,PC7,PC8,PC9,PC10
M13_RHEUMATISM	prs	0.000382744	0.000649212	1.000382817	0.555492138	linear	200807	XIII Diseases of the musculoskeletal system and connective tissue (M13_)	Rheumatism, unspecified	AGE_AT_DEATH_OR_NOW,batch,SEX_IMPUTED,SEXAGE,PC1,PC2,PC3,PC4,PC5,PC6,PC7,PC8,PC9,PC10
M13_MYALGIA	prs	-8.40E-05	0.000704293	0.99991598	0.905035736	linear	201377	XIII Diseases of the musculoskeletal system and connective tissue (M13_)	Myalgia	AGE_AT_DEATH_OR_NOW,batch,SEX_IMPUTED,SEXAGE,PC1,PC2,PC3,PC4,PC5,PC6,PC7,PC8,PC9,PC10
M13_NEURALGIA	prs	0.00047282	0.000335686	1.000472931	0.15897921	linear	198382	XIII Diseases of the musculoskeletal system and connective tissue (M13_)	Neuralgia and neuritis, unspecified	AGE_AT_DEATH_OR_NOW,batch,SEX_IMPUTED,SEXAGE,PC1,PC2,PC3,PC4,PC5,PC6,PC7,PC8,PC9,PC10
[truncated: 303 more rows]
